# Supplementary material for: The N-myristoylome of Trypanosoma cruzi
Source: Sci Rep. 2016 Aug 5;6:31078. doi: 10.1038/srep31078 (PMC4974623; doi:10.1038/srep31078)
Supplement: Supplementary Table S1 [file srep31078-s2.xls]

## Sheet: Label free peptides
Sequence	Length	Acetyl (Protein N-term)	Oxidation (M)	Missed cleavages	Leading Protein	Charge	m/z	Mass	PEP
AAAAAAGGAEEEDEAPR	17	0	0	0	K4DW77	2	793.358	1584.7	1.2652e-07
AAAAAAGGAEEEDEAPR	17	0	0	0	K4DW77	2	793.358	1584.7	1.7385e-07
AAAAAAGGAEEEDEAPR	17	0	0	0	K4DW77	2	793.358	1584.7	4.8393e-05
AAAAAAGGAEEEDEAPR	17	0	0	0	K4DW77	2	793.358	1584.7	0.0035145
AAAAAAGGAEEEDEAPREK	19	0	0	1	K4DW77	3	614.954	1841.84	0.03925
AAAAAPKPAVR	11	0	0	1	Q4DY30	3	341.542	1021.6	0.036782
AAAAEDEDIDLFGEATEEETAALEAK	26	0	0	0	K4E1H5	2	1355.12	2708.22	1.2384e-09
AAAAEDEDIDLFGEATEEETAALEAK	26	0	0	0	K4E1H5	3	903.747	2708.22	0.00012475
AAAAEDEDIDLFGEATEEETAALEAK	26	0	0	0	K4E1H5	3	903.747	2708.22	1.8605e-13
AAAAEDEDIDLFGEATEEETAALEAK	26	0	0	0	K4E1H5	2	1355.12	2708.22	2.7653e-13
AAAAEDEDIDLFGEATEEETAALEAK	26	0	0	0	K4E1H5	2	1355.12	2708.22	0.012603
AAAAEDEDIDLFGEATEEETAALEAK	26	0	0	0	K4E1H5	3	903.747	2708.22	7.2983e-20
AAAASTADTHPTT	13	0	0	0	Q4D207	2	607.786	1213.56	0.00036636
AAAASTADTHPTT	13	0	0	0	Q4D207	2	607.786	1213.56	1.0083e-05
AAAASTADTHPTT	13	0	0	0	Q4D207	2	607.786	1213.56	2.6882e-11
AAAASTADTHPTT	13	0	0	0	Q4D207	2	607.786	1213.56	NaN
AAAASTADTHPTT	13	0	0	0	Q4D207	2	607.786	1213.56	NaN
AAAASTADTHPTT	13	0	0	0	Q4D207	2	607.786	1213.56	NaN
AAAHVPVEAIHIPNHYLGDDGFLLGHPEVLQSLAASTALR	40	0	0	0	K4E9P5	6	700.873	4199.19	0.035913
AAAPCVLFFDELDSVAR	17	0	0	0	K4E072	2	940.964	1879.91	4.182e-09
AAAPCVLFFDELDSVAR	17	0	0	0	K4E072	2	940.964	1879.91	1.1454e-07
AAAPCVLFFDELDSVAR	17	0	0	0	K4E072	3	627.645	1879.91	1.1475e-09
AAAPCVLFFDELDSVAR	17	0	0	0	K4E072	2	940.964	1879.91	7.4503e-06
AAAPCVLFFDELDSVAR	17	0	0	0	K4E072	3	627.645	1879.91	NaN
AAASAAAGQK	10	0	0	0	Q4CNR6	2	423.227	844.44	1.9974e-05
AAASAAAGQK	10	0	0	0	Q4CNR6	2	423.227	844.44	0.043202
AAASASASKPQQK	13	0	0	1	K4E7H7	2	622.833	1243.65	0.020076
AAATELSSEAK	11	0	0	0	Q4DYD9	2	539.275	1076.53	3.6233e-14
AAATELSSEAK	11	0	0	0	Q4DYD9	2	539.275	1076.53	2.2222e-05
AAATELSSEAK	11	0	0	0	Q4DYD9	2	539.275	1076.53	0.0011105
AAATELSSEAK	11	0	0	0	Q4DYD9	2	539.275	1076.53	0.0038419
AAATELSSEAK	11	0	0	0	Q4DYD9	2	539.275	1076.53	NaN
AAATELSSEAK	11	0	0	0	Q4DYD9	2	539.275	1076.53	NaN
AAATFDPTNFLPEGAVLLNDGK	22	0	0	0	K4DWV1	2	1131.08	2260.14	2.5959e-08
AAATFDPTNFLPEGAVLLNDGK	22	0	0	0	K4DWV1	2	1131.08	2260.14	0.00050724
AAATFDPTNFLPEGAVLLNDGK	22	0	0	0	K4DWV1	3	754.386	2260.14	3.9823e-09
AAATFDPTNFLPEGAVLLNDGK	22	0	0	0	K4DWV1	2	1131.08	2260.14	NaN
AACVTAR	7	0	0	0	K4DS29	2	374.692	747.37	0.041089
AACVTAR	7	0	0	0	K4DS29	2	374.692	747.37	NaN
AADAGGATSATSSK	14	0	0	0	K4EE74	2	597.783	1193.55	0.012475
AADAGGATSATSSK	14	0	0	0	K4EE74	2	597.783	1193.55	0.014751
AADAGGATSATSSK	14	0	0	0	K4EE74	2	597.783	1193.55	NaN
AAELLDIMR	9	0	1	0	K4EBF6	2	524.279	1046.54	0.0024188
AAEPVEVMLTLTQLDK	16	0	1	0	K4E5Y1	2	887.469	1772.92	0.0019421
AAEPVEVMLTLTQLDK	16	0	1	0	K4E5Y1	2	887.469	1772.92	NaN
AAEPVEVMLTLTQLDK	16	0	0	0	K4E5Y1	2	879.471	1756.93	1.3839e-09
AAEPVEVMLTLTQLDKR	17	0	1	1	K4E5Y1	3	644.015	1929.02	0.029968
AAESLAATAK	10	0	0	0	K4E5P0	2	466.756	931.497	0.0023028
AAESLAATAK	10	0	0	0	K4E5P0	2	466.756	931.497	1.2462e-05
AAESLAATAK	10	0	0	0	K4E5P0	2	466.756	931.497	NaN
AAESLAATAK	10	0	0	0	K4E5P0	2	466.756	931.497	NaN
AAFGGSGGR	9	0	0	0	P35908	2	390.193	778.372	0.0013077
AAFGGSGGR	9	0	0	0	P35908	2	390.193	778.372	0.015964
AAFGGSGGR	9	0	0	0	P35908	2	390.193	778.372	0.0005219
AAFGGSGGR	9	0	0	0	P35908	2	390.193	778.372	0.0084912
AAFGGSGGR	9	0	0	0	P35908	2	390.193	778.372	3.8474e-06
AAFGGSGGR	9	0	0	0	P35908	2	390.193	778.372	NaN
AAFGGSGGR	9	0	0	0	P35908	2	390.193	778.372	NaN
AAFGKDSK	8	0	0	1	Q4D066	2	412.219	822.424	0.0028211
AAFGKDSK	8	0	0	1	Q4D066	2	412.219	822.424	NaN
AAFGKDSKVEPLGSTK	16	0	0	2	Q4D066	3	545.63	1633.87	0.031021
AAGITLPPYTYYSPATK	17	0	0	0	K4EA87	2	907.472	1812.93	6.3136e-05
AAGITLPPYTYYSPATK	17	0	0	0	K4EA87	2	907.472	1812.93	0.0018722
AAGITLPPYTYYSPATK	17	0	0	0	K4EA87	2	907.472	1812.93	3.1646e-05
AAGVEDDGNETQK	13	0	0	0	K4DTI2	2	667.297	1332.58	0.00016014
AAGVEDDGNETQK	13	0	0	0	K4DTI2	2	667.297	1332.58	1.6684e-05
AAGVEDDGNETQK	13	0	0	0	K4DTI2	2	667.297	1332.58	3.211e-33
AAIEGIITK	9	0	0	0	K4E3C6	2	458.279	914.544	0.013129
AAIEGIITK	9	0	0	0	K4E3C6	2	458.279	914.544	NaN
AAISGLNSTNVSYVAK	16	0	0	0	K4EA87	2	797.925	1593.84	1.5144e-52
AAISGLNSTNVSYVAK	16	0	0	0	K4EA87	2	797.925	1593.84	4.4808e-34
AAISGLNSTNVSYVAK	16	0	0	0	K4EA87	2	797.925	1593.84	5.7505e-30
AAITADQIAEEADFFSFGTNDLTQMGCGFSR	31	0	1	0	Q4E0Q0;K4E9B7	3	1129.5	3385.49	1.4928e-09
AAITADQIAEEADFFSFGTNDLTQMGCGFSR	31	0	1	0	Q4E0Q0;K4E9B7	3	1129.5	3385.49	0.0007749
AAITADQIAEEADFFSFGTNDLTQMGCGFSR	31	0	1	0	Q4E0Q0;K4E9B7	3	1129.5	3385.49	NaN
AAITADQIAEEADFFSFGTNDLTQMGCGFSR	31	0	1	0	Q4E0Q0;K4E9B7	3	1129.5	3385.49	NaN
AALDTAIEHPELFSITTDELQSR	23	0	0	0	K4E814	3	853.098	2556.27	1.0201e-08
AALDTAIEHPELFSITTDELQSR	23	0	0	0	K4E814	3	853.098	2556.27	0.00032959
AALEETTQTDQPK	13	0	0	0	Q4CUG4	2	716.352	1430.69	0.00042654
AALEETTQTDQPK	13	0	0	0	Q4CUG4	2	716.352	1430.69	0.003157
AALEETTQTDQPK	13	0	0	0	Q4CUG4	2	716.352	1430.69	1.9495e-14
AALEETTQTDQPK	13	0	0	0	Q4CUG4	2	716.352	1430.69	NaN
AALGFLPADKK	11	0	0	1	Q4DPJ1	3	377.557	1129.65	0.0095103
AALTIDEK	8	0	0	0	P34955	2	430.74	859.465	0.032881
AALTIDEK	8	0	0	0	P34955	2	430.74	859.465	NaN
AALTSQEASLR	11	0	0	0	Q4DFQ6	2	573.809	1145.6	0.031686
AALTSQEASLR	11	0	0	0	Q4DFQ6	2	573.809	1145.6	0.0057965
AALTSQEASLR	11	0	0	0	Q4DFQ6	2	573.809	1145.6	NaN
AALTSQEASLR	11	0	0	0	Q4DFQ6	2	573.809	1145.6	NaN
AALVDSITLQLLR	13	0	0	0	K4DP88	2	706.927	1411.84	0.0004996
AANAGGVAISGLEMSQNAAR	20	0	1	0	K4E4Z8;Q4D5C2	2	952.468	1902.92	8.9829e-14
AANAGGVAISGLEMSQNAAR	20	0	1	0	K4E4Z8;Q4D5C2	3	635.315	1902.92	1.7306e-06
AANAGGVAISGLEMSQNAAR	20	0	1	0	K4E4Z8;Q4D5C2	3	635.315	1902.92	0.00022909
AANAGGVAISGLEMSQNAAR	20	0	1	0	K4E4Z8;Q4D5C2	2	952.468	1902.92	0.00013779
AANAGGVAISGLEMSQNAAR	20	0	1	0	K4E4Z8;Q4D5C2	2	952.468	1902.92	9.3569e-18
AANAGGVAISGLEMSQNAAR	20	0	1	0	K4E4Z8;Q4D5C2	3	635.315	1902.92	0.020158
AANAGGVAISGLEMSQNAAR	20	0	1	0	K4E4Z8;Q4D5C2	3	635.315	1902.92	1.4751e-06
AANAGGVAISGLEMSQNAAR	20	0	1	0	K4E4Z8;Q4D5C2	2	952.468	1902.92	9.2954e-17
AANAGGVAISGLEMSQNAAR	20	0	1	0	K4E4Z8;Q4D5C2	2	952.468	1902.92	NaN
AANAGGVAISGLEMSQNAAR	20	0	1	0	K4E4Z8;Q4D5C2	3	635.315	1902.92	NaN
AANAGGVAISGLEMSQNAAR	20	0	0	0	K4E4Z8;Q4D5C2	2	944.471	1886.93	7.3712e-40
AANAGGVAISGLEMSQNAAR	20	0	0	0	K4E4Z8;Q4D5C2	3	629.983	1886.93	2.5399e-06
AANAGGVAISGLEMSQNAAR	20	0	0	0	K4E4Z8;Q4D5C2	2	944.471	1886.93	NaN
AAPEGVMTPVEFK	13	0	1	0	K4DWF7	2	696.347	1390.68	0.020755
AAPEGVMTPVEFK	13	0	1	0	K4DWF7	2	696.347	1390.68	6.7392e-05
AAPEGVMTPVEFK	13	0	1	0	K4DWF7	2	696.347	1390.68	0.028563
AAPEGVMTPVEFK	13	0	0	0	K4DWF7	2	688.35	1374.69	0.0044431
AAPLLFDPASASFFNGK	17	0	0	0	K4DT69	2	876.951	1751.89	0.0089071
AAQTNEMEDLLEER	14	0	1	0	K4DT87	2	832.875	1663.74	2.6325e-30
AAQTNEMEDLLEER	14	0	1	0	K4DT87	2	832.875	1663.74	4.0973e-20
AAQTNEMEDLLEER	14	0	1	0	K4DT87	2	832.875	1663.74	2.3515e-13
AAQTNEMEDLLEER	14	0	0	0	K4DT87	2	824.878	1647.74	2.3718e-77
AAREEMPTEAAIASK	15	0	1	1	K4E955	2	795.893	1589.77	0.045428
AASAPAKQADEDEEIDLFGEATEEETAALEAK	32	0	0	1	K4E3I1	3	1117.19	3348.54	0.020937
AASLALLQHPQINSHVSQK	19	0	0	0	K4DM80	3	681.376	2041.11	0.0211
AASSMISGTQPLAR	14	0	1	0	K4E8V8	2	703.359	1404.7	7.7527e-22
AASSMISGTQPLAR	14	0	1	0	K4E8V8	2	703.359	1404.7	2.3805e-05
AASSMISGTQPLAR	14	0	1	0	K4E8V8	2	703.359	1404.7	NaN
AATAVEVVEAMGYQR	15	0	1	0	Q4DLX6;Q4DBW0	3	537.6	1609.78	9.316e-07
AATAVEVVEAMGYQR	15	0	1	0	Q4DLX6;Q4DBW0	2	805.896	1609.78	2.079e-15
AATAVEVVEAMGYQR	15	0	1	0	Q4DLX6;Q4DBW0	3	537.6	1609.78	1.0822e-07
AATAVEVVEAMGYQR	15	0	1	0	Q4DLX6;Q4DBW0	2	805.896	1609.78	1.5903e-40
AATAVEVVEAMGYQR	15	0	1	0	Q4DLX6;Q4DBW0	3	537.6	1609.78	6.9468e-06
AATAVEVVEAMGYQR	15	0	1	0	Q4DLX6;Q4DBW0	2	805.896	1609.78	3.0937e-14
AATAVEVVEAMGYQR	15	0	1	0	Q4DLX6;Q4DBW0	3	537.6	1609.78	6.5451e-06
AATAVEVVEAMGYQR	15	0	1	0	Q4DLX6;Q4DBW0	2	805.896	1609.78	6.6119e-15
AATAVEVVEAMGYQR	15	0	1	0	Q4DLX6;Q4DBW0	2	805.896	1609.78	0.0093029
AATAVEVVEAMGYQR	15	0	1	0	Q4DLX6;Q4DBW0	3	537.6	1609.78	7.3347e-07
AATAVEVVEAMGYQR	15	0	1	0	Q4DLX6;Q4DBW0	2	805.896	1609.78	5.5509e-45
AATAVEVVEAMGYQR	15	0	1	0	Q4DLX6;Q4DBW0	2	805.896	1609.78	1.8223e-06
AATAVEVVEAMGYQR	15	0	1	0	Q4DLX6;Q4DBW0	2	805.896	1609.78	1.2336e-118
AATAVEVVEAMGYQR	15	0	1	0	Q4DLX6;Q4DBW0	3	537.6	1609.78	6.2241e-07
AATAVEVVEAMGYQR	15	0	1	0	Q4DLX6;Q4DBW0	3	537.6	1609.78	NaN
AATAVEVVEAMGYQR	15	0	0	0	Q4DLX6;Q4DBW0	2	797.898	1593.78	7.2599e-66
AATAVEVVEAMGYQR	15	0	0	0	Q4DLX6;Q4DBW0	3	532.268	1593.78	4.7366e-10
AATAVEVVEAMGYQR	15	0	0	0	Q4DLX6;Q4DBW0	3	532.268	1593.78	2.2322e-09
AATAVEVVEAMGYQR	15	0	0	0	Q4DLX6;Q4DBW0	2	797.898	1593.78	3.8522e-63
AATAVEVVEAMGYQR	15	0	0	0	Q4DLX6;Q4DBW0	3	532.268	1593.78	0.036702
AATAVEVVEAMGYQR	15	0	0	0	Q4DLX6;Q4DBW0	2	797.898	1593.78	3.3447e-08
AATAVEVVEAMGYQR	15	0	0	0	Q4DLX6;Q4DBW0	2	797.898	1593.78	0.0016294
AATAVEVVEAMGYQR	15	0	0	0	Q4DLX6;Q4DBW0	3	532.268	1593.78	0.001884
AATAVEVVEAMGYQR	15	0	0	0	Q4DLX6;Q4DBW0	2	797.898	1593.78	5.3362e-57
AATAVEVVEAMGYQR	15	0	0	0	Q4DLX6;Q4DBW0	3	532.268	1593.78	0.0048752
AATAVEVVEAMGYQR	15	0	0	0	Q4DLX6;Q4DBW0	2	797.898	1593.78	5.49e-07
AATSVNDDGVILVK	14	0	0	0	Q4E2R2	2	701.383	1400.75	0.0012468
AATSVNDDGVILVK	14	0	0	0	Q4E2R2	2	701.383	1400.75	1.322e-13
AATSVNDDGVILVK	14	0	0	0	Q4E2R2	2	701.383	1400.75	NaN
AATVQEIVDQQDADADVVR	19	0	0	0	K4DUU7	3	681.671	2041.99	0.04551
AATVQEIVDQQDADADVVR	19	0	0	0	K4DUU7	2	1022	2041.99	8.8462e-12
AAVQEGIVPGGGVALLR	17	0	0	0	Q4DYP5	2	803.967	1605.92	2.229e-05
AAVQEGIVPGGGVALLR	17	0	0	0	Q4DYP5	2	803.967	1605.92	0.020831
AAVQEGIVPGGGVALLR	17	0	0	0	Q4DYP5	3	536.314	1605.92	0.012419
AAVQEGIVPGGGVALLR	17	0	0	0	Q4DYP5	2	803.967	1605.92	9.2522e-05
AAVQEGIVPGGGVALLR	17	0	0	0	Q4DYP5	2	803.967	1605.92	9.4046e-06
AAVQEGIVPGGGVALLR	17	0	0	0	Q4DYP5	2	803.967	1605.92	NaN
AAVQEGIVPGGGVALLR	17	0	0	0	Q4DYP5	3	536.314	1605.92	NaN
AAVQFKPVFK	10	0	0	1	K4DTI2	3	378.894	1133.66	0.03685
AAVQFKPVFK	10	0	0	1	K4DTI2	3	378.894	1133.66	NaN
AAVTECETAEEAAR	14	0	0	0	K4EDF4	2	754.338	1506.66	1.2161e-08
AAVTSVLGAEPIDAYWYGR	19	0	0	0	Q4DYH1	2	1020.02	2038.02	0.0017173
AAVTSVLGAEPIDAYWYGR	19	0	0	0	Q4DYH1	2	1020.02	2038.02	1.6671e-05
AAVTSVLGAEPIDAYWYGR	19	0	0	0	Q4DYH1	2	1020.02	2038.02	NaN
AAYVQTFWNVVNWK	14	0	0	0	Q4DI29	2	863.441	1724.87	5.1901e-11
AAYVQTFWNVVNWK	14	0	0	0	Q4DI29	2	863.441	1724.87	2.3691e-05
AAYVQTFWNVVNWK	14	0	0	0	Q4DI29	2	863.441	1724.87	NaN
AAYVQTFWNVVNWK	14	0	0	0	Q4DI29	2	863.441	1724.87	NaN
ACALQVVSQMQAALGDLDR	19	0	1	0	Q4CQG3	2	1031.51	2061	0.00035313
ACALQVVSQMQAALGDLDR	19	0	1	0	Q4CQG3	3	688.007	2061	0.0086304
ACALQVVSQMQAALGDLDR	19	0	0	0	Q4CQG3	2	1023.51	2045	6.0568e-10
ACALQVVSQMQAALGDLDR	19	0	0	0	Q4CQG3	3	682.675	2045	0.011582
ACALQVVSQMQAALGDLDR	19	0	0	0	Q4CQG3	2	1023.51	2045	2.813e-08
ACALQVVSQMQAALGDLDR	19	0	0	0	Q4CQG3	3	682.675	2045	0.0046381
ACALQVVSQMQAALGDLDR	19	0	0	0	Q4CQG3	3	682.675	2045	0.0047612
ACALQVVSQMQAALGDLDR	19	0	0	0	Q4CQG3	2	1023.51	2045	NaN
ACALQVVSQMQAALGDLDRVK	21	0	0	1	Q4CQG3	3	758.396	2272.17	0.040851
ACESSNVFGGFCGDPWQNVATR	22	0	0	0	K4E1B3	2	1230.03	2458.04	2.4833e-05
ACESSNVFGGFCGDPWQNVATR	22	0	0	0	K4E1B3	3	820.355	2458.04	5.5731e-15
ACESSNVFGGFCGDPWQNVATR	22	0	0	0	K4E1B3	2	1230.03	2458.04	0.00061201
ACGIEVESDALSFVMESIAGR	21	0	1	0	Q4CSS8	2	1129.03	2256.04	2.0852e-07
ACGIEVESDALSFVMESIAGR	21	0	1	0	Q4CSS8	3	753.021	2256.04	0.00011905
ACGIEVESDALSFVMESIAGR	21	0	1	0	Q4CSS8	2	1129.03	2256.04	1.656e-09
ACIHSGR	7	0	0	0	Q4CWE9	2	400.695	799.376	0.00087317
ACYNCGQPGHLSR	13	0	0	0	Q4D8U5;Q4D8U6	3	507.222	1518.65	0.0012218
ACYNCGQPGHLSR	13	0	0	0	Q4D8U5;Q4D8U6	2	760.33	1518.65	1.945e-14
ACYNCGQPGHLSR	13	0	0	0	Q4D8U5;Q4D8U6	3	507.222	1518.65	0.0059358
ACYNCGQPGHLSR	13	0	0	0	Q4D8U5;Q4D8U6	2	760.33	1518.65	1.3199e-19
ACYNCGQPGHLSR	13	0	0	0	Q4D8U5;Q4D8U6	3	507.222	1518.65	0.0021657
ACYNCGQPGHLSR	13	0	0	0	Q4D8U5;Q4D8U6	2	760.33	1518.65	3.6382e-05
ACYNCGQPGHLSR	13	0	0	0	Q4D8U5;Q4D8U6	3	507.222	1518.65	0.019621
ACYNCGQPGHLSR	13	0	0	0	Q4D8U5;Q4D8U6	2	760.33	1518.65	0.0004714
ACYNCGQPGHLSR	13	0	0	0	Q4D8U5;Q4D8U6	3	507.222	1518.65	0.0051058
ACYNCGQPGHLSR	13	0	0	0	Q4D8U5;Q4D8U6	2	760.33	1518.65	0.00013341
ACYNCGQPGHLSR	13	0	0	0	Q4D8U5;Q4D8U6	3	507.222	1518.65	0.0014559
ACYNCGQPGHLSR	13	0	0	0	Q4D8U5;Q4D8U6	2	760.33	1518.65	0.0012333
ACYNCGQPGHLSR	13	0	0	0	Q4D8U5;Q4D8U6	3	507.222	1518.65	NaN
ACYNCGQTGHISR	13	0	0	0	Q4D8U5	3	508.554	1522.64	0.010302
ACYNCGQTGHISR	13	0	0	0	Q4D8U5	2	762.328	1522.64	2.7003e-09
ACYNCGQTGHISR	13	0	0	0	Q4D8U5	3	508.554	1522.64	0.0050569
ACYNCGQTGHISR	13	0	0	0	Q4D8U5	2	762.328	1522.64	1.205e-14
ACYNCGQTGHISR	13	0	0	0	Q4D8U5	3	508.554	1522.64	0.020722
ACYNCGQTGHISR	13	0	0	0	Q4D8U5	3	508.554	1522.64	0.00027287
ACYNCGQTGHISR	13	0	0	0	Q4D8U5	3	508.554	1522.64	0.025483
ACYNCGQTGHISR	13	0	0	0	Q4D8U5	2	762.328	1522.64	1.2613e-09
ACYNCGQTGHISR	13	0	0	0	Q4D8U5	2	762.328	1522.64	NaN
ACYNCGQTGHISR	13	0	0	0	Q4D8U5	3	508.554	1522.64	NaN
ACYNCGQTGHTSR	13	0	0	0	Q4D8U6	2	756.309	1510.6	5.4179e-21
ACYNCGQTGHTSR	13	0	0	0	Q4D8U6	3	504.542	1510.6	0.0074602
ACYNCGQTGHTSR	13	0	0	0	Q4D8U6	2	756.309	1510.6	5.2092e-38
ACYNCGQTGHTSR	13	0	0	0	Q4D8U6	3	504.542	1510.6	0.03118
ACYNCGQTGHTSR	13	0	0	0	Q4D8U6	2	756.309	1510.6	3.7594e-11
ACYNCGQTGHTSR	13	0	0	0	Q4D8U6	2	756.309	1510.6	3.6033e-13
ACYNCGQTGHTSR	13	0	0	0	Q4D8U6	2	756.309	1510.6	NaN
ACYNCGQTGHTSR	13	0	0	0	Q4D8U6	3	504.542	1510.6	NaN
ACYNCGQTGHTSR	13	0	0	0	Q4D8U6	2	756.309	1510.6	NaN
ACYNCGQTGHTSR	13	0	0	0	Q4D8U6	3	504.542	1510.6	NaN
ACYNCGR	7	0	0	0	Q4D8U5;Q4D8U6	2	450.676	899.338	0.0062086
ACYNCGR	7	0	0	0	Q4D8U5;Q4D8U6	2	450.676	899.338	0.040821
ACYNCGR	7	0	0	0	Q4D8U5;Q4D8U6	2	450.676	899.338	0.031424
ACYNCGR	7	0	0	0	Q4D8U5;Q4D8U6	2	450.676	899.338	NaN
ACYNCGR	7	0	0	0	Q4D8U5;Q4D8U6	2	450.676	899.338	NaN
ACYNCGR	7	0	0	0	Q4D8U5;Q4D8U6	2	450.676	899.338	NaN
ADADVSLTVFDPLHHGVR	18	0	0	0	K4DNW0	3	650.334	1947.98	1.72e-10
ADAETFGSEMVGNMR	15	0	2	0	Q4E1M8	2	823.843	1645.67	4.0222e-08
ADAETFGSEMVGNMR	15	0	2	0	Q4E1M8	2	823.843	1645.67	1.0822e-25
ADAETFGSEMVGNMR	15	0	2	0	Q4E1M8	2	823.843	1645.67	3.8155e-07
ADAETFGSEMVGNMR	15	0	2	0	Q4E1M8	2	823.843	1645.67	NaN
ADAETFGSEMVGNMR	15	0	2	0	Q4E1M8	2	823.843	1645.67	NaN
ADAETFGSEMVGNMR	15	0	2	0	Q4E1M8	2	823.843	1645.67	NaN
ADFAQIER	8	0	0	0	K4E6E9	2	475.241	948.466	0.0007774
ADFAQIER	8	0	0	0	K4E6E9	2	475.241	948.466	NaN
ADFPIMAK	8	0	1	0	Q4DJ86	2	454.731	907.447	0.031786
ADFPIMAK	8	0	1	0	Q4DJ86	2	454.731	907.447	0.010995
ADFPIMAK	8	0	1	0	Q4DJ86	2	454.731	907.447	0.013834
ADFPIMAK	8	0	1	0	Q4DJ86	2	454.731	907.447	0.0099174
ADFPIMAK	8	0	1	0	Q4DJ86	2	454.731	907.447	NaN
ADFPIMAK	8	0	0	0	Q4DJ86	2	446.733	891.452	0.013895
ADFPIMAK	8	0	0	0	Q4DJ86	2	446.733	891.452	NaN
ADGALLEGAELQFYLK	16	0	0	0	Q4DU83	2	869.457	1736.9	9.2808e-22
ADGALLEGAELQFYLK	16	0	0	0	Q4DU83	2	869.457	1736.9	2.1589e-28
ADGALLEGAELQFYLK	16	0	0	0	Q4DU83	2	869.457	1736.9	1.1557e-30
ADGALLEGAELQFYLK	16	0	0	0	Q4DU83	2	869.457	1736.9	5.197e-29
ADGFVNGR	8	0	0	0	Q4CV42	2	418.206	834.398	0.011357
ADIAESYMAEGR	12	0	1	0	K4E943	2	664.793	1327.57	0.00065219
ADIAESYMAEGR	12	0	1	0	K4E943	2	664.793	1327.57	NaN
ADIALPCATQNELELEDAK	19	0	0	0	K4E4Z8;Q4D5C2	2	1051.01	2100	2.7502e-23
ADIALPCATQNELELEDAK	19	0	0	0	K4E4Z8;Q4D5C2	2	1051.01	2100	1.9909e-08
ADIALPCATQNELELEDAK	19	0	0	0	K4E4Z8;Q4D5C2	2	1051.01	2100	7.4681e-17
ADIALPCATQNELELEDAK	19	0	0	0	K4E4Z8;Q4D5C2	2	1051.01	2100	NaN
ADIALPCATQNELELEDAK	19	0	0	0	K4E4Z8;Q4D5C2	2	1051.01	2100	NaN
ADKGTTAAVSEKVEK	15	0	0	2	Q4DFP3;K4E6P1	3	511.942	1532.8	0.040603
ADKGTTAAVSEKVEK	15	0	0	2	Q4DFP3;K4E6P1	3	511.942	1532.8	0.010484
ADLEDAEAMK	10	0	1	0	K4E370	2	554.745	1107.48	0.045442
ADLEDAEAMK	10	0	1	0	K4E370	2	554.745	1107.48	NaN
ADLEDAEAMK	10	0	1	0	K4E370	2	554.745	1107.48	NaN
ADLEDAEAMK	10	0	1	0	K4E370	2	554.745	1107.48	NaN
ADLEDAEAMK	10	0	1	0	K4E370	2	554.745	1107.48	NaN
ADLEMQIENLK	11	0	1	0	Q04695	2	660.329	1318.64	0.00083201
ADLEMQIENLK	11	0	1	0	Q04695	2	660.329	1318.64	3.134e-05
ADLEMQIENLK	11	0	1	0	Q04695	2	660.329	1318.64	NaN
ADLEMQIENLK	11	0	1	0	Q04695	2	660.329	1318.64	NaN
ADLEMQIESLK	11	0	1	0	P02533	2	646.824	1291.63	1.042e-07
ADLEMQIESLK	11	0	1	0	P02533	2	646.824	1291.63	4.8087e-17
ADLEMQIESLK	11	0	1	0	P02533	2	646.824	1291.63	NaN
ADLEMQIESLKEELAYLK	18	0	1	1	P02533	3	713.701	2138.08	0.01547
ADLEMQIESLKEELAYLK	18	0	1	1	P02533	3	713.701	2138.08	0.037394
ADLEMQIESLKEELAYLK	18	0	1	1	P02533	2	1070.05	2138.08	9.094e-05
ADLEMQIESLKEELAYLK	18	0	1	1	P02533	3	713.701	2138.08	0.00013135
ADLEMQIESLKEELAYLK	18	0	1	1	P02533	3	713.701	2138.08	9.4955e-08
ADLEMQIESLKEELAYLK	18	0	1	1	P02533	3	713.701	2138.08	NaN
ADLEMQIESLKEELAYLK	18	0	1	1	P02533	3	713.701	2138.08	NaN
ADLEMQIESLKEELAYLK	18	0	1	1	P02533	3	713.701	2138.08	NaN
ADLEMQIESLKEELAYLK	18	0	0	1	P02533	3	708.37	2122.09	2.8122e-08
ADLEMQIESLKEELAYLK	18	0	0	1	P02533	3	708.37	2122.09	NaN
ADLEMQIESLTEELAYLK	18	0	1	0	P13645	2	1056.52	2111.03	3.0937e-17
ADLEMQIESLTEELAYLK	18	0	1	0	P13645	3	704.685	2111.03	2.6539e-08
ADLEMQIESLTEELAYLK	18	0	1	0	P13645	2	1056.52	2111.03	0.00020997
ADLEMQIESLTEELAYLK	18	0	1	0	P13645	2	1056.52	2111.03	7.5238e-13
ADLEMQIESLTEELAYLK	18	0	1	0	P13645	3	704.685	2111.03	0.00017398
ADLEMQIESLTEELAYLK	18	0	1	0	P13645	2	1056.52	2111.03	1.8705e-17
ADLEMQIESLTEELAYLK	18	0	1	0	P13645	3	704.685	2111.03	3.409e-06
ADLEMQIESLTEELAYLK	18	0	1	0	P13645	2	1056.52	2111.03	4.9214e-11
ADLEMQIESLTEELAYLK	18	0	1	0	P13645	3	704.685	2111.03	3.3885e-11
ADLEMQIESLTEELAYLK	18	0	1	0	P13645	2	1056.52	2111.03	NaN
ADLEMQIESLTEELAYLK	18	0	1	0	P13645	3	704.685	2111.03	NaN
ADLEMQIESLTEELAYLKK	19	0	1	1	P13645	3	747.384	2239.13	0.013549
ADLEMQIESLTEELAYLKK	19	0	1	1	P13645	3	747.384	2239.13	1.542e-05
ADLEMQIESLTEELAYLKK	19	0	1	1	P13645	3	747.384	2239.13	4.3805e-11
ADLEMQIESLTEELAYLKK	19	0	1	1	P13645	3	747.384	2239.13	0.00061603
ADLEMQIESLTEELAYLKK	19	0	1	1	P13645	2	1120.57	2239.13	0.00063522
ADLEMQIESLTEELAYLKK	19	0	1	1	P13645	3	747.384	2239.13	1.9442e-08
ADLEMQIESLTEELAYLKK	19	0	1	1	P13645	3	747.384	2239.13	7.0009e-08
ADLEMQIESLTEELAYLKK	19	0	0	1	P13645	3	742.052	2223.13	0.0034398
ADLEMQIESLTEELAYLKK	19	0	0	1	P13645	3	742.052	2223.13	0.00031756
ADLEMQIESLTEELAYLKK	19	0	0	1	P13645	3	742.052	2223.13	4.417e-05
ADLEMQIESLTEELAYLKK	19	0	0	1	P13645	2	1112.57	2223.13	0.0082568
ADLEMQIESLTEELAYLKK	19	0	0	1	P13645	2	1112.57	2223.13	NaN
ADLEMQIESLTEELAYLKK	19	0	0	1	P13645	3	742.052	2223.13	NaN
ADLIAYLATLRD	12	0	0	1	Q4CV48	2	667.869	1333.72	0.0012583
ADLIAYLATLRD	12	0	0	1	Q4CV48	2	667.869	1333.72	0.0042308
ADLNFPVGR	9	0	0	0	Q4CZE9	2	494.764	987.514	0.0046231
ADLNFPVGR	9	0	0	0	Q4CZE9	2	494.764	987.514	0.0073415
ADLNFPVGR	9	0	0	0	Q4CZE9	2	494.764	987.514	0.021948
ADMEDAEAMK	10	0	2	0	K4EBQ5	2	571.721	1141.43	0.0018356
ADMEDAEAMK	10	0	2	0	K4EBQ5	2	571.721	1141.43	0.019868
ADMEDAEAMK	10	0	2	0	K4EBQ5	2	571.721	1141.43	0.0073975
ADNAMTR	7	1	1	0	Q4D8U6	2	418.682	835.349	0.017743
ADNAMTR	7	1	1	0	Q4D8U6	2	418.682	835.349	0.013382
ADNAMTR	7	1	1	0	Q4D8U6	2	418.682	835.349	0.015573
ADNAMTR	7	1	1	0	Q4D8U6	2	418.682	835.349	0.030169
ADNAMTR	7	1	1	0	Q4D8U6	2	418.682	835.349	NaN
ADNAMTR	7	1	1	0	Q4D8U6	2	418.682	835.349	NaN
ADNAMTR	7	1	0	0	Q4D8U6	2	410.685	819.355	0.045249
ADNAMTR	7	1	0	0	Q4D8U6	2	410.685	819.355	0.022326
ADPSIPGLTSTTCVALNFK	19	0	0	0	Q4DB81	2	996.509	1991	0.00018492
ADPSIPGLTSTTCVALNFK	19	0	0	0	Q4DB81	2	996.509	1991	NaN
ADPSIPGLTSTTCVALNFK	19	0	0	0	Q4DB81	2	996.509	1991	NaN
ADQLSNEQISEFK	13	1	0	0	Q4D137	2	775.87	1549.73	0.00075471
ADQLSNEQISEFK	13	1	0	0	Q4D137	2	775.87	1549.73	0.00038988
ADQLSNEQISEFK	13	1	0	0	Q4D137	2	775.87	1549.73	0.0049522
ADQLSNEQISEFK	13	1	0	0	Q4D137	2	775.87	1549.73	6.7006e-21
ADQLSNEQISEFK	13	1	0	0	Q4D137	2	775.87	1549.73	5.7223e-07
ADQLSNEQISEFK	13	1	0	0	Q4D137	2	775.87	1549.73	0.00041805
ADQLSNEQISEFK	13	1	0	0	Q4D137	2	775.87	1549.73	0.017101
ADQLSNEQISEFKEAFSLFDKDGDGTITTK	30	1	0	2	Q4D137	3	1126.21	3375.6	0.026469
ADRIPVEQQFK	11	0	0	1	K4DT87	2	665.859	1329.7	0.019061
ADRIPVEQQFK	11	0	0	1	K4DT87	3	444.242	1329.7	0.00012107
ADRIPVEQQFK	11	0	0	1	K4DT87	3	444.242	1329.7	0.0013637
ADRIPVEQQFK	11	0	0	1	K4DT87	2	665.859	1329.7	NaN
ADRIPVEQQFK	11	0	0	1	K4DT87	3	444.242	1329.7	NaN
ADTALDIISAGHTR	14	0	0	0	K4EEE5	2	720.876	1439.74	5.6393e-10
ADTLTDEINFLR	12	0	0	0	P04259;P02538;P48668	2	704.359	1406.7	5.5551e-09
ADTLTDEINFLR	12	0	0	0	P04259;P02538;P48668	2	704.359	1406.7	1.1769e-20
ADTLTDEINFLR	12	0	0	0	P04259;P02538;P48668	2	704.359	1406.7	8.0447e-24
ADTLTDEINFLR	12	0	0	0	P04259;P02538;P48668	2	704.359	1406.7	6.0814e-57
ADTLTDEINFLR	12	0	0	0	P04259;P02538;P48668	2	704.359	1406.7	6.8004e-81
ADTLTDEINFLR	12	0	0	0	P04259;P02538;P48668	2	704.359	1406.7	1.7403e-28
ADTLTDEINFLR	12	0	0	0	P04259;P02538;P48668	2	704.359	1406.7	2.9896e-33
ADTLTDEINFLR	12	0	0	0	P04259;P02538;P48668	2	704.359	1406.7	NaN
ADVGIAVQGATDAAR	15	0	0	0	Q4CQ52	2	707.868	1413.72	0.0011614
ADVGIAVQGATDAAR	15	0	0	0	Q4CQ52	2	707.868	1413.72	NaN
ADVTVLTVPNCFTER	15	0	0	0	K4DYH4	2	861.43	1720.85	2.2503e-05
ADVTVLTVPNCFTER	15	0	0	0	K4DYH4	2	861.43	1720.85	0.0020982
ADYEECVR	8	0	0	0	K4DVG3	2	521.219	1040.42	0.027337
ADYEECVR	8	0	0	0	K4DVG3	2	521.219	1040.42	NaN
ADYEECVR	8	0	0	0	K4DVG3	2	521.219	1040.42	NaN
AEAEALYQTK	10	0	0	0	P12035;P19013;Q32MB2;Q8N1N4-2	2	562.285	1122.56	3.0357e-10
AEAEALYQTK	10	0	0	0	P12035;P19013;Q32MB2;Q8N1N4-2	2	562.285	1122.56	0.0032363
AEAEALYQTK	10	0	0	0	P12035;P19013;Q32MB2;Q8N1N4-2	2	562.285	1122.56	1.1741e-07
AEAESLYQSK	10	0	0	0	P04264	2	563.275	1124.53	1.6516e-67
AEAESLYQSK	10	0	0	0	P04264	2	563.275	1124.53	1.1254e-29
AEAESLYQSK	10	0	0	0	P04264	2	563.275	1124.53	1.882e-70
AEAESLYQSK	10	0	0	0	P04264	2	563.275	1124.53	1.1703e-32
AEAESLYQSK	10	0	0	0	P04264	2	563.275	1124.53	7.3209e-08
AEAESLYQSK	10	0	0	0	P04264	2	563.275	1124.53	5.0327e-22
AEAESLYQSK	10	0	0	0	P04264	2	563.275	1124.53	3.3731e-39
AEAESLYQSK	10	0	0	0	P04264	2	563.275	1124.53	4.8721e-44
AEAESLYQSK	10	0	0	0	P04264	2	563.275	1124.53	3.5139e-56
AEAESLYQSKYEELQITAGR	20	0	0	1	P04264	3	762.713	2285.12	5.9546e-11
AEAESLYQSKYEELQITAGR	20	0	0	1	P04264	3	762.713	2285.12	7.1547e-09
AEAESLYQSKYEELQITAGR	20	0	0	1	P04264	3	762.713	2285.12	NaN
AEAESLYQSKYEELQITAGR	20	0	0	1	P04264	3	762.713	2285.12	NaN
AEAESLYQSKYEELQITAGR	20	0	0	1	P04264	3	762.713	2285.12	NaN
AEAESWYQTK	10	0	0	0	P04259;P02538;P50446;P48668	2	606.78	1211.55	0.0015889
AEAESWYQTK	10	0	0	0	P04259;P02538;P50446;P48668	2	606.78	1211.55	2.9624e-06
AEAESWYQTK	10	0	0	0	P04259;P02538;P50446;P48668	2	606.78	1211.55	0.008309
AEAESWYQTK	10	0	0	0	P04259;P02538;P50446;P48668	2	606.78	1211.55	1.6956e-30
AEAESWYQTK	10	0	0	0	P04259;P02538;P50446;P48668	2	606.78	1211.55	2.5843e-08
AEAESWYQTK	10	0	0	0	P04259;P02538;P50446;P48668	2	606.78	1211.55	1.1408e-23
AEAESWYQTK	10	0	0	0	P04259;P02538;P50446;P48668	2	606.78	1211.55	8.9048e-08
AEAESWYQTK	10	0	0	0	P04259;P02538;P50446;P48668	2	606.78	1211.55	9.1711e-20
AEAESWYQTK	10	0	0	0	P04259;P02538;P50446;P48668	2	606.78	1211.55	2.0823e-20
AEAESWYQTK	10	0	0	0	P04259;P02538;P50446;P48668	2	606.78	1211.55	3.2819e-19
AEANEASPPPLSSQSEER	18	0	0	0	K4E948	2	949.94	1897.87	2.6336e-09
AEANEASPPPLSSQSEER	18	0	0	0	K4E948	2	949.94	1897.87	NaN
AEEEKDEEELEEK	13	0	0	1	K4E613	3	536.237	1605.69	0.03387
AEEPSAAAASPSTGPAAPITTSPSTSGAR	29	0	0	0	K4DZZ0	3	880.763	2639.27	0.012874
AEEPSAAAASPSTGPAAPITTSPSTSGAR	29	0	0	0	K4DZZ0	3	880.763	2639.27	NaN
AEEPSAAAASPSTGPAAPITTSPSTSGAR	29	0	0	0	K4DZZ0	3	880.763	2639.27	NaN
AEEPSAAAASPSTGPAAPITTSPSTSGAR	29	0	0	0	K4DZZ0	3	880.763	2639.27	NaN
AEFEDAEIVITPR	13	0	0	0	Q4CR09;Q4CYZ6;Q4CPW5	2	745.38	1488.75	3.6768e-06
AEFEDAEIVITPR	13	0	0	0	Q4CR09;Q4CYZ6;Q4CPW5	2	745.38	1488.75	9.3304e-06
AEFEDAEIVITPR	13	0	0	0	Q4CR09;Q4CYZ6;Q4CPW5	2	745.38	1488.75	0.00050286
AEFEDAEIVITPR	13	0	0	0	Q4CR09;Q4CYZ6;Q4CPW5	2	745.38	1488.75	1.6162e-29
AEFEDAEIVITPR	13	0	0	0	Q4CR09;Q4CYZ6;Q4CPW5	2	745.38	1488.75	3.0059e-20
AEFVEVTK	8	0	0	0	P02769	2	461.748	921.481	0.00091169
AEFVEVTK	8	0	0	0	P02769	2	461.748	921.481	0.022825
AEFVEVTK	8	0	0	0	P02769	2	461.748	921.481	0.038447
AEFVEVTK	8	0	0	0	P02769	2	461.748	921.481	NaN
AEFVEVTK	8	0	0	0	P02769	2	461.748	921.481	NaN
AEGCIIGEPTGMTVVIAHK	19	0	1	0	K4DKW8;Q4CR09;Q4CYZ6;Q4CPW5	3	667.004	1997.99	2.3867e-05
AEGCIIGEPTGMTVVIAHK	19	0	1	0	K4DKW8;Q4CR09;Q4CYZ6;Q4CPW5	3	667.004	1997.99	1.9743e-08
AEGCIIGEPTGMTVVIAHK	19	0	1	0	K4DKW8;Q4CR09;Q4CYZ6;Q4CPW5	3	667.004	1997.99	1.9426e-10
AEGCIIGEPTGMTVVIAHK	19	0	1	0	K4DKW8;Q4CR09;Q4CYZ6;Q4CPW5	3	667.004	1997.99	0.0052856
AEGCIIGEPTGMTVVIAHK	19	0	0	0	K4DKW8;Q4CR09;Q4CYZ6;Q4CPW5	3	661.673	1982	0.00042001
AEGCIIGEPTGMTVVIAHK	19	0	0	0	K4DKW8;Q4CR09;Q4CYZ6;Q4CPW5	3	661.673	1982	9.1401e-05
AEGCIIGEPTGMTVVIAHK	19	0	0	0	K4DKW8;Q4CR09;Q4CYZ6;Q4CPW5	3	661.673	1982	0.016254
AEGCIIGEPTGMTVVIAHK	19	0	0	0	K4DKW8;Q4CR09;Q4CYZ6;Q4CPW5	3	661.673	1982	5.6469e-09
AEGTAAAAGALSELFIDEDKVHR	23	1	0	1	Q4D8M9	3	805.071	2412.19	0.00019511
AEGTAAAAGALSELFIDEDKVHR	23	1	0	1	Q4D8M9	3	805.071	2412.19	0.0067317
AEGTAAAAGALSELFIDEDKVHR	23	1	0	1	Q4D8M9	3	805.071	2412.19	NaN
AEIDNVK	7	0	0	0	P13647	2	394.711	787.408	0.037845
AEIDNVK	7	0	0	0	P13647	2	394.711	787.408	NaN
AEIDNVK	7	0	0	0	P13647	2	394.711	787.408	NaN
AEIEYYCTLSK	11	0	0	0	Q4D8K4	2	688.824	1375.63	0.027934
AELEDAFVLVSAK	13	0	0	0	Q4DYP5	2	696.374	1390.73	1.1081e-09
AELEDAFVLVSAK	13	0	0	0	Q4DYP5	2	696.374	1390.73	1.0079e-19
AELEDAFVLVSAK	13	0	0	0	Q4DYP5	2	696.374	1390.73	0.0002937
AELEDAFVLVSAK	13	0	0	0	Q4DYP5	2	696.374	1390.73	0.043295
AELEDAFVLVSAK	13	0	0	0	Q4DYP5	2	696.374	1390.73	1.5445e-29
AELEDAFVLVSAK	13	0	0	0	Q4DYP5	2	696.374	1390.73	2.1753e-28
AELEDAFVLVSAK	13	0	0	0	Q4DYP5	2	696.374	1390.73	0.00023098
AELLALAQK	9	0	0	0	K4DY57	2	478.792	955.57	0.00079648
AELLALAQK	9	0	0	0	K4DY57	2	478.792	955.57	0.0038178
AELLALAQK	9	0	0	0	K4DY57	2	478.792	955.57	0.0041784
AELLALAQK	9	0	0	0	K4DY57	2	478.792	955.57	NaN
AELLALAQK	9	0	0	0	K4DY57	2	478.792	955.57	NaN
AELLALAQK	9	0	0	0	K4DY57	2	478.792	955.57	NaN
AELVNNLGTIAR	12	0	0	0	Q4DBM7	2	635.859	1269.7	4.8237e-21
AELVNNLGTIAR	12	0	0	0	Q4DBM7	2	635.859	1269.7	2.8792e-05
AELVNNLGTIAR	12	0	0	0	Q4DBM7	2	635.859	1269.7	NaN
AELVNNLGTIAR	12	0	0	0	Q4DBM7	2	635.859	1269.7	NaN
AELVNNLGTIAR	12	0	0	0	Q4DBM7	2	635.859	1269.7	NaN
AELVNNLGTIAR	12	0	0	0	Q4DBM7	2	635.859	1269.7	NaN
AEMDIAGLFGSASEVR	16	0	1	0	Q4E408	2	834.899	1667.78	2.8332e-05
AEMLYSGESGPDDK	14	0	1	0	K4DM24	2	757.819	1513.62	0.01948
AEMLYSGESGPDDK	14	0	1	0	K4DM24	2	757.819	1513.62	0.041911
AEMLYSGESGPDDK	14	0	1	0	K4DM24	2	757.819	1513.62	0.00066368
AEMLYSGESGPDDK	14	0	1	0	K4DM24	2	757.819	1513.62	NaN
AEMLYSGESGPDDK	14	0	1	0	K4DM24	2	757.819	1513.62	NaN
AENVTAPGGSK	11	0	0	0	Q4DCA9	2	515.762	1029.51	0.025519
AENVTAPGGSK	11	0	0	0	Q4DCA9	2	515.762	1029.51	0.035591
AENVTAPGGSK	11	0	0	0	Q4DCA9	2	515.762	1029.51	NaN
AENVTAPGGSK	11	0	0	0	Q4DCA9	2	515.762	1029.51	NaN
AEQPAEAMETPSTIK	15	0	1	0	K4E5N2;K4E681	2	809.885	1617.76	1.1074e-06
AEQPAEAMETPSTIK	15	0	1	0	K4E5N2;K4E681	2	809.885	1617.76	NaN
AEQPAEAMETPSTIK	15	0	1	0	K4E5N2;K4E681	2	809.885	1617.76	NaN
AEQTNHSVSIVDEK	14	0	0	0	Q4CYL3;Q4CTC8	2	778.881	1555.75	0.0077362
AEQTNHSVSIVDEK	14	0	0	0	Q4CYL3;Q4CTC8	2	778.881	1555.75	NaN
AESTGEPAQK	10	0	0	0	K4E8V8	2	509.246	1016.48	0.037773
AETSVNDDGVILVK	14	0	0	0	K4DZM4	2	730.386	1458.76	0.0025426
AETSVNDDGVILVK	14	0	0	0	K4DZM4	2	730.386	1458.76	6.6299e-05
AETSVNDDGVILVK	14	0	0	0	K4DZM4	2	730.386	1458.76	NaN
AETSVNDDGVILVK	14	0	0	0	K4DZM4	2	730.386	1458.76	NaN
AETSVNDDGVILVK	14	0	0	0	K4DZM4	2	730.386	1458.76	NaN
AETSVNDDGVILVK	14	0	0	0	K4DZM4	2	730.386	1458.76	NaN
AETSVNDDGVILVK	14	0	0	0	K4DZM4	2	730.386	1458.76	NaN
AETSVNDDGVILVK	14	0	0	0	K4DZM4	2	730.386	1458.76	NaN
AETSVNDDGVILVK	14	0	0	0	K4DZM4	2	730.386	1458.76	NaN
AETTSGGPIVDCIIASNDPFFLVK	24	0	0	0	K4DUS5	3	851.096	2550.27	3.7132e-13
AETTSGGPIVDCIIASNDPFFLVK	24	0	0	0	K4DUS5	2	1276.14	2550.27	5.4519e-05
AEVVGDTLEDTK	12	0	0	0	Q4DFB7	2	638.817	1275.62	0.00013191
AEVVGDTLEDTK	12	0	0	0	Q4DFB7	2	638.817	1275.62	0.0015329
AFCIISESR	9	0	0	0	Q4DMU8	2	541.769	1081.52	2.2752e-05
AFCIISESR	9	1	0	0	Q4DMU8	2	562.774	1123.53	0.00072915
AFEEEDFDKFNR	12	0	0	1	K4E124	3	516.232	1545.67	0.031801
AFEEEDFDKFNR	12	0	0	1	K4E124	3	516.232	1545.67	NaN
AFFEMIEK	8	0	1	0	K4E3C9	2	515.749	1029.48	0.021515
AFFLSAGEPVDVFIHEK	17	0	0	0	K4EDB3	3	635.996	1904.97	1.1817e-05
AFFLSAGEPVDVFIHEK	17	0	0	0	K4EDB3	3	635.996	1904.97	0.046059
AFFLSAGEPVDVFIHEK	17	0	0	0	K4EDB3	3	635.996	1904.97	0.00075009
AFFLSAGEPVDVFIHEK	17	0	0	0	K4EDB3	3	635.996	1904.97	0.00032294
AFGCGSAIAASSYASQAIR	19	0	0	0	Q4DC04	2	944.455	1886.89	1.393e-09
AFGCGSAIAASSYASQAIR	19	0	0	0	Q4DC04	2	944.455	1886.89	2.5465e-08
AFGDAQVATSLEK	13	0	0	0	Q4DK88	2	668.841	1335.67	9.4801e-07
AFGDAQVATSLEK	13	0	0	0	Q4DK88	2	668.841	1335.67	NaN
AFGDAQVATSLEK	13	0	0	0	Q4DK88	2	668.841	1335.67	NaN
AFGDAQVATSLEK	13	0	0	0	Q4DK88	2	668.841	1335.67	NaN
AFGDAQVATSLEK	13	0	0	0	Q4DK88	2	668.841	1335.67	NaN
AFIGVVSNPVNSTVPIAAETLK	22	0	0	0	K4E1P3	3	743.083	2226.23	1.7033e-08
AFIGVVSNPVNSTVPIAAETLK	22	0	0	0	K4E1P3	2	1114.12	2226.23	5.9585e-19
AFIGVVSNPVNSTVPIAAETLK	22	0	0	0	K4E1P3	3	743.083	2226.23	1.795e-13
AFIGVVSNPVNSTVPIAAETLK	22	0	0	0	K4E1P3	2	1114.12	2226.23	7.6086e-16
AFIGVVSNPVNSTVPIAAETLK	22	0	0	0	K4E1P3	3	743.083	2226.23	0.001843
AFIGVVSNPVNSTVPIAAETLK	22	0	0	0	K4E1P3	2	1114.12	2226.23	2.1721e-13
AFIGVVSNPVNSTVPIAAETLK	22	0	0	0	K4E1P3	3	743.083	2226.23	1.0307e-05
AFIGVVSNPVNSTVPIAAETLKK	23	0	0	1	K4E1P3	3	785.781	2354.32	0.026088
AFIGVVSNPVNSTVPIAAETLKK	23	0	0	1	K4E1P3	3	785.781	2354.32	2.4745e-06
AFIGVVSNPVNSTVPIAAETLKK	23	0	0	1	K4E1P3	3	785.781	2354.32	0.0054197
AFIGVVSNPVNSTVPIAAETLKK	23	0	0	1	K4E1P3	3	785.781	2354.32	NaN
AFISLDR	7	0	0	0	K4DTB6	2	411.229	820.444	0.00095536
AFISLDR	7	0	0	0	K4DTB6	2	411.229	820.444	0.039586
AFISLDR	7	0	0	0	K4DTB6	2	411.229	820.444	0.044188
AFISLDR	7	0	0	0	K4DTB6	2	411.229	820.444	NaN
AFISLDR	7	0	0	0	K4DTB6	2	411.229	820.444	NaN
AFISLDRK	8	0	0	1	K4DTB6	2	475.277	948.539	0.018871
AFLDQKPEGVPLR	13	0	0	1	Q4CS87	3	490.609	1468.8	0.03617
AFLDQKPEGVPLR	13	0	0	1	Q4CS87	3	490.609	1468.8	0.031272
AFLDQKPEGVPLR	13	0	0	1	Q4CS87	3	490.609	1468.8	0.030683
AFLDQKPEGVPLR	13	0	0	1	Q4CS87	3	490.609	1468.8	0.030878
AFLDQKPEGVPLR	13	0	0	1	Q4CS87	3	490.609	1468.8	NaN
AFLIEEQR	8	0	0	0	Q4DN72	2	503.272	1004.53	9.0259e-10
AFLIEEQR	8	0	0	0	Q4DN72	2	503.272	1004.53	0.0018357
AFLIEEQR	8	0	0	0	Q4DN72	2	503.272	1004.53	0.00010272
AFLIEEQR	8	0	0	0	Q4DN72	2	503.272	1004.53	0.027178
AFLIEEQR	8	0	0	0	Q4DN72	2	503.272	1004.53	NaN
AFQFVEK	7	0	0	0	Q4CVR5	2	434.732	867.449	0.00057831
AFQFVEK	7	0	0	0	Q4CVR5	2	434.732	867.449	0.0041387
AFQFVEK	7	0	0	0	Q4CVR5	2	434.732	867.449	NaN
AFQFVEK	7	0	0	0	Q4CVR5	2	434.732	867.449	NaN
AFQFVEK	7	0	0	0	Q4CVR5	2	434.732	867.449	NaN
AFRPGAGYANR	11	0	0	1	Q4DDV3	3	393.872	1178.59	0.02276
AFRPGAGYANR	11	0	0	1	Q4DDV3	3	393.872	1178.59	0.0046524
AFRPGAGYANR	11	0	0	1	Q4DDV3	3	393.872	1178.59	NaN
AFRPGAGYANR	11	0	0	1	Q4DDV3	3	393.872	1178.59	NaN
AFSDNVSDATR	11	0	0	0	K4DXD3	2	591.773	1181.53	0.0011166
AFSDNVSDATR	11	0	0	0	K4DXD3	2	591.773	1181.53	0.0017472
AFSDNVSDATR	11	0	0	0	K4DXD3	2	591.773	1181.53	1.1573e-10
AFVDETVSR	9	0	0	0	Q4DMG1	2	512.259	1022.5	7.5149e-06
AFVDETVSR	9	0	0	0	Q4DMG1	2	512.259	1022.5	1.1454e-13
AFVDETVSR	9	0	0	0	Q4DMG1	2	512.259	1022.5	0.015946
AFVDETVSR	9	0	0	0	Q4DMG1	2	512.259	1022.5	7.5974e-15
AFVDETVSR	9	0	0	0	Q4DMG1	2	512.259	1022.5	0.029343
AFVHWYVGEGMEEGEFSEAR	20	0	1	0	Q4CLA1;ENSEMBL:ENSBTAP00000016242	3	782.676	2345.01	4.3066e-13
AFVHWYVGEGMEEGEFSEAR	20	0	1	0	Q4CLA1;ENSEMBL:ENSBTAP00000016242	3	782.676	2345.01	NaN
AFVHWYVGEGMEEGEFSEAR	20	0	1	0	Q4CLA1;ENSEMBL:ENSBTAP00000016242	3	782.676	2345.01	NaN
AGAGGGAAGIGGVGVVGGGGGGGMYAGGVPINR	33	0	1	0	Q4E5D6	3	881.773	2642.3	0.032429
AGAGGGAAGIGGVGVVGGGGGGGMYAGGVPINR	33	0	1	0	Q4E5D6	3	881.773	2642.3	0.00063582
AGAVSQAYHDLASR	14	0	0	0	Q4DZ31	3	482.576	1444.71	0.042371
AGCTIHEVLEK	11	0	0	0	Q4E4N2	3	419.548	1255.62	0.00071737
AGCTIHEVLEK	11	0	0	0	Q4E4N2	2	628.819	1255.62	6.6253e-10
AGCTIHEVLEK	11	0	0	0	Q4E4N2	3	419.548	1255.62	0.0010751
AGCTIHEVLEK	11	0	0	0	Q4E4N2	2	628.819	1255.62	0.0016755
AGCTIHEVLEK	11	0	0	0	Q4E4N2	3	419.548	1255.62	0.0079259
AGCTIHEVLEK	11	0	0	0	Q4E4N2	2	628.819	1255.62	0.00016172
AGCTIHEVLEK	11	0	0	0	Q4E4N2	3	419.548	1255.62	0.004642
AGCTIHEVLEK	11	0	0	0	Q4E4N2	2	628.819	1255.62	0.0017037
AGCTIHEVLEKR	12	0	0	1	Q4E4N2	3	471.582	1411.72	0.0021415
AGCTIHEVLEKR	12	0	0	1	Q4E4N2	3	471.582	1411.72	0.0031349
AGCTIHEVLEKR	12	0	0	1	Q4E4N2	2	706.869	1411.72	0.00038283
AGDLLIYPR	9	0	0	0	K4ED25	2	509.29	1016.57	0.0038539
AGDLLIYPR	9	0	0	0	K4ED25	2	509.29	1016.57	0.0023445
AGDLLIYPR	9	0	0	0	K4ED25	2	509.29	1016.57	0.0075724
AGDLLIYPR	9	0	0	0	K4ED25	2	509.29	1016.57	NaN
AGEAGGAAAAK	11	0	0	0	K4E6E9	2	437.225	872.435	0.022287
AGFAGDDAPR	10	0	0	0	P60712	2	488.728	975.441	0.0032503
AGFAGDDAPR	10	0	0	0	P60712	2	488.728	975.441	3.2803e-10
AGFAGDDAPR	10	0	0	0	P60712	2	488.728	975.441	0.016762
AGFAGDDAPR	10	0	0	0	P60712	2	488.728	975.441	0.024559
AGFAGDDAPR	10	0	0	0	P60712	2	488.728	975.441	0.0016386
AGFAGDDAPR	10	0	0	0	P60712	2	488.728	975.441	0.00059218
AGFAGDDAPR	10	0	0	0	P60712	2	488.728	975.441	0.016205
AGFAGDDAPR	10	0	0	0	P60712	2	488.728	975.441	NaN
AGFDGVEIHGANGYLLDAFFR	21	0	0	0	Q4E4V7;K4DRH6	3	757.039	2268.1	3.5936e-06
AGFDGVEIHGANGYLLDAFFR	21	0	0	0	Q4E4V7;K4DRH6	3	757.039	2268.1	4.2817e-06
AGFPLVVFNR	10	0	0	0	Q4DFE2	2	560.319	1118.62	0.00040172
AGFPLVVFNR	10	0	0	0	Q4DFE2	2	560.319	1118.62	0.0020211
AGGKPVGTETPINLDGDSSNNAPLSK	26	0	0	1	K4DUB6	3	847.093	2538.26	0.0055801
AGGKPVGTETPINLDGDSSNNAPLSK	26	0	0	1	K4DUB6	3	847.093	2538.26	NaN
AGGPTNVDR	9	0	0	0	Q4CVJ1	2	443.722	885.43	0.0081578
AGGPTNVDR	9	0	0	0	Q4CVJ1	2	443.722	885.43	NaN
AGGTVQCQR	9	0	0	0	K4DTB6	2	488.735	975.456	0.0018289
AGGTVQCQR	9	0	0	0	K4DTB6	2	488.735	975.456	NaN
AGILETVMDVLK	12	0	0	0	Q4E5I9	2	644.863	1287.71	3.0174e-06
AGLIFPVGR	9	0	0	0	Q4DYB1	2	465.282	928.549	0.011827
AGLIFPVGR	9	0	0	0	Q4DYB1	2	465.282	928.549	0.023987
AGLIFPVGR	9	0	0	0	Q4DYB1	2	465.282	928.549	0.031812
AGLIFPVGR	9	0	0	0	Q4DYB1	2	465.282	928.549	0.0090807
AGLIFPVGR	9	0	0	0	Q4DYB1	2	465.282	928.549	0.010993
AGLIFPVGR	9	0	0	0	Q4DYB1	2	465.282	928.549	NaN
AGLTLSGHEECPIVPVMLYDAR	22	0	1	0	K4EAT6	3	815.403	2443.19	0.00010166
AGLTLSGHEECPIVPVMLYDAR	22	0	1	0	K4EAT6	3	815.403	2443.19	NaN
AGMNYLGLPVFGTVTEAVK	19	0	1	0	K4DXC1	2	992.016	1982.02	0.0076015
AGMNYLGLPVFGTVTEAVK	19	0	1	0	K4DXC1	2	992.016	1982.02	5.1018e-08
AGMNYLGLPVFGTVTEAVK	19	0	1	0	K4DXC1	2	992.016	1982.02	2.1184e-08
AGMNYLGLPVFGTVTEAVK	19	0	1	0	K4DXC1	2	992.016	1982.02	0.00053017
AGMNYLGLPVFGTVTEAVK	19	0	0	0	K4DXC1	2	984.019	1966.02	5.8027e-08
AGMNYLGLPVFGTVTEAVK	19	0	0	0	K4DXC1	2	984.019	1966.02	0.0014801
AGNSFYR	7	0	0	0	Q4DPQ8	2	407.696	813.377	2.3529e-06
AGNSFYR	7	0	0	0	Q4DPQ8	2	407.696	813.377	0.017062
AGNSFYR	7	0	0	0	Q4DPQ8	2	407.696	813.377	0.00011027
AGNSFYR	7	0	0	0	Q4DPQ8	2	407.696	813.377	NaN
AGNSFYR	7	0	0	0	Q4DPQ8	2	407.696	813.377	NaN
AGNSFYR	7	0	0	0	Q4DPQ8	2	407.696	813.377	NaN
AGPSVNVVR	9	0	0	0	K4DV27	2	449.759	897.503	0.031001
AGPSVNVVR	9	0	0	0	K4DV27	2	449.759	897.503	0.014564
AGPSVNVVR	9	0	0	0	K4DV27	2	449.759	897.503	NaN
AGPYGQIFRPDNFIFGQSGAGNNWAK	26	0	0	1	K4DM83	3	938.125	2811.35	2.7874e-07
AGPYGQIFRPDNFIFGQSGAGNNWAK	26	0	0	1	K4DM83	3	938.125	2811.35	1.0279e-15
AGPYGQIFRPDNFIFGQSGAGNNWAK	26	0	0	1	K4DM83	3	938.125	2811.35	1.6725e-19
AGPYGQIFRPDNFIFGQSGAGNNWAK	26	0	0	1	K4DM83	3	938.125	2811.35	NaN
AGQPFGGIHQQPQQMK	16	0	1	0	Q4DD14	3	589.958	1766.85	0.0060689
AGQPFGGIHQQPQQMK	16	0	1	0	Q4DD14	3	589.958	1766.85	NaN
AGQPFGGIHQQPQQMK	16	0	1	0	Q4DD14	3	589.958	1766.85	NaN
AGQPFGGIHQQPQQMK	16	0	1	0	Q4DD14	3	589.958	1766.85	NaN
AGSATACVAALR	12	0	0	0	K4DXD3	2	574.298	1146.58	0.00046581
AGSATACVAALR	12	0	0	0	K4DXD3	2	574.298	1146.58	1.3711e-13
AGSATACVAALR	12	0	0	0	K4DXD3	2	574.298	1146.58	NaN
AGSFNEALR	9	0	0	0	Q4DZ98	2	482.746	963.477	0.0059774
AGSFNEALR	9	0	0	0	Q4DZ98	2	482.746	963.477	0.016975
AGSFNEALR	9	0	0	0	Q4DZ98	2	482.746	963.477	0.0019657
AGSFNEALR	9	0	0	0	Q4DZ98	2	482.746	963.477	0.0025096
AGSFNEALR	9	0	0	0	Q4DZ98	2	482.746	963.477	NaN
AGSFNEALR	9	0	0	0	Q4DZ98	2	482.746	963.477	NaN
AGTLTAEELER	11	0	0	0	Q4E093	2	595.307	1188.6	0.0058726
AGTLTAEELER	11	0	0	0	Q4E093	2	595.307	1188.6	0.00013782
AGTLTAEELER	11	0	0	0	Q4E093	2	595.307	1188.6	0.0085192
AGTLTAEELER	11	0	0	0	Q4E093	2	595.307	1188.6	0.01244
AGTLTAEELER	11	0	0	0	Q4E093	2	595.307	1188.6	NaN
AGTLTAEELER	11	0	0	0	Q4E093	2	595.307	1188.6	NaN
AGVFDPAR	8	0	0	0	K4E1P3	2	416.719	831.424	0.044786
AGVFDPAR	8	0	0	0	K4E1P3	2	416.719	831.424	NaN
AGVFDPAR	8	0	0	0	K4E1P3	2	416.719	831.424	NaN
AGVFDPAR	8	0	0	0	K4E1P3	2	416.719	831.424	NaN
AGVLIPEQVAGK	12	0	0	0	Q4DFB0	2	591.348	1180.68	0.014898
AGVLIPEQVAGK	12	0	0	0	Q4DFB0	2	591.348	1180.68	0.0046232
AGVLIPEQVAGK	12	0	0	0	Q4DFB0	2	591.348	1180.68	NaN
AGVLIPEQVAGK	12	0	0	0	Q4DFB0	2	591.348	1180.68	NaN
AGVLIPEQVAGK	12	0	0	0	Q4DFB0	2	591.348	1180.68	NaN
AGVLIPEQVAGK	12	0	0	0	Q4DFB0	2	591.348	1180.68	NaN
AGVMSSEGTTK	11	0	1	0	Q4D6V2	2	542.253	1082.49	0.021078
AGVMSSEGTTK	11	0	1	0	Q4D6V2	2	542.253	1082.49	0.035763
AGVMSSEGTTK	11	0	1	0	Q4D6V2	2	542.253	1082.49	NaN
AGVMSSEGTTK	11	0	1	0	Q4D6V2	2	542.253	1082.49	NaN
AGVVTEYENGK	11	0	0	0	Q4DD14	2	583.788	1165.56	0.00013207
AGYLHSVFTIKPGDAPHR	18	0	0	1	Q4DIV9	4	492.263	1965.02	0.036398
AGYLHSVFTIKPGDAPHR	18	0	0	1	Q4DIV9	4	492.263	1965.02	NaN
AHFQAPSHVR	10	0	0	0	Q4DG45	3	383.869	1148.58	0.013379
AHFQAPSHVR	10	0	0	0	Q4DG45	3	383.869	1148.58	0.041408
AHFQAPSHVR	10	0	0	0	Q4DG45	3	383.869	1148.58	0.0075722
AHFQAPSHVR	10	0	0	0	Q4DG45	3	383.869	1148.58	NaN
AHFQAPSHVR	10	0	0	0	Q4DG45	3	383.869	1148.58	NaN
AHFQAPSHVR	10	0	0	0	Q4DG45	3	383.869	1148.58	NaN
AHGEGSQTYLANEPR	15	0	0	0	Q4D189	3	543.925	1628.75	0.0075099
AHTVLDTTDGTNR	13	0	0	0	K4ECM5	2	700.842	1399.67	8.731e-30
AHTVLDTTDGTNR	13	0	0	0	K4ECM5	2	700.842	1399.67	0.0001113
AHTVLDTTDGTNR	13	0	0	0	K4ECM5	2	700.842	1399.67	NaN
AHYEGTAQEIYDQCGGK	17	0	0	0	Q4E2W1	3	642.948	1925.82	0.00037118
AHYEGTAQEIYDQCGGK	17	0	0	0	Q4E2W1	3	642.948	1925.82	0.0057223
AHYEGTAQEIYDQCGGK	17	0	0	0	Q4E2W1	3	642.948	1925.82	8.5969e-07
AHYEGTAQEIYDQCGGK	17	0	0	0	Q4E2W1	3	642.948	1925.82	0.00082877
AHYEGTAQEIYDQCGGK	17	0	0	0	Q4E2W1	3	642.948	1925.82	3.0691e-08
AHYEGTAQEIYDQCGGK	17	0	0	0	Q4E2W1	3	642.948	1925.82	8.8891e-05
AIAAGADTVMVGNILAGTEEAPGR	24	0	1	0	Q4DFE7	2	1150.58	2299.15	9.1544e-21
AIAAGADTVMVGNILAGTEEAPGR	24	0	1	0	Q4DFE7	2	1150.58	2299.15	NaN
AIADASYASDSASSK	15	0	0	0	Q4DFP3;K4E6P1	2	722.334	1442.65	3.6058e-08
AIADASYASDSASSK	15	0	0	0	Q4DFP3;K4E6P1	2	722.334	1442.65	1.7442e-28
AIADASYASDSASSK	15	0	0	0	Q4DFP3;K4E6P1	2	722.334	1442.65	2.0019e-06
AIADASYASDSASSK	15	0	0	0	Q4DFP3;K4E6P1	2	722.334	1442.65	NaN
AIAINPNYSK	10	0	0	0	Q4CLR4	2	545.798	1089.58	3.7049e-06
AIAINPNYSK	10	0	0	0	Q4CLR4	2	545.798	1089.58	0.0062065
AIAINPNYSK	10	0	0	0	Q4CLR4	2	545.798	1089.58	NaN
AIAPNKLHLSDTVR	14	0	0	1	K4DY43	3	512.295	1533.86	0.0029438
AICTDFSLVK	10	0	0	0	K4DYX5;Q4D0L3	2	577.3	1152.58	0.0028935
AICTDFSLVK	10	0	0	0	K4DYX5;Q4D0L3	2	577.3	1152.58	NaN
AICTEAGLLALR	12	0	0	0	Q4D0B9	2	644.358	1286.7	0.00067863
AICTEAGLLALR	12	0	0	0	Q4D0B9	2	644.358	1286.7	0.00070978
AICTEAGLLALR	12	0	0	0	Q4D0B9	3	429.908	1286.7	0.0012923
AICTEAGLLALR	12	0	0	0	Q4D0B9	2	644.358	1286.7	0.001612
AICTEAGLLALR	12	0	0	0	Q4D0B9	2	644.358	1286.7	NaN
AIDDQGYEFTK	11	0	0	0	Q4CR23	2	643.799	1285.58	7.4875e-09
AIDDQGYEFTK	11	0	0	0	Q4CR23	2	643.799	1285.58	NaN
AIDDQGYEFTK	11	0	0	0	Q4CR23	2	643.799	1285.58	NaN
AIEASHAGNK	10	0	0	0	Q4DBP9	2	499.257	996.499	0.029505
AIEEVGTPHGKPSK	14	0	0	1	K4EBN3;Q4D7C3	3	483.928	1448.76	0.0029147
AIEEVGTPHGKPSK	14	0	0	1	K4EBN3;Q4D7C3	3	483.928	1448.76	NaN
AIEEVGTPHGKPSK	14	0	0	1	K4EBN3;Q4D7C3	3	483.928	1448.76	NaN
AIEEVGTPHGKPSK	14	0	0	1	K4EBN3;Q4D7C3	3	483.928	1448.76	NaN
AIEEVGTPHGKPSK	14	0	0	1	K4EBN3;Q4D7C3	3	483.928	1448.76	NaN
AIEFKDPFENMGAQLVR	17	0	1	1	Q4DYP5	3	661	1979.98	3.2771e-08
AIEFKDPFENMGAQLVR	17	0	1	1	Q4DYP5	3	661	1979.98	0.00013152
AIEFKDPFENMGAQLVR	17	0	1	1	Q4DYP5	3	661	1979.98	NaN
AIEFKDPFENMGAQLVR	17	0	1	1	Q4DYP5	3	661	1979.98	NaN
AIEFKDPFENMGAQLVR	17	0	0	1	Q4DYP5	3	655.668	1963.98	8.2215e-09
AIEFKDPFENMGAQLVR	17	0	0	1	Q4DYP5	3	655.668	1963.98	3.0698e-08
AIEIAENEMPGLMELR	16	0	2	0	Q4DNQ7	2	924.448	1846.88	0.00028668
AIEICNSDNNFIAK	14	0	0	0	K4DS29	2	804.888	1607.76	1.8002e-06
AIEICNSDNNFIAK	14	0	0	0	K4DS29	2	804.888	1607.76	3.9623e-06
AIEICNSDNNFIAK	14	0	0	0	K4DS29	2	804.888	1607.76	2.6466e-06
AIEICNSDNNFIAK	14	0	0	0	K4DS29	2	804.888	1607.76	8.8401e-15
AIEICNSDNNFIAK	14	0	0	0	K4DS29	2	804.888	1607.76	5.5349e-06
AIEICNSDNNFIAK	14	0	0	0	K4DS29	2	804.888	1607.76	NaN
AIEYIEQQR	9	0	0	0	K4E4T3	2	575.299	1148.58	0.012231
AIEYIEQQR	9	0	0	0	K4E4T3	2	575.299	1148.58	NaN
AIEYIEQQR	9	0	0	0	K4E4T3	2	575.299	1148.58	NaN
AIEYIEQQR	9	0	0	0	K4E4T3	2	575.299	1148.58	NaN
AIFDVPLEEWLTVDR	15	0	0	0	Q4DSL4	2	901.97	1801.93	0.00053071
AIGDFDFK	8	0	0	0	K4DTB6	2	456.727	911.439	0.044116
AIGDFDFK	8	0	0	0	K4DTB6	2	456.727	911.439	NaN
AIGDFDFKENPK	12	0	0	1	K4DTB6	2	690.843	1379.67	1.5413e-08
AIGDFDFKENPK	12	0	0	1	K4DTB6	2	690.843	1379.67	4.7066e-08
AIGGGLSSVGGGSSTIK	17	0	0	0	P02538;P48668	2	724.391	1446.77	0.00083818
AIGGGLSSVGGGSSTIK	17	0	0	0	P02538;P48668	2	724.391	1446.77	3.0856e-07
AIGGGLSSVGGGSSTIK	17	0	0	0	P02538;P48668	2	724.391	1446.77	0.00017458
AIGGGLSSVGGGSSTIK	17	0	0	0	P02538;P48668	2	724.391	1446.77	0.00097736
AIGGGLSSVGGGSSTIK	17	0	0	0	P02538;P48668	2	724.391	1446.77	0.00059765
AIGGGLSSVGGGSSTIK	17	0	0	0	P02538;P48668	2	724.391	1446.77	NaN
AIGSTITLITNSLIR	15	0	0	0	Q4E1M8	2	786.97	1571.92	8.2063e-07
AIGSTITLITNSLIR	15	0	0	0	Q4E1M8	2	786.97	1571.92	1.159e-20
AIGSTITLITNSLIR	15	0	0	0	Q4E1M8	2	786.97	1571.92	1.0076e-29
AIGSTITLITNSLIR	15	0	0	0	Q4E1M8	2	786.97	1571.92	4.1509e-38
AIGVSNFEPHHLTELFK	17	0	0	0	Q4DJ07	3	647.007	1938	0.046028
AIGVSNFEPHHLTELFK	17	0	0	0	Q4DJ07	3	647.007	1938	0.027539
AIIPGGAAGETEVCLQLGK	19	0	0	0	Q4DTP9	2	942.498	1882.98	0.00039876
AIITDLVGLSPMER	14	0	1	0	Q4DJZ7	2	765.913	1529.81	0.0019745
AIITDLVGLSPMER	14	0	1	0	Q4DJZ7	2	765.913	1529.81	0.00085827
AIITDLVGLSPMER	14	0	0	0	Q4DJZ7	2	757.916	1513.82	0.0053683
AIITDLVGLSPMER	14	0	0	0	Q4DJZ7	2	757.916	1513.82	NaN
AILELQLDPEEAYQGFVK	18	0	0	0	K4DM24	2	1032.04	2062.06	1.075e-16
AILELQLDPEEAYQGFVK	18	0	0	0	K4DM24	2	1032.04	2062.06	2.9209e-15
AILELQLDPEEAYQGFVK	18	0	0	0	K4DM24	2	1032.04	2062.06	NaN
AILEYNATLAER	12	0	0	0	Q4D6B1	2	682.364	1362.71	0.00075059
AILEYNATLAER	12	0	0	0	Q4D6B1	2	682.364	1362.71	0.00062811
AILFVPK	7	0	0	0	Q4DBM7	2	394.257	786.5	0.045912
AILFVPK	7	0	0	0	Q4DBM7	2	394.257	786.5	0.035214
AIMEDVR	7	0	1	0	Q4CLR4	2	425.21	848.406	0.025703
AINEAVSVVEMLK	13	0	1	0	Q4DE55	2	709.882	1417.75	0.00035011
AINEAVSVVEMLK	13	0	1	0	Q4DE55	2	709.882	1417.75	2.9933e-05
AINEAVSVVEMLK	13	0	1	0	Q4DE55	2	709.882	1417.75	0.030841
AINEAVSVVEMLK	13	0	1	0	Q4DE55	2	709.882	1417.75	5.9673e-15
AINEAVSVVEMLK	13	0	1	0	Q4DE55	2	709.882	1417.75	6.5131e-10
AINEAVSVVEMLK	13	0	1	0	Q4DE55	2	709.882	1417.75	0.020102
AINEAVSVVEMLK	13	0	1	0	Q4DE55	2	709.882	1417.75	NaN
AINEAVSVVEMLK	13	0	1	0	Q4DE55	2	709.882	1417.75	NaN
AINEAVSVVEMLK	13	0	0	0	Q4DE55	2	701.884	1401.75	0.00028463
AINEAVSVVEMLK	13	0	0	0	Q4DE55	2	701.884	1401.75	1.3394e-05
AIPLSTDHKPSVATEK	16	0	0	1	K4DTB6	2	847.46	1692.9	0.0044082
AIPLSTDHKPSVATEK	16	0	0	1	K4DTB6	3	565.309	1692.9	0.045697
AIPLSTDHKPSVATEK	16	0	0	1	K4DTB6	2	847.46	1692.9	0.0054732
AIPLSTDHKPSVATEK	16	0	0	1	K4DTB6	3	565.309	1692.9	NaN
AIPLSTDHKPSVATEK	16	0	0	1	K4DTB6	2	847.46	1692.9	NaN
AIPLSTDHKPSVATEK	16	0	0	1	K4DTB6	3	565.309	1692.9	NaN
AIQELHGSTALGPR	14	0	0	0	Q4E4V0	3	483.932	1448.77	0.0014255
AIQELHGSTALGPR	14	0	0	0	Q4E4V0	2	725.394	1448.77	0.00018788
AIQELHGSTALGPR	14	0	0	0	Q4E4V0	3	483.932	1448.77	0.0089434
AIQELHGSTALGPR	14	0	0	0	Q4E4V0	3	483.932	1448.77	0.0016911
AIQELHGSTALGPR	14	0	0	0	Q4E4V0	2	725.394	1448.77	0.00032615
AIQELHGSTALGPR	14	0	0	0	Q4E4V0	2	725.394	1448.77	NaN
AIQELHGSTALGPR	14	0	0	0	Q4E4V0	3	483.932	1448.77	NaN
AIQELHGSTALGPR	14	0	0	0	Q4E4V0	2	725.394	1448.77	NaN
AIQELHGSTALGPR	14	0	0	0	Q4E4V0	2	725.394	1448.77	NaN
AIQELHGSTALGPR	14	0	0	0	Q4E4V0	3	483.932	1448.77	NaN
AIQELHGSTALGPR	14	0	0	0	Q4E4V0	3	483.932	1448.77	NaN
AIQIAETR	8	0	0	0	K4DV27	2	451.259	900.503	0.00681
AIQIAETR	8	0	0	0	K4DV27	2	451.259	900.503	0.013469
AIQIAETR	8	0	0	0	K4DV27	2	451.259	900.503	NaN
AIQIAETR	8	0	0	0	K4DV27	2	451.259	900.503	NaN
AISNDWEEPLSTK	13	0	0	0	Q4DBM7	2	745.362	1488.71	3.3903e-05
AISNDWEEPLSTK	13	0	0	0	Q4DBM7	2	745.362	1488.71	0.00036021
AITELQASELEGATIFLR	18	0	0	0	Q4DKI5	2	981.531	1961.05	1.2062e-16
AITELQASELEGATIFLR	18	0	0	0	Q4DKI5	2	981.531	1961.05	3.5068e-52
AITELQASELEGATIFLR	18	0	0	0	Q4DKI5	2	981.531	1961.05	5.7275e-50
AITELQASELEGATIFLR	18	0	0	0	Q4DKI5	2	981.531	1961.05	NaN
AITVFSPDGHLFQVEYAQEAVR	22	0	0	0	Q4CYK5	3	826.42	2476.24	0.0018458
AITVFSPDGHLFQVEYAQEAVR	22	0	0	0	Q4CYK5	3	826.42	2476.24	NaN
AIVNELLER	9	0	0	0	Q4DJ05	2	528.806	1055.6	1.2542e-08
AKDGGSEPLTTPFTGGDLER	20	0	0	1	K4EBV2	3	683.336	2046.99	0.045866
AKDGGSEPLTTPFTGGDLER	20	0	0	1	K4EBV2	3	683.336	2046.99	0.023396
AKDGGSEPLTTPFTGGDLER	20	0	0	1	K4EBV2	3	683.336	2046.99	NaN
AKDGGSEPLTTPFTGGDLER	20	0	0	1	K4EBV2	3	683.336	2046.99	NaN
AKEEELDKETK	11	0	0	2	Q4E2Q5;K4DZK9	3	440.561	1318.66	0.014324
AKEEELDKETK	11	0	0	2	Q4E2Q5;K4DZK9	2	660.338	1318.66	0.0044012
AKEEELDKETK	11	0	0	2	Q4E2Q5;K4DZK9	3	440.561	1318.66	0.00040225
AKEEELDKETK	11	0	0	2	Q4E2Q5;K4DZK9	3	440.561	1318.66	0.026463
AKEEELDKETK	11	0	0	2	Q4E2Q5;K4DZK9	2	660.338	1318.66	0.005247
AKEEELDKETK	11	0	0	2	Q4E2Q5;K4DZK9	3	440.561	1318.66	0.01382
AKEEELDKETK	11	0	0	2	Q4E2Q5;K4DZK9	2	660.338	1318.66	NaN
AKEEELDKETK	11	0	0	2	Q4E2Q5;K4DZK9	3	440.561	1318.66	NaN
AKEEELDKETK	11	0	0	2	Q4E2Q5;K4DZK9	3	440.561	1318.66	NaN
AKFEELNMELFK	12	0	1	1	K4DT97	3	505.59	1513.75	0.00048024
AKFEELNMELFK	12	0	1	1	K4DT97	3	505.59	1513.75	0.00026836
AKFEELNMELFK	12	0	1	1	K4DT97	3	505.59	1513.75	7.4352e-05
AKFEELNMELFK	12	0	1	1	K4DT97	2	757.882	1513.75	0.015669
AKFEELNMELFK	12	0	1	1	K4DT97	2	757.882	1513.75	NaN
AKFEELNMELFK	12	0	1	1	K4DT97	3	505.59	1513.75	NaN
AKFEELNMELFK	12	0	0	1	K4DT97	3	500.259	1497.75	8.2668e-05
AKFEELNMELFK	12	0	0	1	K4DT97	3	500.259	1497.75	NaN
AKMEEALR	8	0	1	1	Q4DJZ7	2	482.25	962.486	0.029699
AKMEEALR	8	0	1	1	Q4DJZ7	2	482.25	962.486	NaN
AKMEEALR	8	0	1	1	Q4DJZ7	2	482.25	962.486	NaN
AKMEEALR	8	0	1	1	Q4DJZ7	2	482.25	962.486	NaN
AKPSGTVTEFELITGAGHHSAPGK	24	0	0	1	K4E7H7	4	598.812	2391.22	0.0034514
ALAQLTGSAVGSR	13	0	0	0	K4DTG9	2	615.844	1229.67	0.02318
ALAQLTGSAVGSR	13	0	0	0	K4DTG9	2	615.844	1229.67	NaN
ALAQLTGSAVGSR	13	0	0	0	K4DTG9	2	615.844	1229.67	NaN
ALAQLTLLDLK	11	0	0	0	K4E8W1	2	599.874	1197.73	0.0002097
ALASQANIDFVEVESR	16	0	0	0	Q4CQG0	2	874.944	1747.87	3.7984e-15
ALASQANIDFVEVESR	16	0	0	0	Q4CQG0	2	874.944	1747.87	2.0397e-09
ALASQANIDFVEVESR	16	0	0	0	Q4CQG0	2	874.944	1747.87	NaN
ALASQANIDFVEVESR	16	0	0	0	Q4CQG0	2	874.944	1747.87	NaN
ALASQANIDFVEVESR	16	0	0	0	Q4CQG0	2	874.944	1747.87	NaN
ALCTGEK	7	0	0	0	Q4E4L9;K4EBE3;K4DSN8	2	389.692	777.369	0.01836
ALCTGEK	7	0	0	0	Q4E4L9;K4EBE3;K4DSN8	2	389.692	777.369	0.0070956
ALCTGEK	7	0	0	0	Q4E4L9;K4EBE3;K4DSN8	2	389.692	777.369	NaN
ALCTGEK	7	0	0	0	Q4E4L9;K4EBE3;K4DSN8	2	389.692	777.369	NaN
ALDGAELVLIPAGVPR	16	0	0	0	K4E1P3	2	795.964	1589.91	1.4319e-07
ALDGAELVLIPAGVPR	16	0	0	0	K4E1P3	2	795.964	1589.91	0.00057375
ALDGAELVLIPAGVPR	16	0	0	0	K4E1P3	3	530.979	1589.91	7.1386e-05
ALDGAELVLIPAGVPR	16	0	0	0	K4E1P3	2	795.964	1589.91	0.0025246
ALDGAELVLIPAGVPR	16	0	0	0	K4E1P3	2	795.964	1589.91	5.4016e-07
ALDGAELVLIPAGVPR	16	0	0	0	K4E1P3	2	795.964	1589.91	2.5099e-06
ALDGAELVLIPAGVPR	16	0	0	0	K4E1P3	3	530.979	1589.91	4.4136e-05
ALDGSVLAVGDEEDASAAGDR	21	0	0	0	Q4CMR1	2	1009.47	2016.92	1.0864e-08
ALDLNPENVR	10	0	0	0	Q4DWS5	2	570.804	1139.59	0.037982
ALDLNPENVR	10	0	0	0	Q4DWS5	2	570.804	1139.59	0.0045304
ALDLNPENVR	10	0	0	0	Q4DWS5	2	570.804	1139.59	0.007192
ALDLNPENVR	10	0	0	0	Q4DWS5	2	570.804	1139.59	NaN
ALDLNPENVR	10	0	0	0	Q4DWS5	2	570.804	1139.59	NaN
ALDLNPENVR	10	0	0	0	Q4DWS5	2	570.804	1139.59	NaN
ALDMLAIGVHELGNISER	18	0	1	0	Q4E133	3	652.007	1953	0.0034067
ALDMLAIGVHELGNISER	18	0	1	0	Q4E133	3	652.007	1953	0.010791
ALDMLAIGVHELGNISER	18	0	1	0	Q4E133	3	652.007	1953	NaN
ALDMLAIGVHELGNISER	18	0	0	0	Q4E133	3	646.675	1937	0.00035357
ALDMLAIGVHELGNISER	18	0	0	0	Q4E133	3	646.675	1937	7.9131e-06
ALDQAGVK	8	0	0	0	Q4E4V0	2	401.227	800.439	0.0081818
ALDQAGVK	8	0	0	0	Q4E4V0	2	401.227	800.439	NaN
ALDQAGVK	8	0	0	0	Q4E4V0	2	401.227	800.439	NaN
ALDSLLGDSSLTADQR	16	0	0	0	Q4DYP5	2	831.421	1660.83	4.6658e-95
ALDSLLGDSSLTADQR	16	0	0	0	Q4DYP5	3	554.616	1660.83	0.0011221
ALDSLLGDSSLTADQR	16	0	0	0	Q4DYP5	2	831.421	1660.83	3.0597e-109
ALDSLLGDSSLTADQR	16	0	0	0	Q4DYP5	3	554.616	1660.83	5.0846e-06
ALDSLLGDSSLTADQR	16	0	0	0	Q4DYP5	2	831.421	1660.83	1.6779e-34
ALDSLLGDSSLTADQR	16	0	0	0	Q4DYP5	2	831.421	1660.83	5.7666e-18
ALDSLLGDSSLTADQR	16	0	0	0	Q4DYP5	2	831.421	1660.83	1.9023e-21
ALDSLLGDSSLTADQR	16	0	0	0	Q4DYP5	2	831.421	1660.83	0.0094306
ALDSLLGDSSLTADQR	16	0	0	0	Q4DYP5	3	554.616	1660.83	NaN
ALDSLLGDSSLTADQR	16	0	0	0	Q4DYP5	3	554.616	1660.83	NaN
ALDSLLGDSSLTADQR	16	0	0	0	Q4DYP5	2	831.421	1660.83	NaN
ALDTFLPVAR	10	0	0	0	K4E3C9	2	551.816	1101.62	0.0048669
ALDTFLPVAR	10	0	0	0	K4E3C9	2	551.816	1101.62	0.025528
ALDYFAIDKSPEEK	14	0	0	1	K4DWK5	3	542.607	1624.8	0.044644
ALDYFAIDKSPEEK	14	0	0	1	K4DWK5	3	542.607	1624.8	NaN
ALDYFAIDKSPEEK	14	0	0	1	K4DWK5	3	542.607	1624.8	NaN
ALDYFAIDKSPEEK	14	0	0	1	K4DWK5	3	542.607	1624.8	NaN
ALEDFKESEEALDAAGIEFNHPVDENNEEVLTR	33	0	0	1	K4E370	4	933.439	3729.73	0.0045388
ALEDFKESEEALDAAGIEFNHPVDENNEEVLTR	33	0	0	1	K4E370	4	933.439	3729.73	0.0217
ALEDFKESEEALDAAGIEFNHPVDENNEEVLTR	33	0	0	1	K4E370	4	933.439	3729.73	NaN
ALEEANADLEVK	12	0	0	0	P08779;P02533;P19012;P13646-1	2	651.333	1300.65	5.2503e-06
ALEEANADLEVK	12	0	0	0	P08779;P02533;P19012;P13646-1	2	651.333	1300.65	1.3528e-19
ALEEANADLEVK	12	0	0	0	P08779;P02533;P19012;P13646-1	2	651.333	1300.65	4.2425e-11
ALEEANADLEVK	12	0	0	0	P08779;P02533;P19012;P13646-1	2	651.333	1300.65	4.8765e-07
ALEEANADLEVK	12	0	0	0	P08779;P02533;P19012;P13646-1	2	651.333	1300.65	8.1173e-31
ALEEANADLEVK	12	0	0	0	P08779;P02533;P19012;P13646-1	2	651.333	1300.65	3.334e-13
ALEEANADLEVK	12	0	0	0	P08779;P02533;P19012;P13646-1	2	651.333	1300.65	1.6776e-24
ALEEANADLEVK	12	0	0	0	P08779;P02533;P19012;P13646-1	2	651.333	1300.65	8.0588e-11
ALEEANTELEVK	12	0	0	0	Q04695	2	673.346	1344.68	1.1137e-43
ALEEANTELEVK	12	0	0	0	Q04695	2	673.346	1344.68	0.037373
ALEEANTELEVK	12	0	0	0	Q04695	2	673.346	1344.68	5.0146e-21
ALEEANTELEVK	12	0	0	0	Q04695	2	673.346	1344.68	3.3363e-21
ALEEANTELEVK	12	0	0	0	Q04695	2	673.346	1344.68	4.7072e-33
ALEEANTELEVK	12	0	0	0	Q04695	2	673.346	1344.68	NaN
ALEEELLR	8	0	0	0	K4E0P3	2	486.772	971.529	8.3085e-05
ALEEELLR	8	0	0	0	K4E0P3	2	486.772	971.529	0.017478
ALEESNYELEGK	12	0	0	0	P13645;P02535-1	2	691.328	1380.64	1.3486e-29
ALEESNYELEGK	12	0	0	0	P13645;P02535-1	2	691.328	1380.64	1.3609e-28
ALEESNYELEGK	12	0	0	0	P13645;P02535-1	2	691.328	1380.64	9.6302e-07
ALEESNYELEGK	12	0	0	0	P13645;P02535-1	2	691.328	1380.64	1.562e-11
ALEESNYELEGK	12	0	0	0	P13645;P02535-1	2	691.328	1380.64	8.6025e-57
ALEESNYELEGK	12	0	0	0	P13645;P02535-1	2	691.328	1380.64	6.2931e-40
ALEESNYELEGK	12	0	0	0	P13645;P02535-1	2	691.328	1380.64	1.6357e-13
ALEESNYELEGK	12	0	0	0	P13645;P02535-1	2	691.328	1380.64	0.0072497
ALEESNYELEGK	12	0	0	0	P13645;P02535-1	2	691.328	1380.64	1.1528e-43
ALEESNYELEGK	12	0	0	0	P13645;P02535-1	2	691.328	1380.64	1.3273e-56
ALEESNYELEGK	12	0	0	0	P13645;P02535-1	2	691.328	1380.64	0.0013801
ALEESNYELEGK	12	0	0	0	P13645;P02535-1	2	691.328	1380.64	NaN
ALEESNYELEGK	12	0	0	0	P13645;P02535-1	2	691.328	1380.64	NaN
ALEETILR	8	0	0	0	K4E948	2	472.774	943.534	0.0017875
ALEGDAENEGK	11	0	0	0	K4DWK5	2	566.759	1131.5	0.0011263
ALEGDAENEGK	11	0	0	0	K4DWK5	2	566.759	1131.5	0.030937
ALEGDAENEGK	11	0	0	0	K4DWK5	2	566.759	1131.5	0.0016141
ALEGDAENEGK	11	0	0	0	K4DWK5	2	566.759	1131.5	0.013175
ALEGDAENEGK	11	0	0	0	K4DWK5	2	566.759	1131.5	NaN
ALFEGHGAEVELL	13	0	0	0	K4E6L5	2	692.859	1383.7	0.0031459
ALFEGHGAEVELL	13	0	0	0	K4E6L5	2	692.859	1383.7	0.0034366
ALFTGYVDR	9	0	0	0	K4DYH4	2	521.272	1040.53	0.0011388
ALFTGYVDR	9	0	0	0	K4DYH4	2	521.272	1040.53	0.0078037
ALFTGYVDR	9	0	0	0	K4DYH4	2	521.272	1040.53	NaN
ALGAIEQAR	9	0	0	0	Q4DSP8	2	464.764	927.514	0.043508
ALGDNPIAGADGGGGGAGNAGDDDLYS	27	0	0	0	K4E072	2	1189.01	2376.01	3.0513e-08
ALGGASGGLSSGSK	14	0	0	0	K4EAT6	2	574.799	1147.58	3.1591e-05
ALGGASGGLSSGSK	14	0	0	0	K4EAT6	2	574.799	1147.58	6.4705e-06
ALGGASGGLSSGSK	14	0	0	0	K4EAT6	2	574.799	1147.58	1.256e-06
ALGGEDVR	8	0	0	0	P12763	2	408.714	815.414	0.00083577
ALGGEDVR	8	0	0	0	P12763	2	408.714	815.414	0.010209
ALGGEDVR	8	0	0	0	P12763	2	408.714	815.414	NaN
ALGHFDHVILYGVK	14	0	0	0	Q4DAW5	3	523.624	1567.85	0.021866
ALGHFDHVILYGVKPWK	17	0	0	1	Q4DAW5	4	495.777	1979.08	0.016996
ALGITESFK	9	0	0	0	K4DZU6	2	483.269	964.523	0.038309
ALGITESFK	9	0	0	0	K4DZU6	2	483.269	964.523	NaN
ALGPGGNDVK	10	0	0	0	Q4DPA5	2	464.248	926.482	0.0046884
ALGPGGNDVK	10	0	0	0	Q4DPA5	2	464.248	926.482	0.010347
ALGPGGNDVK	10	0	0	0	Q4DPA5	2	464.248	926.482	0.0088102
ALGQVAPSLEK	11	0	0	0	K4DKE2	2	556.819	1111.62	0.0069644
ALGQVAPSLEK	11	0	0	0	K4DKE2	2	556.819	1111.62	NaN
ALGQVAPSLEK	11	0	0	0	K4DKE2	2	556.819	1111.62	NaN
ALGQVAPSLEK	11	0	0	0	K4DKE2	2	556.819	1111.62	NaN
ALGQVAPSLEKLEPIR	16	0	0	1	K4DKE2	3	574.337	1719.99	0.0025259
ALGQVAPSLEKLEPIR	16	0	0	1	K4DKE2	3	574.337	1719.99	NaN
ALGSKLENK	9	0	0	1	K4E7U1;K4EC28	2	480.28	958.545	0.0038639
ALGSKLENKGSEDFVEFLEFR	21	0	0	2	K4E7U1;K4EC28	3	805.745	2414.21	2.9153e-05
ALHKTEIVEPVGAVVLPPMAPPIR	24	0	1	1	K4E955	4	638.367	2549.44	0.038405
ALIDVDGYDAEK	12	0	0	0	Q4D729	2	654.82	1307.62	0.00073591
ALIDVDGYDAEK	12	0	0	0	Q4D729	2	654.82	1307.62	0.0057728
ALIDVDGYDAEK	12	0	0	0	Q4D729	2	654.82	1307.62	NaN
ALIDVDGYDAEK	12	0	0	0	Q4D729	2	654.82	1307.62	NaN
ALKAEEAPVEK	11	0	0	1	Q4CUW6	3	395.556	1183.64	0.010627
ALKAEEAPVEK	11	0	0	1	Q4CUW6	3	395.556	1183.64	0.0051308
ALKAEEAPVEK	11	0	0	1	Q4CUW6	3	395.556	1183.64	NaN
ALKAEEAPVEK	11	0	0	1	Q4CUW6	3	395.556	1183.64	NaN
ALKEPPRDR	9	0	0	2	Q4DHZ9	3	361.209	1080.6	0.018412
ALKEPPRDR	9	0	0	2	Q4DHZ9	3	361.209	1080.6	NaN
ALKEPPRDR	9	0	0	2	Q4DHZ9	3	361.209	1080.6	NaN
ALKEPPRDR	9	0	0	2	Q4DHZ9	3	361.209	1080.6	NaN
ALLDYVFR	8	0	0	0	K4DX32	2	498.779	995.544	0.00025126
ALLDYVFR	8	0	0	0	K4DX32	2	498.779	995.544	0.00035022
ALLDYVFR	8	0	0	0	K4DX32	2	498.779	995.544	0.007979
ALLDYVFR	8	0	0	0	K4DX32	2	498.779	995.544	0.00038748
ALLPEDAEK	9	0	0	0	K4DY43	2	493.264	984.513	0.042218
ALLPEDAEK	9	0	0	0	K4DY43	2	493.264	984.513	NaN
ALLPEDAEKK	10	0	0	1	K4DY43	3	371.877	1112.61	0.03985
ALLQCQSELR	10	0	0	0	Q4DXQ7	2	609.319	1216.62	0.003958
ALLQCQSELR	10	0	0	0	Q4DXQ7	2	609.319	1216.62	NaN
ALLQCQSELR	10	0	0	0	Q4DXQ7	2	609.319	1216.62	NaN
ALMDYPEQIR	10	0	1	0	K4DM24	2	626.306	1250.6	0.021401
ALMDYPEQIR	10	0	1	0	K4DM24	2	626.306	1250.6	NaN
ALMDYPEQIR	10	0	1	0	K4DM24	2	626.306	1250.6	NaN
ALMDYPEQIR	10	0	1	0	K4DM24	2	626.306	1250.6	NaN
ALMLECEGMEQYISGVILHDETVYQK	26	0	2	0	Q4D4S0;K4DLE5	3	1030.15	3087.42	0.00079342
ALMSYTER	8	0	1	0	K4DLS7	2	493.734	985.454	0.0079099
ALMSYTER	8	0	1	0	K4DLS7	2	493.734	985.454	0.0090174
ALMSYTER	8	0	1	0	K4DLS7	2	493.734	985.454	NaN
ALNDATIPINENTAR	15	0	0	0	Q4D189	2	806.918	1611.82	0.00014175
ALNEALNEYSTAMDK	15	0	1	0	K4DVG3	2	843.388	1684.76	2.7345e-05
ALNEALNEYSTAMDK	15	0	1	0	K4DVG3	2	843.388	1684.76	0.00038998
ALNIAENPSYR	11	0	0	0	K4E2H1	2	624.323	1246.63	0.013654
ALNIAENPSYR	11	0	0	0	K4E2H1	2	624.323	1246.63	NaN
ALNIAENPSYR	11	0	0	0	K4E2H1	2	624.323	1246.63	NaN
ALNIWDLR	8	0	0	0	Q4DIX3;K4E818	2	500.782	999.55	0.01934
ALNIWDLR	8	0	0	0	Q4DIX3;K4E818	2	500.782	999.55	0.0005518
ALNMLLGQLAG	11	0	1	0	Q4CQG0	2	558.808	1115.6	0.0047081
ALNMLLGQLAG	11	0	1	0	Q4CQG0	2	558.808	1115.6	0.006636
ALNMLLGQLAG	11	0	1	0	Q4CQG0	2	558.808	1115.6	0.0064307
ALNMLLGQLAG	11	0	1	0	Q4CQG0	2	558.808	1115.6	NaN
ALNMLLGQLAG	11	0	0	0	Q4CQG0	2	550.81	1099.61	0.0012253
ALNMLLGQLAG	11	0	0	0	Q4CQG0	2	550.81	1099.61	NaN
ALNVESSLAPLFR	13	0	0	0	Q4CXS7	2	708.896	1415.78	0.00049806
ALNVESSLAPLFR	13	0	0	0	Q4CXS7	2	708.896	1415.78	0.00030099
ALNVESSLAPLFR	13	0	0	0	Q4CXS7	2	708.896	1415.78	0.011035
ALNVESSLAPLFR	13	0	0	0	Q4CXS7	2	708.896	1415.78	NaN
ALPLSEEYLQGK	12	0	0	0	K4DUN8	2	674.361	1346.71	0.00068123
ALPLSEEYLQGK	12	0	0	0	K4DUN8	2	674.361	1346.71	0.00094632
ALPLSEEYLQGK	12	0	0	0	K4DUN8	2	674.361	1346.71	NaN
ALPLSEEYLQGK	12	0	0	0	K4DUN8	2	674.361	1346.71	NaN
ALPMYLHNSK	10	0	1	0	Q4DXV5	2	595.305	1188.6	0.016418
ALPMYLHNSK	10	0	1	0	Q4DXV5	2	595.305	1188.6	NaN
ALPMYLHNSK	10	0	1	0	Q4DXV5	2	595.305	1188.6	NaN
ALPMYLHNSK	10	0	1	0	Q4DXV5	2	595.305	1188.6	NaN
ALPMYLHNSK	10	0	1	0	Q4DXV5	2	595.305	1188.6	NaN
ALPMYLHNSK	10	0	1	0	Q4DXV5	2	595.305	1188.6	NaN
ALPQEEEEDVGPR	13	0	0	0	Q4CMT2	2	734.849	1467.68	0.0062115
ALPQEEEEDVGPR	13	0	0	0	Q4CMT2	2	734.849	1467.68	0.00020103
ALPQEEEEDVGPR	13	0	0	0	Q4CMT2	2	734.849	1467.68	0.00054461
ALPQEEEEDVGPR	13	0	0	0	Q4CMT2	2	734.849	1467.68	0.0038655
ALPQEEEEDVGPR	13	0	0	0	Q4CMT2	2	734.849	1467.68	0.00061228
ALPQEEEEDVGPR	13	0	0	0	Q4CMT2	2	734.849	1467.68	0.0050895
ALPQEEQEDVGPR	13	0	0	0	Q4CMT2	2	734.357	1466.7	0.00040933
ALPQEEQEDVGPR	13	0	0	0	Q4CMT2	2	734.357	1466.7	0.0040553
ALPQEEQEDVGPR	13	0	0	0	Q4CMT2	2	734.357	1466.7	8.8727e-05
ALPQEEQEDVGPR	13	0	0	0	Q4CMT2	2	734.357	1466.7	0.00020688
ALPQEEQEDVGPR	13	0	0	0	Q4CMT2	2	734.357	1466.7	0.0051115
ALPQEEQEDVGPR	13	0	0	0	Q4CMT2	2	734.357	1466.7	NaN
ALQAEIDR	8	0	0	0	K4E5N2;K4E681	2	458.248	914.482	0.0052351
ALQAEIDR	8	0	0	0	K4E5N2;K4E681	2	458.248	914.482	0.029834
ALQAEIDRLGSFMEDFQIFSPK	22	0	0	1	K4E5N2;K4E681	3	848.093	2541.26	2.1724e-06
ALRPLSLSNSSNFVSADK	18	0	0	1	K4DX27	3	636.006	1905	2.8633e-06
ALRPLSLSNSSNFVSADK	18	0	0	1	K4DX27	3	636.006	1905	3.5756e-06
ALRPLSLSNSSNFVSADK	18	0	0	1	K4DX27	3	636.006	1905	NaN
ALRPLSLSNSSNFVSADKSNDASSSR	26	0	0	2	K4DX27	4	678.34	2709.33	0.043412
ALRPQVNCPTVR	12	0	0	1	Q4E661	3	470.926	1409.76	0.018619
ALRPQVNCPTVR	12	0	0	1	Q4E661	3	470.926	1409.76	0.00054112
ALRPQVNCPTVR	12	0	0	1	Q4E661	3	470.926	1409.76	0.009471
ALRPQVNCPTVR	12	0	0	1	Q4E661	3	470.926	1409.76	0.0037519
ALRPQVNCPTVR	12	0	0	1	Q4E661	3	470.926	1409.76	NaN
ALRPQVNCPTVR	12	0	0	1	Q4E661	3	470.926	1409.76	NaN
ALSALLSER	9	0	0	0	Q4CU92	2	480.28	958.545	5.2114e-05
ALSALLSER	9	0	0	0	Q4CU92	2	480.28	958.545	0.016044
ALSLFEMEALVK	12	0	1	0	Q4DLX6;Q4DBW0	2	683.868	1365.72	6.8159e-15
ALSLFEMEALVK	12	0	1	0	Q4DLX6;Q4DBW0	2	683.868	1365.72	8.2668e-06
ALSLFEMEALVK	12	0	1	0	Q4DLX6;Q4DBW0	2	683.868	1365.72	0.0006636
ALSLFEMEALVK	12	0	1	0	Q4DLX6;Q4DBW0	2	683.868	1365.72	0.019118
ALSLFEMEALVK	12	0	1	0	Q4DLX6;Q4DBW0	2	683.868	1365.72	1.3261e-11
ALSLFEMEALVK	12	0	1	0	Q4DLX6;Q4DBW0	2	683.868	1365.72	1.2978e-56
ALSLFEMEALVK	12	0	1	0	Q4DLX6;Q4DBW0	2	683.868	1365.72	0.0085221
ALSLFEMEALVK	12	0	0	0	Q4DLX6;Q4DBW0	2	675.871	1349.73	4.6534e-06
ALSLFEMEALVK	12	0	0	0	Q4DLX6;Q4DBW0	2	675.871	1349.73	1.8575e-08
ALSLFEMEALVK	12	0	0	0	Q4DLX6;Q4DBW0	3	450.916	1349.73	1.4153e-13
ALSLFEMEALVK	12	0	0	0	Q4DLX6;Q4DBW0	2	675.871	1349.73	0.001176
ALSLFEMEALVK	12	0	0	0	Q4DLX6;Q4DBW0	2	675.871	1349.73	8.1392e-11
ALSLFEMEALVK	12	0	0	0	Q4DLX6;Q4DBW0	2	675.871	1349.73	NaN
ALSSFSQNSDER	12	0	0	0	Q4CZY9;K4DYH4	2	670.807	1339.6	5.0688e-21
ALSSFSQNSDER	12	0	0	0	Q4CZY9;K4DYH4	2	670.807	1339.6	NaN
ALSSFSQNSDER	12	0	0	0	Q4CZY9;K4DYH4	2	670.807	1339.6	NaN
ALSVPADSLALSMGMTGDFENAIK	24	0	2	0	K4EDS3	2	1235.6	2469.18	6.5357e-09
ALTASTPEWAPIR	13	0	0	0	K4DTV7	2	706.88	1411.75	0.0005356
ALTASTPEWAPIR	13	0	0	0	K4DTV7	2	706.88	1411.75	0.0024029
ALTASTPEWAPIR	13	0	0	0	K4DTV7	2	706.88	1411.75	NaN
ALTEEWILGR	10	0	0	0	K4E0X7	2	594.325	1186.63	2.6633e-14
ALTEEWILGR	10	0	0	0	K4E0X7	2	594.325	1186.63	3.8448e-05
ALTEEWILGR	10	0	0	0	K4E0X7	2	594.325	1186.63	1.798e-21
ALTEEWILGR	10	0	0	0	K4E0X7	2	594.325	1186.63	4.6811e-05
ALYDAELSQMQTHISDTSVVLSMDNNR	27	0	2	0	P04259;P02538;P48668	3	1024.14	3069.4	0.00058035
ALYDAELSQMQTHISDTSVVLSMDNNR	27	0	2	0	P04259;P02538;P48668	3	1024.14	3069.4	2.7607e-05
ALYDAELSQMQTHISDTSVVLSMDNNR	27	0	2	0	P04259;P02538;P48668	3	1024.14	3069.4	0.00019226
ALYDAELSQMQTHISDTSVVLSMDNNR	27	0	0	0	P04259;P02538;P48668	3	1013.48	3037.41	0.00042678
ALYLCVTDNSR	11	0	0	0	K4DVP7	2	656.322	1310.63	0.0049411
ALYNVGK	7	0	0	0	K4E0F8	2	382.719	763.423	0.027157
ALYNVGK	7	0	0	0	K4E0F8	2	382.719	763.423	NaN
AMCVLEEALGRPVTR	15	0	0	1	K4DV27	3	567.964	1700.87	0.02239
AMDVIVEWVK	10	0	1	0	Q4DGX6	2	603.315	1204.62	0.0018693
AMEAVGSQTGK	11	0	1	0	Q4E4L9	2	547.761	1093.51	3.8154e-06
AMEAVGSQTGK	11	0	1	0	Q4E4L9	2	547.761	1093.51	0.00047825
AMEAVGSQTGK	11	0	1	0	Q4E4L9	2	547.761	1093.51	0.00026495
AMEAVGSQTGK	11	0	1	0	Q4E4L9	2	547.761	1093.51	0.00023613
AMEAVGSQTGK	11	0	1	0	Q4E4L9	1	1094.51	1093.51	0.031194
AMEAVGSQTGK	11	0	1	0	Q4E4L9	2	547.761	1093.51	0.00025101
AMEAVGSQTGK	11	0	1	0	Q4E4L9	2	547.761	1093.51	9.1924e-05
AMGAEVTVFTTSEGK	15	0	1	0	Q4CSB2	2	772.369	1542.72	0.0035022
AMGAEVTVFTTSEGK	15	0	1	0	Q4CSB2	2	772.369	1542.72	NaN
AMIGIIAGGGR	11	0	1	0	Q4DPQ8	2	516.287	1030.56	0.004106
AMIGIIAGGGR	11	0	1	0	Q4DPQ8	2	516.287	1030.56	0.021398
AMIGIIAGGGR	11	0	1	0	Q4DPQ8	2	516.287	1030.56	0.016803
AMIGIIAGGGR	11	0	1	0	Q4DPQ8	2	516.287	1030.56	0.0040848
AMIGIIAGGGR	11	0	1	0	Q4DPQ8	2	516.287	1030.56	NaN
AMIGIIAGGGR	11	0	1	0	Q4DPQ8	2	516.287	1030.56	NaN
AMLTTGCGFR	10	0	1	0	Q4DN73	2	565.26	1128.51	0.0017127
AMLTTGCGFR	10	0	1	0	Q4DN73	2	565.26	1128.51	0.0078763
AMLTTGCGFR	10	0	1	0	Q4DN73	2	565.26	1128.51	0.0088678
AMLTTGCGFR	10	0	1	0	Q4DN73	2	565.26	1128.51	0.009809
AMLTTGCGFR	10	0	1	0	Q4DN73	2	565.26	1128.51	NaN
AMLTTGCGFR	10	0	1	0	Q4DN73	2	565.26	1128.51	NaN
AMMEGLK	7	0	2	0	K4E0J9	2	406.188	810.362	0.023428
AMMEGLK	7	0	2	0	K4E0J9	2	406.188	810.362	NaN
AMNDQLQVILK	11	0	1	0	Q4DCD5	2	644.85	1287.69	0.0036101
AMNDQLQVILK	11	0	1	0	Q4DCD5	2	644.85	1287.69	NaN
AMNDQLQVILK	11	0	1	0	Q4DCD5	2	644.85	1287.69	NaN
AMNDQLQVILK	11	0	1	0	Q4DCD5	2	644.85	1287.69	NaN
AMNDVTSALLATNTALESPAK	21	0	1	0	K4E5W8	2	1067.54	2133.06	2.9808e-96
AMNDVTSALLATNTALESPAK	21	0	1	0	K4E5W8	3	712.028	2133.06	0.00016827
AMNDVTSALLATNTALESPAK	21	0	1	0	K4E5W8	3	712.028	2133.06	2.5686e-13
AMNDVTSALLATNTALESPAK	21	0	1	0	K4E5W8	2	1067.54	2133.06	NaN
AMNDVTSALLATNTALESPAK	21	0	0	0	K4E5W8	3	706.696	2117.07	0.00015222
AMNDVTSALLATNTALESPAK	21	0	0	0	K4E5W8	2	1059.54	2117.07	1.4661e-51
AMNGNYEPADFER	13	0	1	0	K4E583	2	765.32	1528.63	8.5836e-16
AMNGNYEPADFER	13	0	1	0	K4E583	2	765.32	1528.63	6.9665e-09
AMNGNYEPADFER	13	0	1	0	K4E583	2	765.32	1528.63	NaN
AMNGNYEPADFER	13	0	0	0	K4E583	2	757.322	1512.63	1.0565e-13
AMNQIVMEAK	10	0	2	0	K4ECI8	2	583.781	1165.55	0.0035711
AMNQIVMEAK	10	0	2	0	K4ECI8	2	583.781	1165.55	NaN
AMSGVVVSDECIK	13	1	1	0	Q4D8D3	2	726.839	1451.66	3.1758e-05
AMSGVVVSDECIK	13	1	1	0	Q4D8D3	2	726.839	1451.66	3.1823e-05
AMSGVVVSDECIK	13	1	1	0	Q4D8D3	2	726.839	1451.66	8.7607e-05
AMSGVVVSDECIK	13	1	1	0	Q4D8D3	2	726.839	1451.66	0.00029489
AMSGVVVSDECIK	13	1	1	0	Q4D8D3	2	726.839	1451.66	0.03823
AMSGVVVSDECIK	13	1	1	0	Q4D8D3	2	726.839	1451.66	NaN
AMSGVVVSDECIK	13	1	1	0	Q4D8D3	2	726.839	1451.66	NaN
AMSGVVVSDECIK	13	1	1	0	Q4D8D3	2	726.839	1451.66	NaN
AMTEDHKPNNNDER	14	0	1	1	Q4E4N2	3	562.909	1685.71	0.031712
AMTEDHKPNNNDER	14	0	1	1	Q4E4N2	2	843.86	1685.71	7.5754e-07
AMTEDHKPNNNDER	14	0	1	1	Q4E4N2	2	843.86	1685.71	NaN
AMTEDHKPNNNDER	14	0	0	1	Q4E4N2	3	557.578	1669.71	0.0015254
AMTEDHKPNNNDER	14	0	0	1	Q4E4N2	2	835.863	1669.71	0.0010097
AMTIANSGGR	10	0	1	0	K4DZS1	2	497.243	992.471	0.023265
AMTIANSGGR	10	0	1	0	K4DZS1	2	497.243	992.471	0.019988
AMTSNGYIIFSK	12	0	1	0	K4DZS1;Q4DW33	2	674.334	1346.65	0.00023289
AMYLQECAK	9	0	1	0	REV__Q4DWD1	2	565.254	1128.49	0.034865
AMYLQECAK	9	0	1	0	REV__Q4DWD1	2	565.254	1128.49	NaN
AMYLQECAK	9	0	1	0	REV__Q4DWD1	2	565.254	1128.49	NaN
ANADTPNDATK	11	0	0	0	K4E9B7	2	559.26	1116.5	0.00171
ANADTPNDATK	11	0	0	0	K4E9B7	2	559.26	1116.5	0.00098407
ANADTPNDATK	11	0	0	0	K4E9B7	2	559.26	1116.5	0.0016787
ANADTPNDATK	11	0	0	0	K4E9B7	2	559.26	1116.5	0.0001924
ANADTPNDATK	11	0	0	0	K4E9B7	2	559.26	1116.5	NaN
ANADTPNDATK	11	0	0	0	K4E9B7	2	559.26	1116.5	NaN
ANDAFQAQSQGK	12	0	0	0	K4E482	2	632.799	1263.58	1.8619e-05
ANDAFQAQSQGK	12	0	0	0	K4E482	2	632.799	1263.58	0.0010241
ANDAFQAQSQGK	12	0	0	0	K4E482	2	632.799	1263.58	0.00085846
ANDAFQAQSQGK	12	0	0	0	K4E482	2	632.799	1263.58	NaN
ANDAFQAQSQGK	12	0	0	0	K4E482	2	632.799	1263.58	NaN
ANELAEDNR	9	0	0	0	Q4E5P5	2	516.241	1030.47	0.0034175
ANELAEDNR	9	0	0	0	Q4E5P5	2	516.241	1030.47	7.5716e-05
ANELAEDNR	9	0	0	0	Q4E5P5	2	516.241	1030.47	7.7193e-13
ANELAEDNR	9	0	0	0	Q4E5P5	2	516.241	1030.47	0.012792
ANELAEDNR	9	0	0	0	Q4E5P5	2	516.241	1030.47	NaN
ANELAEDNR	9	0	0	0	Q4E5P5	2	516.241	1030.47	NaN
ANELAEDNRLDILPGGSPNSLR	22	0	0	1	Q4E5P5	3	784.403	2350.19	0.0078179
ANELAEDNRLDILPGGSPNSLR	22	0	0	1	Q4E5P5	3	784.403	2350.19	NaN
ANELAEDNRLDILPGGSPNSLR	22	0	0	1	Q4E5P5	3	784.403	2350.19	NaN
ANESLDVLNLGQYTR	15	0	0	0	K4E0X7	2	846.931	1691.85	1.1844e-13
ANESLDVLNLGQYTR	15	0	0	0	K4E0X7	2	846.931	1691.85	5.589e-30
ANESLDVLNLGQYTR	15	0	0	0	K4E0X7	2	846.931	1691.85	2.8387e-06
ANESLDVLNLGQYTR	15	0	0	0	K4E0X7	2	846.931	1691.85	NaN
ANEYFEK	7	0	0	0	Q4CX87	2	450.709	899.402	6.4382e-11
ANEYFEK	7	0	0	0	Q4CX87	2	450.709	899.402	0.012403
ANEYFEK	7	0	0	0	Q4CX87	2	450.709	899.402	3.2111e-24
ANEYFEK	7	0	0	0	Q4CX87	2	450.709	899.402	0.0049963
ANEYFEK	7	0	0	0	Q4CX87	2	450.709	899.402	NaN
ANLGTAVVHVETTEELEK	18	0	0	0	K4E1S3	3	647.337	1938.99	0.00093777
ANLGTAVVHVETTEELEK	18	0	0	0	K4E1S3	3	647.337	1938.99	0.017792
ANLWATLPGDGGVTK	15	0	0	0	Q4CR09;Q4CYZ6;Q4CPW5	2	750.396	1498.78	1.0037e-09
ANLWATLPGDGGVTK	15	0	0	0	Q4CR09;Q4CYZ6;Q4CPW5	2	750.396	1498.78	0.00017241
ANLWATLPGDGGVTK	15	0	0	0	Q4CR09;Q4CYZ6;Q4CPW5	2	750.396	1498.78	NaN
ANLWATLPGYGGVTK	15	0	0	0	K4DKW8	2	774.414	1546.81	0.015147
ANLWATLPGYGGVTK	15	0	0	0	K4DKW8	2	774.414	1546.81	NaN
ANLWATLPGYGGVTK	15	0	0	0	K4DKW8	2	774.414	1546.81	NaN
ANMAAVEEENDHIGITVGK	19	0	0	0	K4E406	2	999.483	1996.95	0.034078
ANPAGFAGSLPEYNISLEDR	20	0	0	0	K4E2E5	2	1061.02	2120.02	1.8809e-11
ANPFGGSSHAK	11	0	0	0	Q4DTQ1	2	536.762	1071.51	0.019358
ANPFGGSSHAK	11	0	0	0	Q4DTQ1	2	536.762	1071.51	NaN
ANPFGGSSHAK	11	0	0	0	Q4DTQ1	2	536.762	1071.51	NaN
ANPFGGSSHAK	11	0	0	0	Q4DTQ1	2	536.762	1071.51	NaN
ANQDSGVVWTEEVLDVYLENPK	22	0	0	0	Q4CV48	2	1253.11	2504.21	0.0020181
ANVYAMK	7	0	1	0	Q4DZW1	2	406.702	811.39	0.008754
APAAIETEAANK	12	0	0	0	K4E0P3	2	593.309	1184.6	0.031008
APAAIETEAANK	12	0	0	0	K4E0P3	2	593.309	1184.6	0.0019105
APAAIETEAANK	12	0	0	0	K4E0P3	2	593.309	1184.6	NaN
APAAIETEAANK	12	0	0	0	K4E0P3	2	593.309	1184.6	NaN
APAGNHLCGGR	11	0	0	0	K4E6H0	2	555.267	1108.52	0.00026854
APAGNHLCGGR	11	0	0	0	K4E6H0	2	555.267	1108.52	0.0014904
APAGNHLCGGR	11	0	0	0	K4E6H0	3	370.514	1108.52	0.013553
APAGNHLCGGR	11	0	0	0	K4E6H0	3	370.514	1108.52	NaN
APAGNHLCGGR	11	0	0	0	K4E6H0	3	370.514	1108.52	NaN
APAQAPTEDVVK	12	0	0	0	K4E5Y1	2	613.325	1224.64	0.00068632
APAQAPTEDVVK	12	0	0	0	K4E5Y1	2	613.325	1224.64	0.00083109
APAQAPTEDVVK	12	0	0	0	K4E5Y1	2	613.325	1224.64	0.00051777
APAQAPTEDVVK	12	0	0	0	K4E5Y1	2	613.325	1224.64	0.0086764
APAQAPTEDVVK	12	0	0	0	K4E5Y1	2	613.325	1224.64	0.020067
APAQAPTEDVVK	12	0	0	0	K4E5Y1	2	613.325	1224.64	0.0044705
APAQAPTEDVVK	12	0	0	0	K4E5Y1	2	613.325	1224.64	8.1217e-05
APAQAPTEDVVK	12	0	0	0	K4E5Y1	2	613.325	1224.64	0.027509
APAQAPTEDVVKVEGVVQK	19	0	0	1	K4E5Y1	3	655.693	1964.06	3.4443e-10
APAQAPTEDVVKVEGVVQK	19	0	0	1	K4E5Y1	3	655.693	1964.06	1.8067e-08
APAQAPTEDVVKVEGVVQK	19	0	0	1	K4E5Y1	2	983.036	1964.06	4.2877e-08
APAQAPTEDVVKVEGVVQK	19	0	0	1	K4E5Y1	3	655.693	1964.06	0.0063575
APAQAPTEDVVKVEGVVQK	19	0	0	1	K4E5Y1	2	983.036	1964.06	NaN
APDGTVAGLVR	11	0	0	0	K4DS29	2	528.296	1054.58	3.8415e-07
APDGTVAGLVR	11	0	0	0	K4DS29	2	528.296	1054.58	0.010536
APDGTVAGLVR	11	0	0	0	K4DS29	2	528.296	1054.58	NaN
APDGTVAGLVR	11	0	0	0	K4DS29	2	528.296	1054.58	NaN
APGAATGVK	9	0	0	0	Q4CWE9	2	386.222	770.429	0.0028475
APGAATGVK	9	0	0	0	Q4CWE9	2	386.222	770.429	0.0046689
APGENQTMASAVAALQK	17	0	1	0	Q4E3M6	2	851.925	1701.84	1.3386e-09
APGENQTMASAVAALQK	17	0	1	0	Q4E3M6	2	851.925	1701.84	0.0061651
APGENQTMASAVAALQK	17	0	1	0	Q4E3M6	2	851.925	1701.84	0.00018787
APGENQTMASAVAALQK	17	0	1	0	Q4E3M6	2	851.925	1701.84	0.0011166
APGFGDNK	8	0	0	0	Q4DYP5	2	403.196	804.377	0.018478
APGFGDNK	8	0	0	0	Q4DYP5	2	403.196	804.377	NaN
APGFGDNK	8	0	0	0	Q4DYP5	2	403.196	804.377	NaN
APGFNEKYEEQQK	13	0	0	1	Q4DE55	3	523.251	1566.73	0.036681
APGFNEKYEEQQK	13	0	0	1	Q4DE55	2	784.373	1566.73	0.00086406
APGFNEKYEEQQK	13	0	0	1	Q4DE55	3	523.251	1566.73	0.024208
APGFNEKYEEQQK	13	0	0	1	Q4DE55	2	784.373	1566.73	NaN
APGLAPPHTTAAPYSETELPPRPAEAVPVK	30	0	0	1	K4E0X7	4	766.908	3063.6	0.012536
APGLAPPHTTAAPYSETELPPRPAEAVPVK	30	0	0	1	K4E0X7	4	766.908	3063.6	NaN
APGLAPPHTTAAPYSETELPPRPAEAVPVK	30	0	0	1	K4E0X7	4	766.908	3063.6	NaN
APGLAPPHTTAAPYSETELPPRPAEAVPVK	30	0	0	1	K4E0X7	4	766.908	3063.6	NaN
APGLAPPHTTAAPYSETELPPRPAEAVPVK	30	0	0	1	K4E0X7	4	766.908	3063.6	NaN
APIAVIVGDVLDDVR	15	0	0	0	Q4DZP2	2	776.441	1550.87	3.9187e-05
APIAVIVGDVLDDVR	15	0	0	0	Q4DZP2	2	776.441	1550.87	1.9556e-06
APIAVIVGDVLDDVR	15	0	0	0	Q4DZP2	2	776.441	1550.87	NaN
APIAVIVGDVLDDVR	15	0	0	0	Q4DZP2	2	776.441	1550.87	NaN
APILHDVFVNGK	12	0	0	0	Q4DAW5	3	437.247	1308.72	0.022231
APILHDVFVNGK	12	0	0	0	Q4DAW5	3	437.247	1308.72	NaN
APILHDVFVNGK	12	0	0	0	Q4DAW5	3	437.247	1308.72	NaN
APILHDVFVNGK	12	0	0	0	Q4DAW5	3	437.247	1308.72	NaN
APLAIGNVLPLGQITEGCIVCNVEAK	26	0	0	0	Q4DPQ8	3	912.819	2735.44	5.8852e-37
APLAIGNVLPLGQITEGCIVCNVEAK	26	0	0	0	Q4DPQ8	2	1368.72	2735.44	0.00060031
APLAIGNVLPLGQITEGCIVCNVEAK	26	0	0	0	Q4DPQ8	3	912.819	2735.44	8.6606e-15
APLAIGNVLPLGQITEGCIVCNVEAK	26	0	0	0	Q4DPQ8	3	912.819	2735.44	8.3409e-18
APLAIGNVLPLGQITEGCIVCNVEAK	26	0	0	0	Q4DPQ8	3	912.819	2735.44	4.008e-22
APLAIGNVLPLGQITEGCIVCNVEAK	26	0	0	0	Q4DPQ8	3	912.819	2735.44	3.1923e-29
APLAIGNVLPLGQITEGCIVCNVEAK	26	0	0	0	Q4DPQ8	3	912.819	2735.44	5.1708e-07
APLAPFSFQR	10	0	0	0	Q4CSB2	2	567.309	1132.6	0.0078974
APLAPFSFQR	10	0	0	0	Q4CSB2	2	567.309	1132.6	NaN
APLIDLGAEGDLIDILR	17	0	0	0	K4E0Z8	2	897.504	1792.99	0.0016739
APQETYADIGGLEEQIQEIK	20	0	0	0	Q4D0B9	3	744.706	2231.1	2.694e-17
APQETYADIGGLEEQIQEIK	20	0	0	0	Q4D0B9	3	744.706	2231.1	5.1455e-17
APQETYADIGGLEEQIQEIK	20	0	0	0	Q4D0B9	2	1116.56	2231.1	2.331e-39
APQETYADIGGLEEQIQEIK	20	0	0	0	Q4D0B9	3	744.706	2231.1	0.00033178
APQETYADIGGLEEQIQEIK	20	0	0	0	Q4D0B9	2	1116.56	2231.1	1.5888e-20
APQETYADIGGLEEQIQEIK	20	0	0	0	Q4D0B9	3	744.706	2231.1	3.5512e-13
APQETYADIGGLEEQIQEIK	20	0	0	0	Q4D0B9	2	1116.56	2231.1	NaN
APQETYADIGGLEEQIQEIK	20	0	0	0	Q4D0B9	2	1116.56	2231.1	NaN
APQNPDWYYIR	11	0	0	0	Q4DJY1	2	711.844	1421.67	0.0010677
APQNPDWYYIR	11	0	0	0	Q4DJY1	2	711.844	1421.67	0.0018136
APQNPDWYYIR	11	0	0	0	Q4DJY1	2	711.844	1421.67	0.0010649
APQNPDWYYIR	11	0	0	0	Q4DJY1	2	711.844	1421.67	0.021015
APSESTPLLGAGLGDNDGTK	20	0	0	0	K4DVP7	2	950.468	1898.92	1.0346e-11
APSTYGGGLSVSSR	14	0	0	0	P08779	2	669.836	1337.66	5.8431e-05
APSTYGGGLSVSSR	14	0	0	0	P08779	2	669.836	1337.66	1.0486e-11
APSTYGGGLSVSSR	14	0	0	0	P08779	2	669.836	1337.66	0.016015
APSTYGGGLSVSSR	14	0	0	0	P08779	2	669.836	1337.66	1.8722e-06
APSTYGGGLSVSSR	14	0	0	0	P08779	2	669.836	1337.66	6.8238e-06
APSTYGGGLSVSSR	14	0	0	0	P08779	2	669.836	1337.66	0.00034758
APSTYGGGLSVSSR	14	0	0	0	P08779	2	669.836	1337.66	NaN
APSTYGGGLSVSSSR	15	0	0	0	P02533	2	713.352	1424.69	1.0062e-05
APSTYGGGLSVSSSR	15	0	0	0	P02533	2	713.352	1424.69	7.2944e-06
APSTYGGGLSVSSSR	15	0	0	0	P02533	2	713.352	1424.69	3.8747e-06
APSTYGGGLSVSSSR	15	0	0	0	P02533	2	713.352	1424.69	0.00032409
APSTYGGGLSVSSSR	15	0	0	0	P02533	2	713.352	1424.69	8.3245e-06
APSTYGGGLSVSSSR	15	0	0	0	P02533	2	713.352	1424.69	6.9906e-07
APSTYGGGLSVSSSR	15	0	0	0	P02533	2	713.352	1424.69	1.1255e-08
APSTYGGGLSVSSSR	15	0	0	0	P02533	2	713.352	1424.69	0.0053345
APSTYGGGLSVSSSR	15	0	0	0	P02533	2	713.352	1424.69	3.5612e-06
APSTYGGGLSVSSSR	15	0	0	0	P02533	2	713.352	1424.69	NaN
APTCPVCGQSNFASESAFR	19	0	0	0	K4E2V0	2	1043.46	2084.9	2.7356e-09
APTCPVCGQSNFASESAFR	19	0	0	0	K4E2V0	2	1043.46	2084.9	NaN
APTCPVCGQSNFASESAFR	19	0	0	0	K4E2V0	2	1043.46	2084.9	NaN
APTELVK	7	0	0	0	Q4D6H7	2	379.226	756.438	0.034528
APTELVK	7	0	0	0	Q4D6H7	2	379.226	756.438	NaN
APTELVK	7	0	0	0	Q4D6H7	2	379.226	756.438	NaN
APTELVK	7	0	0	0	Q4D6H7	2	379.226	756.438	NaN
APTLPAYTDELLLEASKLPLTLEK	24	0	0	1	K4DX11	3	876.158	2625.45	7.3589e-05
APTLPAYTDELLLEASKLPLTLEK	24	0	0	1	K4DX11	3	876.158	2625.45	NaN
APTPALK	7	0	0	0	Q4CPQ7	2	349.216	696.417	0.044705
APTPALK	7	0	0	0	Q4CPQ7	2	349.216	696.417	NaN
APTPALK	7	0	0	0	Q4CPQ7	2	349.216	696.417	NaN
APTPALK	7	0	0	0	Q4CPQ7	2	349.216	696.417	NaN
APTWCEAGHICGECLETLYLR	21	0	0	0	K4ECX4	3	846.052	2535.13	2.5687e-09
APTWCEAGHICGECLETLYLR	21	0	0	0	K4ECX4	3	846.052	2535.13	5.3643e-15
APVSYEVEHLQK	12	0	0	0	Q4DFP3;K4E6P1	3	467.245	1398.71	0.010987
APVSYEVEHLQK	12	0	0	0	Q4DFP3;K4E6P1	3	467.245	1398.71	0.0058643
APVSYEVEHLQK	12	0	0	0	Q4DFP3;K4E6P1	3	467.245	1398.71	NaN
APYIPTQINER	11	0	0	0	Q4E0X4	2	651.346	1300.68	0.0071073
AQAAELAADGDFDK	14	0	0	0	Q4DWS5	2	711.331	1420.65	1.7649e-09
AQAAELAADGDFDK	14	0	0	0	Q4DWS5	2	711.331	1420.65	0.00043512
AQAAELAADGDFDK	14	0	0	0	Q4DWS5	2	711.331	1420.65	9.2391e-06
AQAAELAADGDFDK	14	0	0	0	Q4DWS5	2	711.331	1420.65	3.0398e-05
AQAAELAADGDFDK	14	0	0	0	Q4DWS5	2	711.331	1420.65	0.0022185
AQAAELAADGDFDK	14	0	0	0	Q4DWS5	2	711.331	1420.65	NaN
AQAAELAADGDFDKAIELMGQALR	24	0	0	1	Q4DWS5	3	835.42	2503.24	4.0827e-14
AQDGAETANAVR	12	0	0	0	Q4DJ07	2	601.792	1201.57	2.6253e-40
AQDGAETANAVR	12	0	0	0	Q4DJ07	2	601.792	1201.57	0.00017031
AQDGAETANAVR	12	0	0	0	Q4DJ07	2	601.792	1201.57	0.0010754
AQDGAETANAVR	12	0	0	0	Q4DJ07	2	601.792	1201.57	3.0223e-31
AQDGAETANAVR	12	0	0	0	Q4DJ07	2	601.792	1201.57	1.5456e-13
AQDVEKPLSK	10	0	0	1	K4E189	2	557.809	1113.6	0.038868
AQDVEKPLSK	10	0	0	1	K4E189	2	557.809	1113.6	NaN
AQDVEKPLSK	10	0	0	1	K4E189	2	557.809	1113.6	NaN
AQELLTSVEGGTK	13	0	0	0	K4EBQ5	2	666.854	1331.69	2.8041e-09
AQELLTSVEGGTK	13	0	0	0	K4EBQ5	2	666.854	1331.69	NaN
AQELLTSVEGGTK	13	0	0	0	K4EBQ5	2	666.854	1331.69	NaN
AQELLTSVEGGTK	13	0	0	0	K4EBQ5	2	666.854	1331.69	NaN
AQELLTSVEGGTK	13	0	0	0	K4EBQ5	2	666.854	1331.69	NaN
AQEVAAVVQR	10	0	0	0	K4DUK9	2	535.801	1069.59	0.029018
AQEVAAVVQR	10	0	0	0	K4DUK9	2	535.801	1069.59	NaN
AQFMDIIGVK	10	0	0	0	K4E370	2	561.305	1120.6	0.0083089
AQFMDIIGVK	10	0	0	0	K4E370	2	561.305	1120.6	NaN
AQFVVTGTLGPK	12	0	0	0	Q4DGX6	2	609.348	1216.68	0.00072028
AQFVVTGTLGPK	12	0	0	0	Q4DGX6	2	609.348	1216.68	6.5813e-05
AQFVVTGTLGPK	12	0	0	0	Q4DGX6	2	609.348	1216.68	NaN
AQHDWPLNEPRPETYYTR	18	0	0	1	K4DRH6	4	569.024	2272.07	0.035653
AQHDWPLNEPRPETYYTR	18	0	0	1	K4DRH6	4	569.024	2272.07	NaN
AQKAELEDAFVLVSAK	16	0	0	1	Q4DYP5	3	573.649	1717.93	0.00025405
AQKAELEDAFVLVSAK	16	0	0	1	Q4DYP5	2	859.97	1717.93	0.027274
AQKAELEDAFVLVSAK	16	0	0	1	Q4DYP5	3	573.649	1717.93	0.0067475
AQKAELEDAFVLVSAK	16	0	0	1	Q4DYP5	3	573.649	1717.93	NaN
AQLAQVVDTMR	11	0	1	0	Q4DVG6	2	624.324	1246.63	0.00051638
AQLAQVVDTMR	11	0	1	0	Q4DVG6	2	624.324	1246.63	0.00025556
AQLFEYGDK	9	0	0	0	Q4CRE8;K4E5N2;K4E681	2	535.761	1069.51	0.032925
AQLFEYGDK	9	0	0	0	Q4CRE8;K4E5N2;K4E681	2	535.761	1069.51	0.012044
AQLFEYGDK	9	0	0	0	Q4CRE8;K4E5N2;K4E681	2	535.761	1069.51	0.041448
AQLFEYGDKGTQEPSQCDKNNDEEPK	26	0	0	2	K4E5N2;K4E681	3	1009.78	3026.32	0.027436
AQLLEHLVELVADKFR	16	0	0	1	K4EBQ5	3	627.691	1880.05	0.027749
AQLLEHLVELVADKFR	16	0	0	1	K4EBQ5	3	627.691	1880.05	0.02395
AQLLEHLVELVADKFR	16	0	0	1	K4EBQ5	3	627.691	1880.05	0.0033788
AQMASLEEK	9	0	1	0	Q4DZ90	2	511.745	1021.48	0.01379
AQMASLEEK	9	0	1	0	Q4DZ90	2	511.745	1021.48	NaN
AQMASLEEK	9	0	1	0	Q4DZ90	2	511.745	1021.48	NaN
AQMDPSYLASNKL	13	0	1	1	Q4DXJ7	2	727.353	1452.69	0.0067402
AQMDPSYLASNKL	13	0	1	1	Q4DXJ7	2	727.353	1452.69	NaN
AQMEEYK	7	0	1	0	K4DWF7	2	457.7	913.385	0.038441
AQMEEYK	7	0	1	0	K4DWF7	2	457.7	913.385	NaN
AQMEEYK	7	0	1	0	K4DWF7	2	457.7	913.385	NaN
AQQLSGADAENLELAR	16	0	0	0	Q4DE73	2	843.426	1684.84	3.0103e-10
AQQLSGADAENLELAR	16	0	0	0	Q4DE73	2	843.426	1684.84	2.2089e-07
AQQLSGADAENLELAR	16	0	0	0	Q4DE73	2	843.426	1684.84	NaN
AQQLSGADAENLELAR	16	0	0	0	Q4DE73	2	843.426	1684.84	NaN
AQTSGSAVQDR	11	0	0	0	Q4CR23	2	560.273	1118.53	0.0052173
AQTSGSAVQDR	11	0	0	0	Q4CR23	2	560.273	1118.53	0.021378
AQTSGSAVQDR	11	0	0	0	Q4CR23	2	560.273	1118.53	NaN
AQTSGSAVQDR	11	0	0	0	Q4CR23	2	560.273	1118.53	NaN
AQTSGSAVQDR	11	0	0	0	Q4CR23	2	560.273	1118.53	NaN
AQTSGSAVQDR	11	0	0	0	Q4CR23	2	560.273	1118.53	NaN
AQVEEELEMLK	11	0	1	0	K4EBQ5	2	667.829	1333.64	0.0063918
AQVEEELEMLK	11	0	1	0	K4EBQ5	2	667.829	1333.64	NaN
AQVVGDDLTVTNVSR	15	0	0	0	Q4DZ98	2	787.413	1572.81	2.8545e-21
AQVVGDDLTVTNVSR	15	0	0	0	Q4DZ98	2	787.413	1572.81	1.5999e-13
AQVVGDDLTVTNVSR	15	0	0	0	Q4DZ98	2	787.413	1572.81	9.1987e-25
AQVVGDDLTVTNVSR	15	0	0	0	Q4DZ98	2	787.413	1572.81	1.0706e-29
AQVVGDDLTVTNVSR	15	0	0	0	Q4DZ98	2	787.413	1572.81	1.2055e-13
AQVVGDDLTVTNVSR	15	0	0	0	Q4DZ98	2	787.413	1572.81	1.2082e-06
AQVYFLPK	8	0	0	0	Q4DNQ7	2	483.276	964.538	0.033463
AQVYFLPK	8	0	0	0	Q4DNQ7	2	483.276	964.538	NaN
AQYDDIASR	9	0	0	0	Q61726	2	519.746	1037.48	0.0066348
AQYEDIAQR	9	0	0	0	P12035;P50446	2	547.267	1092.52	0.011334
AQYEEIANR	9	0	0	0	P13647	2	547.267	1092.52	6.2123e-06
AQYEEIANR	9	0	0	0	P13647	2	547.267	1092.52	3.8074e-16
AQYEEIANR	9	0	0	0	P13647	2	547.267	1092.52	2.6931e-10
AQYEEIANR	9	0	0	0	P13647	2	547.267	1092.52	1.9869e-09
AQYEEIANR	9	0	0	0	P13647	2	547.267	1092.52	1.9324e-10
AQYEEIANR	9	0	0	0	P13647	2	547.267	1092.52	3.7938e-06
AQYEEIANR	9	0	0	0	P13647	2	547.267	1092.52	NaN
AQYEEIAQR	9	0	0	0	P35908;P04259;P02538;P48668;P19013	2	554.275	1106.54	7.5723e-10
AQYEEIAQR	9	0	0	0	P35908;P04259;P02538;P48668;P19013	2	554.275	1106.54	1.7617e-05
AQYEEIAQR	9	0	0	0	P35908;P04259;P02538;P48668;P19013	2	554.275	1106.54	0.0009618
AQYEEIAQR	9	0	0	0	P35908;P04259;P02538;P48668;P19013	2	554.275	1106.54	2.8348e-22
AQYEEIAQR	9	0	0	0	P35908;P04259;P02538;P48668;P19013	2	554.275	1106.54	0.0016132
AQYEEIAQR	9	0	0	0	P35908;P04259;P02538;P48668;P19013	2	554.275	1106.54	1.0548e-15
AQYEEIAQR	9	0	0	0	P35908;P04259;P02538;P48668;P19013	2	554.275	1106.54	1.0548e-15
ARDDLVAVQQEVEAK	15	0	0	1	Q4E3N7	3	557.628	1669.86	0.02031
ARDDLVAVQQEVEAK	15	0	0	1	Q4E3N7	3	557.628	1669.86	0.0038297
ARDECVILK	9	0	0	1	Q4E5Z7	3	368.534	1102.58	0.0080009
ARDECVILK	9	0	0	1	Q4E5Z7	3	368.534	1102.58	0.003076
ARDECVILK	9	0	0	1	Q4E5Z7	3	368.534	1102.58	NaN
ARDECVILK	9	0	0	1	Q4E5Z7	3	368.534	1102.58	NaN
ARDECVILK	9	0	0	1	Q4E5Z7	3	368.534	1102.58	NaN
ARFEELCGDLFR	12	0	0	1	K4DS68;Q4DTM8	3	504.914	1511.72	0.00030329
ARFEELCGDLFR	12	0	0	1	K4DS68;Q4DTM8	3	504.914	1511.72	0.00017319
ARFEELCGDLFR	12	0	0	1	K4DS68;Q4DTM8	3	504.914	1511.72	0.018944
ARLEMMAQQAR	11	0	2	1	Q4DDD2	3	446.22	1335.64	0.00040789
ARLEMMAQQAR	11	0	2	1	Q4DDD2	3	446.22	1335.64	0.0013483
ARLEMMAQQAR	11	0	1	1	Q4DDD2	2	660.829	1319.64	0.038892
ARLEMMAQQAR	11	0	1	1	Q4DDD2	2	660.829	1319.64	0.028314
ARLEMMAQQAR	11	0	0	1	Q4DDD2	3	435.557	1303.65	0.0017401
ARPESEDVTDQPAATHIR	18	0	0	1	K4DPQ6	3	664.996	1991.97	9.9742e-05
ARPESEDVTDQPAATHIR	18	0	0	1	K4DPQ6	4	498.999	1991.97	0.0080399
ARPESEDVTDQPAATHIR	18	0	0	1	K4DPQ6	3	664.996	1991.97	1.7785e-10
ARPESEDVTDQPAATHIR	18	0	0	1	K4DPQ6	3	664.996	1991.97	0.0026504
ARPESEDVTDQPAATHIR	18	0	0	1	K4DPQ6	3	664.996	1991.97	NaN
ARPKPVVGTNGVLR	14	0	0	2	K4E955	3	488.632	1462.87	0.00044128
ARPLHAVEAPGMK	13	0	1	1	K4E955	3	464.919	1391.73	0.0033814
ARPLHAVEAPGMK	13	0	1	1	K4E955	2	696.874	1391.73	0.044964
ARPLHAVEAPGMK	13	0	1	1	K4E955	3	464.919	1391.73	NaN
ARPSPAQNYR	10	0	0	1	K4DXD3	3	387.204	1158.59	0.031137
ARPSPAQNYR	10	0	0	1	K4DXD3	2	580.302	1158.59	0.024749
ARPSPAQNYR	10	0	0	1	K4DXD3	2	580.302	1158.59	0.0056573
ARPSPAQNYR	10	0	0	1	K4DXD3	3	387.204	1158.59	0.011321
ARPSPAQNYR	10	0	0	1	K4DXD3	3	387.204	1158.59	0.038195
ARPSPAQNYR	10	0	0	1	K4DXD3	2	580.302	1158.59	0.0065444
ARVPVNVEVVGAPAAVDWR	19	0	0	1	Q4E0J7	3	669.037	2004.09	0.012295
ARVPVNVEVVGAPAAVDWR	19	0	0	1	Q4E0J7	3	669.037	2004.09	NaN
ARVPVNVEVVGAPAAVDWR	19	0	0	1	Q4E0J7	3	669.037	2004.09	NaN
ASALFYATDANYR	13	0	0	0	Q4DS32	2	731.852	1461.69	0.00088866
ASALFYATDANYR	13	0	0	0	Q4DS32	2	731.852	1461.69	0.040796
ASDREEIKFDNNDADPATLHILNAVK	26	0	0	2	K4DV27	4	724.866	2895.44	0.0075692
ASELDPTNDR	10	0	0	0	Q4CLR4	2	559.26	1116.5	0.015608
ASELDPTNDR	10	0	0	0	Q4CLR4	2	559.26	1116.5	0.019974
ASELDPTNDR	10	0	0	0	Q4CLR4	2	559.26	1116.5	NaN
ASELDPTNDR	10	0	0	0	Q4CLR4	2	559.26	1116.5	NaN
ASELDPTNDRYKEDLK	16	0	0	2	Q4CLR4	3	631.978	1892.91	0.0020841
ASENAAEQVK	10	0	0	0	K4E0F8	2	523.759	1045.5	3.121e-14
ASENAAEQVK	10	0	0	0	K4E0F8	2	523.759	1045.5	4.1013e-05
ASENAAEQVK	10	0	0	0	K4E0F8	2	523.759	1045.5	2.1487e-10
ASENAAEQVK	10	0	0	0	K4E0F8	2	523.759	1045.5	2.482e-14
ASENAAEQVK	10	0	0	0	K4E0F8	2	523.759	1045.5	NaN
ASENAAEQVK	10	0	0	0	K4E0F8	2	523.759	1045.5	NaN
ASEPHGLNDK	10	0	0	0	Q4DJJ4	2	534.259	1066.5	0.023361
ASEPHGLNDK	10	0	0	0	Q4DJJ4	2	534.259	1066.5	NaN
ASFIELDCGEDSFFVSNTYK	20	0	0	0	K4DXD3	2	1165.02	2328.03	2.1371e-41
ASFIELDCGEDSFFVSNTYK	20	0	0	0	K4DXD3	3	777.016	2328.03	1.6145e-06
ASFIELDCGEDSFFVSNTYK	20	0	0	0	K4DXD3	2	1165.02	2328.03	7.1259e-93
ASFIELDCGEDSFFVSNTYK	20	0	0	0	K4DXD3	3	777.016	2328.03	1.7361e-12
ASFIELDCGEDSFFVSNTYK	20	0	0	0	K4DXD3	2	1165.02	2328.03	2.9234e-20
ASFTNVSEGAK	11	0	0	0	K4DT95	2	555.775	1109.54	0.0010968
ASFTNVSEGAK	11	0	0	0	K4DT95	2	555.775	1109.54	NaN
ASFTNVSEGAK	11	0	0	0	K4DT95	2	555.775	1109.54	NaN
ASFTNVSEGAK	11	0	0	0	K4DT95	2	555.775	1109.54	NaN
ASGAPATFAAGCFWGTER	18	1	0	0	Q4DK88	2	949.928	1897.84	1.1933e-11
ASGAPATFAAGCFWGTER	18	1	0	0	Q4DK88	2	949.928	1897.84	9.2878e-16
ASGAPATFAAGCFWGTER	18	1	0	0	Q4DK88	2	949.928	1897.84	2.9973e-09
ASGAPATFAAGCFWGTER	18	1	0	0	Q4DK88	2	949.928	1897.84	7.8629e-09
ASGDYCIIISHNHETGR	17	0	0	0	Q4DPQ8	4	483.227	1928.88	0.0031121
ASGDYCIIISHNHETGR	17	0	0	0	Q4DPQ8	4	483.227	1928.88	0.040408
ASGEGGLILQMQER	14	0	1	0	Q4DHT7	2	752.875	1503.74	0.045297
ASGEGGLILQMQER	14	0	1	0	Q4DHT7	2	752.875	1503.74	0.030198
ASGETCFPVLYCPEYHVTEFR	21	0	0	0	K4E9C8	3	854.719	2561.14	0.0004089
ASGETCFPVLYCPEYHVTEFR	21	0	0	0	K4E9C8	3	854.719	2561.14	7.6962e-05
ASGVNDLTPSPR	12	0	0	0	K4E0V8	2	607.312	1212.61	0.00022133
ASGVNDLTPSPR	12	0	0	0	K4E0V8	2	607.312	1212.61	3.0601e-08
ASGVNDLTPSPR	12	0	0	0	K4E0V8	2	607.312	1212.61	0.0010297
ASLEGNLAETENR	13	0	0	0	Q04695	2	702.342	1402.67	3.7848e-08
ASLEGNLAETENR	13	0	0	0	Q04695	2	702.342	1402.67	0.00014784
ASLEGNLAETENR	13	0	0	0	Q04695	2	702.342	1402.67	1.6469e-05
ASLEGNLAETENR	13	0	0	0	Q04695	2	702.342	1402.67	NaN
ASLENSLEETK	11	0	0	0	P08779;P02533	2	610.804	1219.59	5.1375e-13
ASLENSLEETK	11	0	0	0	P08779;P02533	2	610.804	1219.59	1.5318e-17
ASLENSLEETK	11	0	0	0	P08779;P02533	2	610.804	1219.59	4.4055e-14
ASLENSLEETK	11	0	0	0	P08779;P02533	2	610.804	1219.59	4.5811e-13
ASLENSLEETK	11	0	0	0	P08779;P02533	2	610.804	1219.59	4.1811e-05
ASLPSPAAPAAPAATAK	17	0	0	0	K4E5N2	2	746.412	1490.81	1.2773e-05
ASLPSPAAPAAPAATAK	17	0	0	0	K4E5N2	2	746.412	1490.81	9.5837e-09
ASLPSPAAPAAPAATAK	17	0	0	0	K4E5N2	3	497.944	1490.81	0.0020753
ASLPSPAAPAAPAATAK	17	0	0	0	K4E5N2	2	746.412	1490.81	3.9077e-11
ASLPSPAAPAAPAATAK	17	0	0	0	K4E5N2	2	746.412	1490.81	0.00027174
ASLPSPAAPAATAK	14	0	0	0	Q4CRE8	2	626.848	1251.68	0.018808
ASLPSPAAPAATAK	14	0	0	0	Q4CRE8	2	626.848	1251.68	0.0037599
ASLPSPAAPAATAK	14	0	0	0	Q4CRE8	2	626.848	1251.68	NaN
ASNIFVIGK	9	0	0	0	Q4D5P4	2	474.779	947.544	0.010804
ASNIFVIGK	9	0	0	0	Q4D5P4	2	474.779	947.544	0.0013246
ASPCELLLLR	10	0	0	0	K4DV27	2	586.329	1170.64	0.0015331
ASQDDNEEEVMWQQR	15	0	1	0	K4DYI0	2	940.889	1879.76	1.7088e-15
ASQVYVSGLEANHYE	15	0	0	0	K4E955	2	833.889	1665.76	1.8214e-16
ASQVYVSGLEANHYE	15	0	0	0	K4E955	2	833.889	1665.76	3.7379e-10
ASTGETFVQLLQR	13	0	0	0	Q4D4S0;K4DLE5	2	725.388	1448.76	1.7091e-29
ASTGETFVQLLQR	13	0	0	0	Q4D4S0;K4DLE5	2	725.388	1448.76	8.5667e-28
ASTGETFVQLLQR	13	0	0	0	Q4D4S0;K4DLE5	2	725.388	1448.76	2.0159e-09
ASTGETFVQLLQR	13	0	0	0	Q4D4S0;K4DLE5	2	725.388	1448.76	NaN
ASVLEATLSPLEK	13	0	0	0	K4DPK2	2	679.382	1356.75	1.4912e-19
ASVLEATLSPLEK	13	0	0	0	K4DPK2	2	679.382	1356.75	0.0001905
ATAAVEQPTTAEER	14	1	0	0	K4E0X7	2	758.368	1514.72	2.2241e-06
ATAAVEQPTTAEER	14	1	0	0	K4E0X7	2	758.368	1514.72	1.5837e-13
ATAAVEQPTTAEER	14	1	0	0	K4E0X7	2	758.368	1514.72	2.6366e-12
ATAAVEQPTTAEER	14	1	0	0	K4E0X7	2	758.368	1514.72	4.6175e-05
ATAAVEQPTTAEER	14	1	0	0	K4E0X7	2	758.368	1514.72	1.5837e-13
ATAAVEQPTTAEER	14	1	0	0	K4E0X7	2	758.368	1514.72	1.7921e-06
ATAGDTHLGGEDFDNR	16	0	0	0	K4E7J7;Q4DAZ6	3	559.248	1674.72	0.027932
ATAGDTHLGGEDFDNR	16	0	0	0	K4E7J7;Q4DAZ6	3	559.248	1674.72	NaN
ATANSGTSQPQQPSQEGETPAS	22	0	0	0	Q4D0S1	2	1086.99	2171.96	5.9983e-09
ATANSGTSQPQQPSQEGETPAS	22	0	0	0	Q4D0S1	3	724.993	2171.96	0.0021166
ATANSGTSQPQQPSQEGETPAS	22	0	0	0	Q4D0S1	2	1086.99	2171.96	8.641e-05
ATANSGTSQPQQPSQEGETPAS	22	0	0	0	Q4D0S1	3	724.993	2171.96	0.020212
ATANSGTSQPQQPSQEGETPAS	22	0	0	0	Q4D0S1	2	1086.99	2171.96	1.0284e-19
ATANSGTSQPQQPSQEGETPAS	22	0	0	0	Q4D0S1	2	1086.99	2171.96	1.6629e-12
ATANSGTSQPQQPSQEGETPAS	22	0	0	0	Q4D0S1	3	724.993	2171.96	0.014846
ATANSGTSQPQQPSQEGETPAS	22	0	0	0	Q4D0S1	2	1086.99	2171.96	0.00012031
ATANSGTSQPQQPSQEGETPAS	22	0	0	0	Q4D0S1	3	724.993	2171.96	0.0079501
ATANSGTSQPQQPSQEGETPAS	22	0	0	0	Q4D0S1	2	1086.99	2171.96	NaN
ATANSGTSQPQQPSQEGETPAS	22	0	0	0	Q4D0S1	3	724.993	2171.96	NaN
ATDAEADVASLNR	13	0	0	0	Q3SX28	2	666.823	1331.63	0.0032642
ATDAEADVASLNR	13	0	0	0	Q3SX28	2	666.823	1331.63	3.7316e-38
ATDIMEIEDAVSK	13	0	1	0	K4DXY3	2	719.343	1436.67	0.029242
ATDIMEIEDAVSK	13	0	1	0	K4DXY3	2	719.343	1436.67	NaN
ATEEGCGYNYSVMLR	15	0	1	0	Q4DH88	2	883.38	1764.74	1.7498e-05
ATEEGCGYNYSVMLR	15	0	1	0	Q4DH88	2	883.38	1764.74	NaN
ATEEGCGYNYSVMLR	15	0	1	0	Q4DH88	2	883.38	1764.74	NaN
ATEEQLK	7	0	0	0	P02769	2	409.716	817.418	0.025218
ATEEQLK	7	0	0	0	P02769	2	409.716	817.418	NaN
ATEEQLK	7	0	0	0	P02769	2	409.716	817.418	NaN
ATEETEPSVTEAIR	14	0	0	0	K4E0P3	2	766.876	1531.74	0.0035005
ATEETEPSVTEAIR	14	0	0	0	K4E0P3	2	766.876	1531.74	NaN
ATEPCTLAK	9	0	0	0	Q4DQL2	2	495.75	989.485	0.032531
ATEQEVQELR	10	0	0	0	K4DRB9	2	601.804	1201.59	4.0281e-13
ATEQEVQELR	10	0	0	0	K4DRB9	2	601.804	1201.59	NaN
ATESFQATAR	10	0	0	0	K4E1L2	2	541.267	1080.52	0.015205
ATESFQATAR	10	0	0	0	K4E1L2	2	541.267	1080.52	0.0012294
ATFDSVVGAADIWALNFVR	19	0	0	0	K4ED25	2	1026.53	2051.05	6.8432e-17
ATFDSVVGAADIWALNFVR	19	0	0	0	K4ED25	2	1026.53	2051.05	2.8127e-08
ATFPELLRPLK	11	1	0	1	Q4E4V7;K4DRH6	2	663.893	1325.77	0.00050608
ATFPELLRPLK	11	1	0	1	Q4E4V7;K4DRH6	2	663.893	1325.77	0.0058823
ATGGGLSSVGGGSSTIK	17	0	0	0	P04259	2	718.373	1434.73	0.013688
ATGGGLSSVGGGSSTIK	17	0	0	0	P04259	2	718.373	1434.73	0.0078539
ATGGGLSSVGGGSSTIK	17	0	0	0	P04259	2	718.373	1434.73	NaN
ATGGGLSSVGGGSSTIK	17	0	0	0	P04259	2	718.373	1434.73	NaN
ATGGGLSSVGGGSSTIK	17	0	0	0	P04259	2	718.373	1434.73	NaN
ATGGGLSSVGGGSSTIK	17	0	0	0	P04259	2	718.373	1434.73	NaN
ATGSDAMNGDLVETTGK	17	0	1	0	K4DPF6	2	841.881	1681.75	0.0040927
ATGSDAMNGDLVETTGK	17	0	1	0	K4DPF6	2	841.881	1681.75	0.028573
ATGSDAMNGDLVETTGK	17	0	1	0	K4DPF6	2	841.881	1681.75	NaN
ATHPENAQNSPVGGHAR	17	1	0	0	Q4CR23	3	595.619	1783.84	0.00011425
ATHPENAQNSPVGGHAR	17	1	0	0	Q4CR23	3	595.619	1783.84	3.3216e-07
ATHPENAQNSPVGGHAR	17	1	0	0	Q4CR23	3	595.619	1783.84	NaN
ATHPENAQNSPVGGHAR	17	1	0	0	Q4CR23	3	595.619	1783.84	NaN
ATKEELLEFLKPMEK	15	0	1	2	Q4DUD5	4	456.247	1820.96	0.029158
ATKEELLEFLKPMEK	15	0	1	2	Q4DUD5	4	456.247	1820.96	NaN
ATKEELLEFLKPMEK	15	0	1	2	Q4DUD5	4	456.247	1820.96	NaN
ATKEELLEFLKPMEK	15	0	1	2	Q4DUD5	4	456.247	1820.96	NaN
ATKEELLEFLKPMEK	15	0	0	2	Q4DUD5	3	602.662	1804.96	0.0016186
ATKEELLEFLKPMEK	15	0	0	2	Q4DUD5	4	452.248	1804.96	0.041995
ATKEELLEFLKPMEK	15	0	0	2	Q4DUD5	4	452.248	1804.96	NaN
ATLENDFVVLK	11	0	0	0	Q8N1N4-2	2	624.845	1247.68	8.6574e-24
ATLENDFVVLK	11	0	0	0	Q8N1N4-2	2	624.845	1247.68	0.0028041
ATLENDFVVLK	11	0	0	0	Q8N1N4-2	2	624.845	1247.68	0.0030536
ATLENDFVVLK	11	0	0	0	Q8N1N4-2	2	624.845	1247.68	NaN
ATLEPSTCNVNLTASYLCQGHK	22	0	0	0	K4ECN2	3	822.058	2463.15	0.027699
ATLSEPDVEAGITLEDR	17	0	0	0	K4E7J7	2	908.452	1814.89	0.00086714
ATLSEPDVEAGITLEDR	17	0	0	0	K4E7J7	2	908.452	1814.89	0.0015799
ATLSEPDVEAGITLEDR	17	0	0	0	K4E7J7	2	908.452	1814.89	0.0083384
ATLVLHRPDR	10	0	0	1	K4EBF6	3	393.232	1176.67	0.036857
ATMQNLNDR	9	0	1	0	Q04695	2	539.751	1077.49	0.026044
ATMQNLNDR	9	0	1	0	Q04695	2	539.751	1077.49	7.9202e-07
ATMQNLNDR	9	0	1	0	Q04695	2	539.751	1077.49	1.8394e-06
ATMQNLNDR	9	0	1	0	Q04695	2	539.751	1077.49	0.016177
ATMQNLNDR	9	0	1	0	Q04695	2	539.751	1077.49	0.0075478
ATNGDTHLGGEDFDLCLSDYILTEFK	26	0	0	0	Q4CVR9	3	977.783	2930.33	0.028824
ATNGDTHLGGEDFDLCLSDYILTEFK	26	0	0	0	Q4CVR9	3	977.783	2930.33	2.8489e-05
ATNGDTHLGGEDFDNR	16	0	0	0	K4DS68;Q4DTM9;Q4DTM8	3	573.584	1717.73	0.011848
ATNGDTHLGGEDFDNR	16	0	0	0	K4DS68;Q4DTM9;Q4DTM8	2	859.872	1717.73	0.008979
ATNGDTHLGGEDFDNR	16	0	0	0	K4DS68;Q4DTM9;Q4DTM8	3	573.584	1717.73	0.029365
ATNGDTHLGGEDFDNR	16	0	0	0	K4DS68;Q4DTM9;Q4DTM8	3	573.584	1717.73	0.0084195
ATNGDTHLGGEDFDNR	16	0	0	0	K4DS68;Q4DTM9;Q4DTM8	3	573.584	1717.73	NaN
ATNGDTHLGGEDFDNR	16	0	0	0	K4DS68;Q4DTM9;Q4DTM8	3	573.584	1717.73	NaN
ATPLESQSDAACR	13	0	0	0	K4E8W1	2	703.322	1404.63	3.9367e-06
ATPLESQSDAACR	13	0	0	0	K4E8W1	2	703.322	1404.63	1.3274e-05
ATSASAADAEAAAVSAR	17	0	0	0	K4EE74	2	760.371	1518.73	0.00021767
ATSASAADAEAAAVSAR	17	0	0	0	K4EE74	2	760.371	1518.73	4.9438e-09
ATSASPYDHSQAMLLVNGSVR	21	0	1	0	K4DV27	3	740.695	2219.06	0.014806
ATSASPYDHSQAMLLVNGSVR	21	0	1	0	K4DV27	3	740.695	2219.06	0.015976
ATSASPYDHSQAMLLVNGSVR	21	0	0	0	K4DV27	3	735.364	2203.07	0.00063381
ATSASPYDHSQAMLLVNGSVR	21	0	0	0	K4DV27	3	735.364	2203.07	4.6474e-06
ATSDTEEKFDQCLAPVDFSTK	21	0	0	1	Q4DUN5	3	797.034	2388.08	2.0075e-06
ATSFFQALNIATK	13	0	0	0	Q4E3A4	2	706.383	1410.75	3.483e-14
ATSFFQALNIATK	13	0	0	0	Q4E3A4	2	706.383	1410.75	NaN
ATSFFQALNIATK	13	0	0	0	Q4E3A4	2	706.383	1410.75	NaN
ATSVVLLKPDPEFQSSYDK	19	0	0	1	Q4DTK4	3	708.7	2123.08	0.0027997
ATSVVLLKPDPEFQSSYDK	19	0	0	1	Q4DTK4	3	708.7	2123.08	NaN
ATSVVLLKPDPEFQSSYDK	19	0	0	1	Q4DTK4	3	708.7	2123.08	NaN
ATSVVLLKPDPEFQSSYDK	19	0	0	1	Q4DTK4	3	708.7	2123.08	NaN
ATTFLQTSSTFGGSSTR	17	1	0	0	CON__A2A4G1	3	597.623	1789.85	0.042959
ATTLEEFSAK	10	1	0	0	Q4D7Y4	2	569.785	1137.56	2.2169e-05
ATTLEEFSAK	10	1	0	0	Q4D7Y4	2	569.785	1137.56	7.2235e-06
ATTLEEFSAK	10	1	0	0	Q4D7Y4	2	569.785	1137.56	0.00093374
ATTLEEFSAK	10	1	0	0	Q4D7Y4	2	569.785	1137.56	0.0028
ATTLEEFSAK	10	1	0	0	Q4D7Y4	2	569.785	1137.56	7.3532e-06
ATTLEEFSAK	10	1	0	0	Q4D7Y4	2	569.785	1137.56	0.00074661
ATTLEEFSAK	10	1	0	0	Q4D7Y4	2	569.785	1137.56	8.9992e-11
ATTLEEFSAK	10	1	0	0	Q4D7Y4	2	569.785	1137.56	0.0027654
ATTLEEFSAKLDRLDAEFAK	20	1	0	2	Q4D7Y4	3	766.394	2296.16	0.014095
ATVDEDVVLPQSVNLSQPAPR	21	0	0	0	Q9XZK0	3	745.725	2234.15	6.7631e-06
ATYFSDGFSEWK	12	0	0	0	Q4DLX6;Q4DBW0	2	719.32	1436.62	2.9596e-40
ATYFSDGFSEWK	12	0	0	0	Q4DLX6;Q4DBW0	2	719.32	1436.62	0.0007583
ATYFSDGFSEWK	12	0	0	0	Q4DLX6;Q4DBW0	2	719.32	1436.62	3.1975e-08
ATYFSDGFSEWK	12	0	0	0	Q4DLX6;Q4DBW0	2	719.32	1436.62	0.0072793
ATYFSDGFSEWK	12	0	0	0	Q4DLX6;Q4DBW0	2	719.32	1436.62	1.3149e-16
AVAAVRPDLASIASR	15	0	0	1	Q4E0P2	3	499.623	1495.85	0.0020099
AVAAVRPDLASIASR	15	0	0	1	Q4E0P2	2	748.931	1495.85	0.0008714
AVAAVRPDLASIASR	15	0	0	1	Q4E0P2	3	499.623	1495.85	0.00025016
AVAAVRPDLASIASR	15	0	0	1	Q4E0P2	3	499.623	1495.85	0.0026748
AVAAVRPDLASIASR	15	0	0	1	Q4E0P2	3	499.623	1495.85	0.00021999
AVAAVRPDLASIASR	15	0	0	1	Q4E0P2	2	748.931	1495.85	NaN
AVAAVRPDLASIASR	15	0	0	1	Q4E0P2	3	499.623	1495.85	NaN
AVAAVRPDLASIASR	15	0	0	1	Q4E0P2	2	748.931	1495.85	NaN
AVAAVRPDLASIASR	15	0	0	1	Q4E0P2	2	748.931	1495.85	NaN
AVAAVRPDLASIASR	15	0	0	1	Q4E0P2	3	499.623	1495.85	NaN
AVAESGIYPAVNPLECASR	19	0	0	0	Q4DTX7	2	1002.5	2002.98	0.0011676
AVANQTSATFLR	12	0	0	0	Q4D0B9	2	639.844	1277.67	2.3239e-09
AVANQTSATFLR	12	0	0	0	Q4D0B9	2	639.844	1277.67	1.9879e-28
AVANQTSATFLR	12	0	0	0	Q4D0B9	2	639.844	1277.67	6.8809e-12
AVANQTSATFLR	12	0	0	0	Q4D0B9	2	639.844	1277.67	0.021595
AVANQTSATFLR	12	0	0	0	Q4D0B9	2	639.844	1277.67	NaN
AVAPVVLDVPVLAESSGESGPFHVK	25	0	0	0	K4E2E5	3	835.451	2503.33	0.00081236
AVCMIANSTAIAEVFAR	17	0	1	0	Q4CLA1	2	920.458	1838.9	7.8909e-10
AVCMIANSTAIAEVFAR	17	0	1	0	Q4CLA1	3	613.975	1838.9	0.001595
AVCMIANSTAIAEVFAR	17	0	1	0	Q4CLA1	2	920.458	1838.9	1.1318e-11
AVCMIANSTAIAEVFAR	17	0	1	0	Q4CLA1	2	920.458	1838.9	0.00011989
AVCMIANSTAIAEVFAR	17	0	1	0	Q4CLA1	3	613.975	1838.9	NaN
AVCMIANSTAIAEVFAR	17	0	1	0	Q4CLA1	2	920.458	1838.9	NaN
AVCMIANSTAIAEVFAR	17	0	1	0	Q4CLA1	3	613.975	1838.9	NaN
AVCMIANSTAIAEVFAR	17	0	0	0	Q4CLA1	2	912.461	1822.91	7.8563e-12
AVCMIANSTAIAEVFAR	17	0	0	0	Q4CLA1	2	912.461	1822.91	NaN
AVDTIHGVPVYNER	14	0	0	0	K4DT87	2	785.405	1568.79	0.0033096
AVDTIHGVPVYNER	14	0	0	0	K4DT87	3	523.939	1568.79	0.0017942
AVDTIHGVPVYNER	14	0	0	0	K4DT87	2	785.405	1568.79	0.00055554
AVDTIHGVPVYNER	14	0	0	0	K4DT87	3	523.939	1568.79	0.041249
AVDTIHGVPVYNER	14	0	0	0	K4DT87	3	523.939	1568.79	NaN
AVEELDEK	8	0	0	0	Q4E4V0	2	466.732	931.45	0.00017049
AVEELDEKESPLAK	14	0	0	1	Q4E4V0	2	779.404	1556.79	3.5184e-06
AVEELDEKESPLAK	14	0	0	1	Q4E4V0	2	779.404	1556.79	0.00039276
AVEELDEKESPLAK	14	0	0	1	Q4E4V0	2	779.404	1556.79	0.0023047
AVEHLDDLPGALSELSDLHAHK	22	0	0	0	P01966	5	474.245	2366.19	0.043109
AVENAPLPMGDDE	13	0	1	0	Q4DIB9	2	687.298	1372.58	0.046013
AVENAPLPMGDDE	13	0	1	0	Q4DIB9	2	687.298	1372.58	NaN
AVENAPLPMGDDE	13	0	1	0	Q4DIB9	2	687.298	1372.58	NaN
AVENEPNNLEYACR	14	0	0	0	K4E1X7	2	839.878	1677.74	6.5641e-21
AVENEPNNLEYACR	14	0	0	0	K4E1X7	2	839.878	1677.74	6.0441e-14
AVENEPNNLEYACR	14	0	0	0	K4E1X7	2	839.878	1677.74	NaN
AVESQLQVYSEVIGLR	16	0	0	0	Q4DJ92;K4DN22	2	895.986	1789.96	2.6323e-06
AVESQLQVYSEVIGLR	16	0	0	0	Q4DJ92;K4DN22	3	597.66	1789.96	0.01243
AVESQLQVYSEVIGLR	16	0	0	0	Q4DJ92;K4DN22	2	895.986	1789.96	8.3018e-05
AVESQLQVYSEVIGLR	16	0	0	0	Q4DJ92;K4DN22	2	895.986	1789.96	NaN
AVESQLQVYSEVIGLR	16	0	0	0	Q4DJ92;K4DN22	3	597.66	1789.96	NaN
AVFLDLEPTVVDEIR	15	0	0	0	Q4CLA1	2	858.464	1714.91	3.19e-10
AVFLDLEPTVVDEIR	15	0	0	0	Q4CLA1	2	858.464	1714.91	3.0618e-06
AVFLDLEPTVVDEIR	15	0	0	0	Q4CLA1	3	572.645	1714.91	3.2018e-20
AVFLDLEPTVVDEIR	15	0	0	0	Q4CLA1	2	858.464	1714.91	2.6446e-21
AVFLDLEPTVVDEIR	15	0	0	0	Q4CLA1	2	858.464	1714.91	6.9172e-14
AVFLDLEPTVVDEIR	15	0	0	0	Q4CLA1	3	572.645	1714.91	7.5441e-07
AVFLDLEPTVVDEIR	15	0	0	0	Q4CLA1	2	858.464	1714.91	2.9918e-08
AVFLDLEPTVVDEIR	15	0	0	0	Q4CLA1	2	858.464	1714.91	NaN
AVFNAALDEPFR	12	0	0	0	K4DS29	2	675.346	1348.68	0.0013076
AVFNAALDEPFR	12	0	0	0	K4DS29	2	675.346	1348.68	0.034028
AVFNAALDEPFR	12	0	0	0	K4DS29	2	675.346	1348.68	0.00072955
AVFNAALDEPFR	12	0	0	0	K4DS29	2	675.346	1348.68	0.00064036
AVFNAALDEPFR	12	0	0	0	K4DS29	2	675.346	1348.68	NaN
AVFNAALDEPFRAPDGTVAGLVR	23	0	0	1	K4DS29	3	796.089	2385.24	3.552e-06
AVFNAALDEPFRAPDGTVAGLVR	23	0	0	1	K4DS29	3	796.089	2385.24	6.9781e-16
AVFNAALDEPFRAPDGTVAGLVR	23	0	0	1	K4DS29	3	796.089	2385.24	3.6849e-09
AVFNAALDEPFRAPDGTVAGLVR	23	0	0	1	K4DS29	3	796.089	2385.24	2.377e-06
AVFPSIVGR	9	0	0	0	P60712	2	473.279	944.544	0.030997
AVFTDILLQQVEIVEENTEVEYFR	24	0	0	0	K4DXT8	3	962.159	2883.45	4.3533e-08
AVFVDLEPTVIDEVR	15	0	0	0	ENSEMBL:ENSBTAP00000016242	2	851.457	1700.9	4.8938e-06
AVGGEVPATASLAPK	15	0	0	0	Q4DHZ9	2	684.38	1366.75	1.5035e-05
AVGGEVPATASLAPK	15	0	0	0	Q4DHZ9	2	684.38	1366.75	0.0017359
AVGGEVPATASLAPK	15	0	0	0	Q4DHZ9	2	684.38	1366.75	7.8969e-05
AVGGEVPATASLAPK	15	0	0	0	Q4DHZ9	2	684.38	1366.75	0.00013401
AVGGEVPATASLAPK	15	0	0	0	Q4DHZ9	2	684.38	1366.75	3.9082e-06
AVGGEVPATASLAPK	15	0	0	0	Q4DHZ9	2	684.38	1366.75	NaN
AVGLSAFELAGR	12	0	0	0	Q4DVG8	2	595.83	1189.65	0.0029024
AVGLSAFELAGR	12	0	0	0	Q4DVG8	2	595.83	1189.65	0.03218
AVGVILQSVAEQSR	14	0	0	0	Q4DYP5	2	728.91	1455.8	2.6206e-14
AVGVILQSVAEQSR	14	0	0	0	Q4DYP5	2	728.91	1455.8	6.5241e-10
AVGVILQSVAEQSR	14	0	0	0	Q4DYP5	2	728.91	1455.8	0.0047744
AVGVILQSVAEQSR	14	0	0	0	Q4DYP5	2	728.91	1455.8	1.0421e-05
AVGVILQSVAEQSR	14	0	0	0	Q4DYP5	2	728.91	1455.8	5.4371e-30
AVGVILQSVAEQSR	14	0	0	0	Q4DYP5	2	728.91	1455.8	2.3239e-06
AVGVILQSVAEQSR	14	0	0	0	Q4DYP5	2	728.91	1455.8	0.012729
AVGVILQSVAEQSR	14	0	0	0	Q4DYP5	2	728.91	1455.8	NaN
AVHDVVLVGGSTR	13	0	0	0	K4DS68;Q4DTM9;Q4DTM8	3	437.246	1308.71	0.0094608
AVHDVVLVGGSTR	13	0	0	0	K4DS68;Q4DTM9;Q4DTM8	3	437.246	1308.71	NaN
AVIVQNTDSK	10	0	0	0	Q4DMS7	2	537.793	1073.57	0.042808
AVIVQNTDSK	10	0	0	0	Q4DMS7	2	537.793	1073.57	0.0016323
AVIVQNTDSK	10	0	0	0	Q4DMS7	2	537.793	1073.57	0.009292
AVIVQNTDSK	10	0	0	0	Q4DMS7	2	537.793	1073.57	0.0076058
AVIVQNTDSK	10	0	0	0	Q4DMS7	2	537.793	1073.57	0.011554
AVIVQNTDSK	10	0	0	0	Q4DMS7	2	537.793	1073.57	0.02364
AVIYGLTAPK	10	0	0	0	K4E955	2	516.808	1031.6	0.018531
AVIYGLTAPK	10	0	0	0	K4E955	2	516.808	1031.6	0.0042137
AVIYGLTAPK	10	0	0	0	K4E955	2	516.808	1031.6	NaN
AVLIDLEPGTMDSVR	15	0	1	0	Q4DQP2;K4DM83	2	816.419	1630.82	5.3806e-06
AVLIDLEPGTMDSVR	15	0	1	0	Q4DQP2;K4DM83	2	816.419	1630.82	1.0765e-06
AVLIDLEPGTMDSVR	15	0	1	0	Q4DQP2;K4DM83	2	816.419	1630.82	0.0013797
AVLIDLEPGTMDSVR	15	0	1	0	Q4DQP2;K4DM83	2	816.419	1630.82	3.793e-05
AVLIDLEPGTMDSVR	15	0	1	0	Q4DQP2;K4DM83	2	816.419	1630.82	1.4797e-05
AVLIDLEPGTMDSVR	15	0	1	0	Q4DQP2;K4DM83	2	816.419	1630.82	0.042135
AVLIDLEPGTMDSVR	15	0	1	0	Q4DQP2;K4DM83	2	816.419	1630.82	0.00011432
AVLIDLEPGTMDSVR	15	0	1	0	Q4DQP2;K4DM83	2	816.419	1630.82	NaN
AVLIDLEPGTMDSVR	15	0	1	0	Q4DQP2;K4DM83	2	816.419	1630.82	NaN
AVLIDLEPGTMDSVR	15	0	1	0	Q4DQP2;K4DM83	2	816.419	1630.82	NaN
AVLIDLEPGTMDSVR	15	0	0	0	Q4DQP2;K4DM83	2	808.422	1614.83	3.5373e-05
AVLIDLEPGTMDSVR	15	0	0	0	Q4DQP2;K4DM83	2	808.422	1614.83	3.521e-05
AVLIDLEPGTMDSVR	15	0	0	0	Q4DQP2;K4DM83	2	808.422	1614.83	NaN
AVLIDLEPGTMDSVR	15	0	0	0	Q4DQP2;K4DM83	2	808.422	1614.83	NaN
AVLVSVYVPENGK	13	0	0	0	K4DP88	2	687.885	1373.76	0.00045506
AVMDAGVEASVVSK	14	0	1	0	Q4E0P2	2	689.848	1377.68	2.8657e-22
AVMDAGVEASVVSK	14	0	1	0	Q4E0P2	2	689.848	1377.68	1.8116e-06
AVMDAGVEASVVSK	14	0	1	0	Q4E0P2	2	689.848	1377.68	5.1202e-12
AVMDAGVEASVVSK	14	0	1	0	Q4E0P2	2	689.848	1377.68	4.9549e-16
AVMDAGVEASVVSK	14	0	1	0	Q4E0P2	2	689.848	1377.68	6.3798e-14
AVMDAGVEASVVSK	14	0	1	0	Q4E0P2	2	689.848	1377.68	1.2709e-12
AVMDAGVEASVVSK	14	0	0	0	Q4E0P2	2	681.85	1361.69	4.0691e-05
AVMDAGVEASVVSK	14	0	0	0	Q4E0P2	2	681.85	1361.69	2.5657e-05
AVMECGR	7	0	1	0	Q4CVR9	2	419.681	837.347	0.034361
AVMLALQEDR	10	0	1	0	Q4CYL3;Q4CTC8	2	581.3	1160.59	0.00052256
AVMLALQEDR	10	0	1	0	Q4CYL3;Q4CTC8	2	581.3	1160.59	0.0010392
AVNEYDVYR	9	0	0	0	K4DVG3	2	564.77	1127.52	0.036703
AVNEYDVYR	9	0	0	0	K4DVG3	2	564.77	1127.52	0.00047492
AVNEYDVYR	9	0	0	0	K4DVG3	2	564.77	1127.52	0.011656
AVNEYDVYR	9	0	0	0	K4DVG3	2	564.77	1127.52	0.013832
AVNEYDVYR	9	0	0	0	K4DVG3	2	564.77	1127.52	NaN
AVSAVATTLGPK	12	0	0	0	Q4DYP5	2	557.827	1113.64	2.3129e-30
AVSAVATTLGPK	12	0	0	0	Q4DYP5	2	557.827	1113.64	4.0125e-06
AVSAVATTLGPK	12	0	0	0	Q4DYP5	2	557.827	1113.64	5.4109e-11
AVSAVATTLGPK	12	0	0	0	Q4DYP5	2	557.827	1113.64	3.2528e-21
AVSAVATTLGPK	12	0	0	0	Q4DYP5	2	557.827	1113.64	1.6509e-05
AVSAVATTLGPK	12	0	0	0	Q4DYP5	2	557.827	1113.64	2.2592e-07
AVSGLPLHEAK	11	0	0	0	K4E6L5	2	561.319	1120.62	0.037364
AVSGVVPETESR	12	0	0	0	Q4D9L7	2	615.82	1229.63	0.0024083
AVSMEPNQATTTYDLTAK	18	0	1	0	K4E3P6	2	978.965	1955.91	4.2879e-13
AVSMEPNQATTTYDLTAK	18	0	1	0	K4E3P6	2	978.965	1955.91	NaN
AVSMEPNQATTTYDLTAK	18	0	1	0	K4E3P6	2	978.965	1955.91	NaN
AVVDEPYFDR	10	0	0	0	K4DSW4	2	605.791	1209.57	0.008204
AVVDEPYFDR	10	0	0	0	K4DSW4	2	605.791	1209.57	0.0016359
AVVDEPYFDR	10	0	0	0	K4DSW4	2	605.791	1209.57	NaN
AVVEFVTPEDASR	13	0	0	0	Q4DKI5	2	710.359	1418.7	0.00052201
AVVEFVTPEDASR	13	0	0	0	Q4DKI5	2	710.359	1418.7	0.019261
AVVEFVTPEDASR	13	0	0	0	Q4DKI5	2	710.359	1418.7	0.0039412
AVVEFVTPEDASR	13	0	0	0	Q4DKI5	2	710.359	1418.7	0.010955
AVVNLVK	7	0	0	0	K4DY43	2	371.745	741.475	0.045344
AVVNLVK	7	0	0	0	K4DY43	2	371.745	741.475	NaN
AVVNLVK	7	0	0	0	K4DY43	2	371.745	741.475	NaN
AVVTVPAYFNDSQR	14	0	0	0	K4DS68;Q4DTM9;Q4DTM8;K4E7J7	2	783.899	1565.78	0.00083209
AVVTVPAYFNDSQR	14	0	0	0	K4DS68;Q4DTM9;Q4DTM8;K4E7J7	2	783.899	1565.78	0.010228
AVVTVPAYFNDSQR	14	0	0	0	K4DS68;Q4DTM9;Q4DTM8;K4E7J7	2	783.899	1565.78	0.043145
AVVTVPAYFNDSQR	14	0	0	0	K4DS68;Q4DTM9;Q4DTM8;K4E7J7	2	783.899	1565.78	0.038591
AVVTVPAYFNDSQR	14	0	0	0	K4DS68;Q4DTM9;Q4DTM8;K4E7J7	2	783.899	1565.78	NaN
AVVTVPAYFNDSQR	14	0	0	0	K4DS68;Q4DTM9;Q4DTM8;K4E7J7	2	783.899	1565.78	NaN
AVVYEGQLK	9	1	0	0	Q4DTN2	2	524.787	1047.56	0.032966
AVWSSQQQQQTGK	13	0	0	0	K4E9Q5	2	738.366	1474.72	8.5526e-05
AVWSSQQQQQTGK	13	0	0	0	K4E9Q5	2	738.366	1474.72	NaN
AVYADEGANYK	11	0	0	0	Q4DWT8	2	600.78	1199.55	0.0017371
AVYADEGANYK	11	0	0	0	Q4DWT8	2	600.78	1199.55	NaN
AVYNISGFSFTPEQLR	16	0	0	0	K4DRP0	2	914.965	1827.92	4.1573e-30
AVYNISGFSFTPEQLR	16	0	0	0	K4DRP0	2	914.965	1827.92	3.542e-52
AYADAILVTPK	11	0	0	0	Q4CPG3	2	581.329	1160.64	0.0011246
AYADAILVTPK	11	0	0	0	Q4CPG3	2	581.329	1160.64	NaN
AYAIGQNDQVAQSLLK	16	0	0	0	Q4D144	2	859.957	1717.9	4.6713e-08
AYHEQLSVAEITNACFEPANQMVK	24	0	0	0	ENSEMBL:ENSBTAP00000016242	3	917.435	2749.28	1.5826e-17
AYHEQLSVSEISNAVFEPASMMTK	24	0	2	0	Q4CLA1	3	901.088	2700.24	0.0068201
AYHEQLSVSEISNAVFEPASMMTK	24	0	2	0	Q4CLA1	3	901.088	2700.24	0.003721
AYHEQLSVSEISNAVFEPASMMTK	24	0	2	0	Q4CLA1	3	901.088	2700.24	0.0024521
AYHEQLSVSEISNAVFEPASMMTK	24	0	2	0	Q4CLA1	3	901.088	2700.24	NaN
AYHEQLSVSEISNAVFEPASMMTK	24	0	1	0	Q4CLA1	3	895.756	2684.25	0.0051012
AYHEQLSVSEISNAVFEPASMMTK	24	0	0	0	Q4CLA1	3	890.424	2668.25	0.011665
AYLDENNFEER	11	0	0	0	Q4DXJ7	2	700.31	1398.61	4.5297e-06
AYLLQTVK	8	0	0	0	K4EDV1	2	468.282	934.549	0.036545
AYLLQTVK	8	0	0	0	K4EDV1	2	468.282	934.549	0.038863
AYLMDECGLEK	11	0	1	0	K4DTG9	2	672.794	1343.57	0.00059112
AYLMDECGLEK	11	0	1	0	K4DTG9	2	672.794	1343.57	0.012464
AYLPVAESFGFTADLR	16	0	0	0	K4DM24	2	878.949	1755.88	3.2239e-10
AYLPVAESFGFTADLR	16	0	0	0	K4DM24	2	878.949	1755.88	0.0006267
AYLPVAESFGFTADLR	16	0	0	0	K4DM24	2	878.949	1755.88	2.6308e-10
AYLPVAESFGFTADLR	16	0	0	0	K4DM24	2	878.949	1755.88	1.1617e-05
AYNTPAWNEEFGVLK	15	1	0	0	Q4DJ63	2	890.931	1779.85	1.7612e-06
AYNTPAWNEEFGVLK	15	1	0	0	Q4DJ63	2	890.931	1779.85	1.558e-10
AYNTPAWNEEFGVLK	15	1	0	0	Q4DJ63	2	890.931	1779.85	1.7067e-09
AYNTPAWNEEFGVLK	15	1	0	0	Q4DJ63	2	890.931	1779.85	1.6881e-05
AYSQLTKEELLDVVVPNQTLR	21	0	0	1	Q4DCC6	3	806.108	2415.3	0.0083067
AYSQLTKEELLDVVVPNQTLR	21	0	0	1	Q4DCC6	3	806.108	2415.3	1.7464e-06
AYTPESYEALANAYHK	16	0	0	0	K4E0P3	3	609.956	1826.85	0.01156
CAFADVPDPETAER	14	0	0	0	Q4DDU0	2	789.349	1576.68	3.1897e-05
CAFADVPDPETAER	14	0	0	0	Q4DDU0	2	789.349	1576.68	4.9378e-05
CAFADVPDPETAER	14	0	0	0	Q4DDU0	2	789.349	1576.68	0.019828
CAFADVPDPETAER	14	0	0	0	Q4DDU0	2	789.349	1576.68	0.027037
CAFADVPDPETAER	14	0	0	0	Q4DDU0	2	789.349	1576.68	NaN
CALTWGEVLIR	11	0	0	0	Q4CUW6	2	659.353	1316.69	0.0013507
CALTWGEVLIR	11	0	0	0	Q4CUW6	2	659.353	1316.69	NaN
CALTWGEVLIR	11	0	0	0	Q4CUW6	2	659.353	1316.69	NaN
CAPTLDEDVTNALVGALAK	19	0	0	0	K4DZ35	2	979.499	1956.98	1.9083e-15
CAPTLDEDVTNALVGALAK	19	0	0	0	K4DZ35	2	979.499	1956.98	8.6456e-08
CATFCNPR	8	0	0	0	K4E1B3	2	513.218	1024.42	0.0073228
CATFCNPR	8	0	0	0	K4E1B3	2	513.218	1024.42	6.3977e-05
CCAADDKEACFAVEGPK	17	0	0	1	P02769	3	643.271	1926.79	3.3487e-05
CCAADDKEACFAVEGPK	17	0	0	1	P02769	2	964.403	1926.79	2.416e-19
CCAADDKEACFAVEGPK	17	0	0	1	P02769	3	643.271	1926.79	0.008832
CCAADDKEACFAVEGPK	17	0	0	1	P02769	3	643.271	1926.79	0.0010249
CCAADDKEACFAVEGPK	17	0	0	1	P02769	3	643.271	1926.79	0.0083412
CCAADDKEACFAVEGPK	17	0	0	1	P02769	3	643.271	1926.79	0.010382
CCAADDKEACFAVEGPK	17	0	0	1	P02769	2	964.403	1926.79	0.00023757
CCAADDKEACFAVEGPK	17	0	0	1	P02769	3	643.271	1926.79	0.0010249
CCAADDKEACFAVEGPK	17	0	0	1	P02769	3	643.271	1926.79	0.0016925
CCAADDKEACFAVEGPK	17	0	0	1	P02769	3	643.271	1926.79	NaN
CCTESLVNR	9	0	0	0	P02769	2	569.753	1137.49	0.01593
CCTESLVNR	9	0	0	0	P02769	2	569.753	1137.49	1.1283e-15
CCTESLVNR	9	0	0	0	P02769	2	569.753	1137.49	NaN
CCTESLVNR	9	0	0	0	P02769	2	569.753	1137.49	NaN
CDCMITGEGSFDEQTIR	17	0	1	0	K4EBV2	2	1017.91	2033.81	2.3817e-12
CDIIAEGIVAASR	13	0	0	0	K4E0F8	2	687.856	1373.7	0.00024943
CDIIAEGIVAASR	13	0	0	0	K4E0F8	2	687.856	1373.7	0.019876
CDSSPDSAEDVR	12	0	0	0	P12763	2	669.267	1336.52	1.6355e-16
CDSSPDSAEDVR	12	0	0	0	P12763	2	669.267	1336.52	2.6255e-24
CDSSPDSAEDVR	12	0	0	0	P12763	2	669.267	1336.52	NaN
CDSSPDSAEDVRK	13	0	0	1	P12763	3	489.212	1464.62	0.016947
CDSSPDSAEDVRK	13	0	0	1	P12763	3	489.212	1464.62	NaN
CEAGVNYYFR	10	0	0	0	K4E6H0	2	639.782	1277.55	0.0016244
CEAGVNYYFR	10	0	0	0	K4E6H0	2	639.782	1277.55	0.0091801
CEFLNPGGSVK	11	0	0	0	Q4E2W1;Q4DG20	2	604.292	1206.57	0.00088596
CEFLNPGGSVK	11	0	0	0	Q4E2W1;Q4DG20	2	604.292	1206.57	3.659e-05
CEFLNPGGSVK	11	0	0	0	Q4E2W1;Q4DG20	2	604.292	1206.57	0.00027955
CEFLNPGGSVK	11	0	0	0	Q4E2W1;Q4DG20	2	604.292	1206.57	0.0037878
CEFLNPGGSVK	11	0	0	0	Q4E2W1;Q4DG20	2	604.292	1206.57	NaN
CEFLNPGGSVK	11	0	0	0	Q4E2W1;Q4DG20	2	604.292	1206.57	NaN
CEGLLHK	7	0	0	0	K4DQN8	2	428.721	855.427	0.0024692
CEGWTIEKPIR	11	0	0	1	K4EEE5	3	463.571	1387.69	0.0075667
CEGWTIEKPIR	11	0	0	1	K4EEE5	3	463.571	1387.69	0.000169
CFGFVSFK	8	0	0	0	Q4E4V0	2	496.239	990.463	0.036625
CFGFVSFK	8	0	0	0	Q4E4V0	2	496.239	990.463	NaN
CFKDNGNGLLFR	12	0	0	1	Q4D066	3	480.907	1439.7	0.042689
CGALHMVVENPEEVGR	16	0	1	0	K4EA87	3	604.95	1811.83	0.00016616
CGALHMVVENPEEVGR	16	0	1	0	K4EA87	3	604.95	1811.83	NaN
CGGSVEEGKR	10	0	0	1	Q4E2W1	2	539.751	1077.49	0.02046
CGGSVEEGKR	10	0	0	1	Q4E2W1	2	539.751	1077.49	NaN
CGINYQPPTVVPGGDLAK	18	0	0	0	Q4CLA1	2	943.477	1884.94	1.3463e-05
CGINYQPPTVVPGGDLAK	18	0	0	0	Q4CLA1	2	943.477	1884.94	5.6399e-08
CGINYQPPTVVPGGDLAK	18	0	0	0	Q4CLA1	2	943.477	1884.94	1.107e-07
CGINYQPPTVVPGGDLAK	18	0	0	0	Q4CLA1	2	943.477	1884.94	NaN
CGSSCVNGFR	10	0	0	0	Q4E4N2	2	572.237	1142.46	0.0061395
CGSSCVNGFR	10	0	0	0	Q4E4N2	2	572.237	1142.46	2.7066e-08
CGSSCVNGFR	10	0	0	0	Q4E4N2	2	572.237	1142.46	0.0092074
CGVDEVGVGYINEYLEQLR	19	0	0	0	K4DUB6	3	738.356	2212.05	0.0060399
CHLTYAAK	8	0	0	0	Q4D1T6	2	482.239	962.464	9.0555e-06
CHLTYAAK	8	0	0	0	Q4D1T6	2	482.239	962.464	NaN
CHLTYAAK	8	0	0	0	Q4D1T6	2	482.239	962.464	NaN
CIATGTNPIDMK	12	0	1	0	Q4DYP5	2	668.815	1335.62	0.00013722
CIATGTNPIDMK	12	0	1	0	Q4DYP5	2	668.815	1335.62	4.9828e-06
CIATGTNPIDMK	12	0	1	0	Q4DYP5	2	668.815	1335.62	0.024016
CIATGTNPIDMK	12	0	1	0	Q4DYP5	2	668.815	1335.62	0.016081
CIATGTNPIDMK	12	0	1	0	Q4DYP5	2	668.815	1335.62	0.00028784
CIATGTNPIDMK	12	0	0	0	Q4DYP5	2	660.818	1319.62	1.0743e-13
CIATGTNPIDMK	12	0	0	0	Q4DYP5	2	660.818	1319.62	4.134e-13
CIETSTPYVDLSFQPSEK	18	0	0	0	K4E5Y1	2	1050.99	2099.97	1.1691e-30
CIETSTPYVDLSFQPSEK	18	0	0	0	K4E5Y1	2	1050.99	2099.97	7.3187e-39
CIEVVEIGHR	10	0	0	0	K4DV27	3	404.545	1210.61	0.011664
CIEVVEIGHR	10	0	0	0	K4DV27	2	606.314	1210.61	0.013603
CIEVVEIGHR	10	0	0	0	K4DV27	3	404.545	1210.61	NaN
CIKENPDYGPCYR	13	0	0	1	K4E1X7	3	557.913	1670.72	0.00036732
CIKENPDYGPCYR	13	0	0	1	K4E1X7	3	557.913	1670.72	3.5681e-05
CISLKPEFVK	10	0	0	1	Q4DYD9	3	407.562	1219.66	0.018273
CISLKPEFVK	10	0	0	1	Q4DYD9	3	407.562	1219.66	NaN
CISLKPEFVK	10	0	0	1	Q4DYD9	3	407.562	1219.66	NaN
CISLKPEFVK	10	0	0	1	Q4DYD9	3	407.562	1219.66	NaN
CKDYLLLEEELLK	13	0	0	1	Q4D0B9	3	555.964	1664.87	4.2393e-05
CKDYLLLEEELLK	13	0	0	1	Q4D0B9	2	833.442	1664.87	1.7886e-39
CKDYLLLEEELLK	13	0	0	1	Q4D0B9	3	555.964	1664.87	4.6078e-14
CKDYLLLEEELLK	13	0	0	1	Q4D0B9	2	833.442	1664.87	2.3133e-05
CKDYLLLEEELLK	13	0	0	1	Q4D0B9	3	555.964	1664.87	0.00073452
CKDYLLLEEELLK	13	0	0	1	Q4D0B9	3	555.964	1664.87	0.0014524
CKDYLLLEEELLK	13	0	0	1	Q4D0B9	3	555.964	1664.87	NaN
CKQLEEEQQALQK	13	0	0	1	Q3SX28	3	544.607	1630.8	0.0034096
CLAVMGSSGAGK	12	0	1	0	K4E123	2	577.271	1152.53	0.00087614
CLDAPVSGGDIGAK	14	0	0	0	Q4DFE2	2	680.332	1358.65	5.8467e-06
CLEANAEHPENCK	13	0	0	0	Q4CLZ2	3	524.557	1570.65	0.008013
CLEANAEHPENCK	13	0	0	0	Q4CLZ2	3	524.557	1570.65	0.024359
CLEANAEHPENCK	13	0	0	0	Q4CLZ2	3	524.557	1570.65	NaN
CLINGVTK	8	0	0	0	K4DP63;K4DTV7	2	452.75	903.485	0.035504
CLKGDGLVDFMGR	13	0	1	1	K4DP63;Q4CPW7;K4DTV7	3	495.239	1482.7	0.020867
CLKGDGLVDFMGR	13	0	1	1	K4DP63;Q4CPW7;K4DTV7	3	495.239	1482.7	0.0011936
CLKGDGLVDFMGR	13	0	1	1	K4DP63;Q4CPW7;K4DTV7	2	742.355	1482.7	0.045423
CLQETENVVVALEDAEEKER	20	0	0	1	K4DQN8	3	787.713	2360.12	7.5057e-07
CLQETENVVVALEDAEEKER	20	0	0	1	K4DQN8	3	787.713	2360.12	1.7727e-06
CLQETENVVVALEDAEEKER	20	0	0	1	K4DQN8	3	787.713	2360.12	NaN
CLSAADVPTDATTADGVICPFDDFTR	26	0	0	0	K4E6J4	3	939.09	2814.25	1.4451e-08
CNLLAEK	7	0	0	0	P12763	2	424.221	846.427	0.0031065
CNLLAEK	7	0	0	0	P12763	2	424.221	846.427	5.764e-06
CNLLAEK	7	0	0	0	P12763	2	424.221	846.427	NaN
CNSCGVTGHIAR	12	0	0	0	Q4D6T9	3	444.536	1330.59	0.0068464
CPFTSDVSIR	10	0	0	0	Q4D0U7	2	591.285	1180.55	0.035706
CPHHVLVGAEVVCGR	15	0	0	0	K4ECN2	3	563.949	1688.82	1.4142e-05
CPHHVLVGAEVVCGR	15	0	0	0	K4ECN2	3	563.949	1688.82	1.573e-05
CPLSGFEASSGLHK	14	0	0	0	Q4DJ05	3	497.242	1488.7	9.2635e-05
CPNHNLVELVLDSATDEK	18	0	0	0	K4DX27	3	685.333	2052.98	1.1976e-08
CPSVPFPANR	10	0	0	0	K4E3X3	2	572.782	1143.55	0.030084
CPSVPFPANR	10	0	0	0	K4E3X3	2	572.782	1143.55	0.0073611
CPSVPFPANR	10	0	0	0	K4E3X3	2	572.782	1143.55	0.020571
CQLIYDVTK	9	0	0	0	Q4E4V7;K4DRH6	2	570.292	1138.57	2.944e-09
CQLIYDVTK	9	0	0	0	Q4E4V7;K4DRH6	2	570.292	1138.57	8.04e-06
CQLIYDVTK	9	0	0	0	Q4E4V7;K4DRH6	2	570.292	1138.57	0.0028052
CQLIYDVTK	9	0	0	0	Q4E4V7;K4DRH6	2	570.292	1138.57	NaN
CSELPQGLMTAEEYKK	16	0	1	1	Q4E4F5	3	633.966	1898.88	4.8178e-05
CSELPQGLMTAEEYKK	16	0	0	1	Q4E4F5	3	628.634	1882.88	1.7909e-05
CSNGEASVMHGSR	13	0	1	0	K4DP63	3	469.863	1406.57	0.0092399
CSNGEASVMHGSR	13	0	1	0	K4DP63	2	704.291	1406.57	0.0027883
CSNGEASVMHGSR	13	0	1	0	K4DP63	3	469.863	1406.57	0.010795
CSNGEASVMHGSR	13	0	1	0	K4DP63	2	704.291	1406.57	0.00061789
CSNGEASVMHGSR	13	0	0	0	K4DP63	3	464.531	1390.57	0.0039547
CSPVNSTACVAPR	13	0	0	0	K4E1B3	2	709.829	1417.64	8.6946e-06
CTDLAVAAAR	10	0	0	0	K4E583	2	524.266	1046.52	2.5599e-14
CTDLAVAAAR	10	0	0	0	K4E583	2	524.266	1046.52	0.0014997
CTDLAVAAAR	10	0	0	0	K4E583	2	524.266	1046.52	0.0011379
CTERDNGLLFR	11	0	0	1	Q4CV42	3	460.894	1379.66	0.00070717
CTGLVEELVSEGCAAVK	17	0	0	0	K4E370	2	911.44	1820.86	5.9195e-05
CTGLVEELVSEGCAAVK	17	0	0	0	K4E370	2	911.44	1820.86	1.894e-07
CTLLHNAER	9	0	0	0	K4DKW8;Q4CR09;Q4CYZ6	2	557.277	1112.54	0.0062997
CTLLHNAER	9	0	0	0	K4DKW8;Q4CR09;Q4CYZ6	3	371.854	1112.54	0.013633
CTLLHNAER	9	0	0	0	K4DKW8;Q4CR09;Q4CYZ6	2	557.277	1112.54	0.014074
CTLLHNAER	9	0	0	0	K4DKW8;Q4CR09;Q4CYZ6	2	557.277	1112.54	NaN
CTLLHNAER	9	0	0	0	K4DKW8;Q4CR09;Q4CYZ6	3	371.854	1112.54	NaN
CTLLHNAER	9	0	0	0	K4DKW8;Q4CR09;Q4CYZ6	2	557.277	1112.54	NaN
CTQPGAALQDANR	13	0	0	0	Q4DWS5	2	701.331	1400.65	1.8286e-05
CTQPGAALQDANR	13	0	0	0	Q4DWS5	2	701.331	1400.65	NaN
CTQPGAALQDANR	13	0	0	0	Q4DWS5	2	701.331	1400.65	NaN
CTQPGAALQDANR	13	0	0	0	Q4DWS5	2	701.331	1400.65	NaN
CTSCGELCITR	11	0	0	0	Q4E5P3	2	678.789	1355.56	5.7252e-08
CTSCGELCITR	11	0	0	0	Q4E5P3	2	678.789	1355.56	NaN
CTVEGGEGSSFFPPR	15	0	0	0	K4E5Y1	2	813.864	1625.71	0.00024019
CTVEGGEGSSFFPPR	15	0	0	0	K4E5Y1	2	813.864	1625.71	1.8294e-13
CVAPSSTEVSDFNLTK	16	0	0	0	Q4DDD2	2	877.917	1753.82	2.7684e-06
CVAPSSTEVSDFNLTK	16	0	0	0	Q4DDD2	2	877.917	1753.82	3.0503e-07
CVAPSSTEVSDFNLTK	16	0	0	0	Q4DDD2	2	877.917	1753.82	0.00029604
CVAPSSTEVSDFNLTK	16	0	0	0	Q4DDD2	2	877.917	1753.82	6.0365e-08
CVAPSSTEVSDFNLTKDEQTCVEEFALLYAAFAK	34	0	0	1	Q4DDD2	4	960.955	3839.79	0.015576
CVAPSSTEVSDFNLTKDEQTCVEEFALLYAAFAK	34	0	0	1	Q4DDD2	3	1280.94	3839.79	0.002081
CVDASVTK	8	0	0	0	Q4CYG9	2	440.216	878.417	0.023716
CVDASVTK	8	0	0	0	Q4CYG9	2	440.216	878.417	0.02936
CVDASVTK	8	0	0	0	Q4CYG9	2	440.216	878.417	NaN
CVSNFGSPELFYGANK	16	0	0	0	K4DVI8	2	895.414	1788.81	9.3982e-29
CVSNFGSPELFYGANK	16	0	0	0	K4DVI8	2	895.414	1788.81	NaN
CYFTDTDAIIYVVDSSDKDR	20	0	0	1	Q4DPJ1	3	795.03	2382.07	3.5999e-05
CYFTDTDAIIYVVDSSDKDR	20	0	0	1	Q4DPJ1	3	795.03	2382.07	1.1265e-06
DACAYALYPYDACLSHLK	18	0	0	0	Q4DYL1	3	710.992	2129.96	0.0035055
DACAYALYPYDACLSHLK	18	0	0	0	Q4DYL1	3	710.992	2129.96	NaN
DADLAEVRPASLPR	14	0	0	1	K4DTA2;Q4D5N5;Q4D5V0	3	503.939	1508.79	0.0058888
DAEAWFNEK	9	0	0	0	P13645	2	555.249	1108.48	3.8601e-06
DAEAWFNEK	9	0	0	0	P13645	2	555.249	1108.48	7.4425e-06
DAEAWFNEK	9	0	0	0	P13645	2	555.249	1108.48	0.015916
DAEAWFNEK	9	0	0	0	P13645	2	555.249	1108.48	5.9133e-23
DAEAWFNEK	9	0	0	0	P13645	1	1109.49	1108.48	0.0071026
DAEAWFNEK	9	0	0	0	P13645	2	555.249	1108.48	1.0352e-14
DAEAWFNEK	9	0	0	0	P13645	2	555.249	1108.48	8.5719e-14
DAEAWFNEK	9	0	0	0	P13645	2	555.249	1108.48	1.0066e-15
DAEAWFNEK	9	0	0	0	P13645	2	555.249	1108.48	1.0734e-15
DAEDWFFSK	9	0	0	0	Q04695	2	572.751	1143.49	0.0014381
DAEDWFFSKTEELNR	15	0	0	1	Q04695	3	629.623	1885.85	0.00044648
DAEEWFFTK	9	0	0	0	P02533	2	586.767	1171.52	0.0068744
DAEEWFFTK	9	0	0	0	P02533	2	586.767	1171.52	5.2988e-23
DAEEWFFTK	9	0	0	0	P02533	2	586.767	1171.52	1.9685e-06
DAEEWFFTK	9	0	0	0	P02533	2	586.767	1171.52	7.1676e-14
DAEEWFFTK	9	0	0	0	P02533	2	586.767	1171.52	0.0068744
DAEEWFFTK	9	0	0	0	P02533	2	586.767	1171.52	NaN
DAEEWFFTK	9	0	0	0	P02533	2	586.767	1171.52	NaN
DAEEWFFTK	9	0	0	0	P02533	2	586.767	1171.52	NaN
DAEEWFFTKTEELNR	15	0	0	1	P02533	3	638.967	1913.88	4.3962e-06
DAEEWFFTKTEELNR	15	0	0	1	P02533	3	638.967	1913.88	NaN
DAEEWFHAK	9	0	0	0	P13646-1	2	566.757	1131.5	2.2039e-06
DAEEWFHAK	9	0	0	0	P13646-1	2	566.757	1131.5	1.3457e-09
DAEEWFHAK	9	0	0	0	P13646-1	2	566.757	1131.5	NaN
DAETWFLSK	9	0	0	0	P08779	2	548.769	1095.52	0.00016027
DAETWFLSK	9	0	0	0	P08779	2	548.769	1095.52	0.0015709
DAETWFLSK	9	0	0	0	P08779	2	548.769	1095.52	1.013e-09
DAETWFLSK	9	0	0	0	P08779	2	548.769	1095.52	1.1932e-05
DAETWFLSK	9	0	0	0	P08779	2	548.769	1095.52	NaN
DAFASPSLVSAGGVLAAFAR	20	0	0	0	K4ECM5	2	954.005	1905.99	3.341e-08
DAFASPSLVSAGGVLAAFAR	20	0	0	0	K4ECM5	3	636.339	1905.99	1.1263e-08
DAFDWAFK	8	0	0	0	K4EDF4	2	500.232	998.45	0.0089259
DAFGSTQMTER	11	0	1	0	K4E5B9	2	629.772	1257.53	0.0015071
DAFGSTQMTER	11	0	1	0	K4E5B9	2	629.772	1257.53	NaN
DAFGSTQMTER	11	0	1	0	K4E5B9	2	629.772	1257.53	NaN
DAFLGSFLYEYSR	13	0	0	0	P02769	2	784.375	1566.74	0.00030725
DAFLGSFLYEYSR	13	0	0	0	P02769	2	784.375	1566.74	1.6331e-34
DAFLGSFLYEYSR	13	0	0	0	P02769	2	784.375	1566.74	4.648e-13
DAFLGSFLYEYSR	13	0	0	0	P02769	2	784.375	1566.74	1.0474e-07
DAFLGSFLYEYSR	13	0	0	0	P02769	2	784.375	1566.74	1.1053e-70
DAFLGSFLYEYSR	13	0	0	0	P02769	2	784.375	1566.74	NaN
DAGTIAGLNVIR	12	0	0	0	Q4CVR9	2	600.341	1198.67	0.0006949
DAGTIAGLNVIR	12	0	0	0	Q4CVR9	2	600.341	1198.67	3.189e-05
DAGTIAGLNVIR	12	0	0	0	Q4CVR9	2	600.341	1198.67	1.4381e-05
DAGTIAGLNVIR	12	0	0	0	Q4CVR9	2	600.341	1198.67	0.00067761
DAGTIAGLNVIR	12	0	0	0	Q4CVR9	2	600.341	1198.67	6.7602e-05
DAGTIAGLNVIR	12	0	0	0	Q4CVR9	2	600.341	1198.67	NaN
DAGTIAGLNVIR	12	0	0	0	Q4CVR9	2	600.341	1198.67	NaN
DAGTIAGLNVIR	12	0	0	0	Q4CVR9	2	600.341	1198.67	NaN
DAGTIAGLNVVR	12	0	0	0	K4DT97	2	593.333	1184.65	0.0001396
DAGTIAGLNVVR	12	0	0	0	K4DT97	2	593.333	1184.65	0.00031298
DAGTIAGLNVVR	12	0	0	0	K4DT97	2	593.333	1184.65	0.00068631
DAGTIAGLNVVR	12	0	0	0	K4DT97	2	593.333	1184.65	3.2039e-05
DAGTIAGLNVVR	12	0	0	0	K4DT97	2	593.333	1184.65	NaN
DAGTIAGMEVLR	12	0	0	0	K4DS68;Q4DTM9;Q4DTM8;K4E7J7;Q4DAZ6	2	616.819	1231.62	4.6776e-13
DAGTIAGMEVLR	12	0	0	0	K4DS68;Q4DTM9;Q4DTM8;K4E7J7;Q4DAZ6	2	616.819	1231.62	0.0006217
DAGTIAGMEVLR	12	0	1	0	K4DS68;Q4DTM9;Q4DTM8;K4E7J7;Q4DAZ6	2	624.816	1247.62	0.00032141
DAGTIAGMEVLR	12	0	1	0	K4DS68;Q4DTM9;Q4DTM8;K4E7J7;Q4DAZ6	2	624.816	1247.62	0.00015029
DAGTIAGMEVLR	12	0	1	0	K4DS68;Q4DTM9;Q4DTM8;K4E7J7;Q4DAZ6	2	624.816	1247.62	0.00024562
DAGTIAGMEVLR	12	0	1	0	K4DS68;Q4DTM9;Q4DTM8;K4E7J7;Q4DAZ6	2	624.816	1247.62	0.016307
DAGTIAGMEVLR	12	0	1	0	K4DS68;Q4DTM9;Q4DTM8;K4E7J7;Q4DAZ6	2	624.816	1247.62	NaN
DAGTIAGMEVLR	12	0	1	0	K4DS68;Q4DTM9;Q4DTM8;K4E7J7;Q4DAZ6	2	624.816	1247.62	NaN
DALETHGYGLASVR	14	0	0	0	K4EAT6	3	496.92	1487.74	0.00064622
DALETHGYGLASVR	14	0	0	0	K4EAT6	2	744.876	1487.74	0.00026201
DALETHGYGLASVR	14	0	0	0	K4EAT6	2	744.876	1487.74	NaN
DALETHGYGLASVR	14	0	0	0	K4EAT6	3	496.92	1487.74	NaN
DALETHGYGLASVR	14	0	0	0	K4EAT6	2	744.876	1487.74	NaN
DALFDELLAAQEAK	14	0	0	0	Q4D9G6	2	767.393	1532.77	6.7179e-05
DALNAMTEGFQPIQANDVTELEFEDIVR	28	0	1	0	Q4D8D3	3	1061.17	3180.49	5.0418e-10
DALNAMTEGFQPIQANDVTELEFEDIVR	28	0	1	0	Q4D8D3	3	1061.17	3180.49	2.5662e-19
DALNAMTEGFQPIQANDVTELEFEDIVR	28	0	1	0	Q4D8D3	3	1061.17	3180.49	2.0117e-10
DALNAMTEGFQPIQANDVTELEFEDIVR	28	0	1	0	Q4D8D3	3	1061.17	3180.49	NaN
DANSCGGKEQLAAGVEEFGK	20	0	0	1	Q4CZT4	3	689.653	2065.94	0.00095207
DANSCGGKEQLAAGVEEFGK	20	0	0	1	Q4CZT4	3	689.653	2065.94	0.011279
DAPEGSVLLGGAYVTVIGGIGCQLK	25	0	0	0	K4E6H6	3	825.437	2473.29	1.8791e-05
DAPEGSVLLGGAYVTVIGGIGCQLK	25	0	0	0	K4E6H6	2	1237.65	2473.29	0.025724
DAQMPQWVDIFVSGK	15	0	1	0	K4DVP7	2	868.919	1735.82	0.0022497
DAQMPQWVDIFVSGK	15	0	1	0	K4DVP7	2	868.919	1735.82	0.00017788
DAQMPQWVDIFVSGK	15	0	0	0	K4DVP7	2	860.922	1719.83	3.2521e-05
DASDVLVTMAAVGYMK	16	0	0	0	Q4D8L7	2	835.91	1669.81	2.6111e-20
DASFCGTLNFVDLAGSER	18	0	0	0	K4E5W8	2	979.949	1957.88	1.5096e-07
DASSTELTDHTAPR	14	0	0	0	K4DT87	3	500.902	1499.69	0.0041789
DASSTELTDHTAPR	14	0	0	0	K4DT87	2	750.85	1499.69	6.1567e-52
DASSTELTDHTAPR	14	0	0	0	K4DT87	3	500.902	1499.69	0.029518
DASSTELTDHTAPR	14	0	0	0	K4DT87	2	750.85	1499.69	5.604e-21
DASSTELTDHTAPR	14	0	0	0	K4DT87	3	500.902	1499.69	0.004612
DASSTELTDHTAPR	14	0	0	0	K4DT87	3	500.902	1499.69	0.021389
DASSTELTDHTAPR	14	0	0	0	K4DT87	2	750.85	1499.69	NaN
DASSTELTDHTAPR	14	0	0	0	K4DT87	2	750.85	1499.69	NaN
DATAIVLDAAQSAAAK	16	0	0	0	Q4CZY9;K4DYH4	2	758.404	1514.79	4.956e-15
DATAIVLDAAQSAAAK	16	0	0	0	Q4CZY9;K4DYH4	2	758.404	1514.79	NaN
DATAIVLDAAQSAAAK	16	0	0	0	Q4CZY9;K4DYH4	2	758.404	1514.79	NaN
DATAYTEYSR	10	0	0	0	Q4DEL1;Q4CMF1	2	588.762	1175.51	7.9851e-15
DATAYTEYSR	10	0	0	0	Q4DEL1;Q4CMF1	2	588.762	1175.51	0.0015148
DATAYTEYSR	10	0	0	0	Q4DEL1;Q4CMF1	2	588.762	1175.51	7.7408e-18
DATAYTEYSR	10	0	0	0	Q4DEL1;Q4CMF1	2	588.762	1175.51	0.010668
DATAYTEYSR	10	0	0	0	Q4DEL1;Q4CMF1	2	588.762	1175.51	0.0050282
DATAYTEYSR	10	0	0	0	Q4DEL1;Q4CMF1	2	588.762	1175.51	0.0055717
DATAYTEYSR	10	0	0	0	Q4DEL1;Q4CMF1	2	588.762	1175.51	0.00087344
DATAYTEYSR	10	0	0	0	Q4DEL1;Q4CMF1	2	588.762	1175.51	1.7264e-14
DATAYTEYSR	10	0	0	0	Q4DEL1;Q4CMF1	2	588.762	1175.51	1.7337e-20
DATAYTEYSR	10	0	0	0	Q4DEL1;Q4CMF1	2	588.762	1175.51	1.3395e-23
DATFQQFVDSIDK	13	0	0	0	Q4D8D3	2	757.362	1512.71	1.1096e-06
DATFQQFVDSIDK	13	0	0	0	Q4D8D3	2	757.362	1512.71	1.72e-08
DATFQQFVDSIDK	13	0	0	0	Q4D8D3	2	757.362	1512.71	1.9844e-14
DATFQQFVDSIDK	13	0	0	0	Q4D8D3	2	757.362	1512.71	5.318e-06
DATILMVGLDAAGK	14	0	0	0	Q4CV29	2	687.869	1373.72	9.4469e-06
DAVANEAER	9	0	0	0	Q4E2Z0	2	487.731	973.446	6.4553e-15
DAVANEAER	9	0	0	0	Q4E2Z0	2	487.731	973.446	0.008197
DAVANEAER	9	0	0	0	Q4E2Z0	2	487.731	973.446	3.8224e-10
DAVANEAER	9	0	0	0	Q4E2Z0	2	487.731	973.446	NaN
DAVANEAER	9	0	0	0	Q4E2Z0	2	487.731	973.446	NaN
DAVANEAERR	10	0	0	1	Q4E2Z0	2	565.781	1129.55	0.0059906
DAVANEAERR	10	0	0	1	Q4E2Z0	3	377.523	1129.55	0.042587
DAVANEAERR	10	0	0	1	Q4E2Z0	2	565.781	1129.55	NaN
DAVTVQSLDFLAK	13	0	0	0	Q4DTP9	2	703.88	1405.75	0.026726
DCHLLGTFDLSGIPPAPR	18	0	0	0	K4DS68;Q4DTM9;Q4DTM8	3	656	1964.98	0.0095392
DCHLLGTFDLSGIPPAPR	18	0	0	0	K4DS68;Q4DTM9;Q4DTM8	3	656	1964.98	0.0056207
DCPNAPPGGER	11	0	0	0	Q4D8U5;Q4D8U6	2	585.254	1168.49	0.0011356
DCPNAPPGGER	11	0	0	0	Q4D8U5;Q4D8U6	2	585.254	1168.49	0.040597
DCPNAPPGGER	11	0	0	0	Q4D8U5;Q4D8U6	2	585.254	1168.49	0.017527
DCPNAPPGGER	11	0	0	0	Q4D8U5;Q4D8U6	2	585.254	1168.49	0.043924
DCPNAPPGGER	11	0	0	0	Q4D8U5;Q4D8U6	2	585.254	1168.49	NaN
DCPNAPPGGER	11	0	0	0	Q4D8U5;Q4D8U6	2	585.254	1168.49	NaN
DCSRPVNESLCFR	13	0	0	1	Q4D6T9	3	547.249	1638.72	0.0062203
DCSRPVNESLCFR	13	0	0	1	Q4D6T9	3	547.249	1638.72	NaN
DCSRPVNESLCFR	13	0	0	1	Q4D6T9	3	547.249	1638.72	NaN
DDAGSFLR	8	0	0	0	Q4E0Q0;K4E9B7	2	440.712	879.409	0.00087553
DDAGSFLR	8	0	0	0	Q4E0Q0;K4E9B7	2	440.712	879.409	0.0059579
DDAGSFLR	8	0	0	0	Q4E0Q0;K4E9B7	2	440.712	879.409	NaN
[truncated: 13,923 more rows]

## Sheet: SILAC peptides
Sequence	Length	Acetyl (Protein N-term)	Oxidation (M)	Missed cleavages (MetAP + Trypsin/P)	Missed cleavages (Trypsin/P)	Leading Proteins	Charge	m/z	Mass	PEP
AAAAAAGGAEEEDEAPR	17	0	0	0	0	K4DW77	2	793.358	1584.7	1.6595e-20
AAAASTADTHPTT	13	0	0	0	0	Q4D207	2	607.786	1213.56	1.6571e-05
AAADLTGVEAVQYPR	15	0	0	0	0	K4E7C1	2	780.904	1559.79	3.9001e-06
AAAPCVLFFDELDSVAR	17	0	0	0	0	Q4DWB5	2	940.964	1879.91	0.00027318
AAAPCVLFFDELDSVAR	17	0	0	0	0	Q4DWB5	2	940.964	1879.91	9.7477e-10
AAATELSSEAK	11	0	0	0	0	Q4DYD9	2	539.275	1076.53	0.0017315
AAATELSSEAK	11	0	0	0	0	Q4DYD9	2	539.275	1076.53	0.037943
AAATFDPTNFLPEGAVLLNDGKK	23	0	0	1	1	K4DWV1	3	797.085	2388.23	0.00066651
AAAVNIIPSTTGAAK	15	0	0	0	0	Q4DHF0	2	692.893	1383.77	0.0013472
AADAGGATSATSSK	14	0	0	0	0	K4EE74	2	597.783	1193.55	1.7477e-06
AADAGGATSATSSK	14	0	0	0	0	K4EE74	2	597.783	1193.55	1.4692e-07
AAEEVVR	7	0	0	0	0	K4DT87	2	387.211	772.408	0.019396
AAELLDIMR	9	0	0	0	0	K4EBF6	2	516.281	1030.55	0.0073876
AAELLDIMR	9	0	1	0	0	K4EBF6	2	524.279	1046.54	0.0079097
AAELLDIMRR	10	0	0	1	1	K4EBF6	3	396.557	1186.65	0.036718
AAEPVEVMLTLTQLDK	16	0	1	0	0	K4E5Y1	2	887.469	1772.92	6.5149e-30
AAEPVEVMLTLTQLDK	16	0	0	0	0	K4E5Y1	2	879.471	1756.93	6.2253e-20
AAEPVEVMLTLTQLDKR	17	0	0	1	1	K4E5Y1	3	638.684	1913.03	0.035251
AAEPVEVMLTLTQLDKR	17	0	0	1	1	K4E5Y1	2	957.522	1913.03	6.1334e-09
AAEPVEVMLTLTQLDKR	17	0	0	1	1	K4E5Y1	3	638.684	1913.03	0.030637
AAEPVEVMLTLTQLDKR	17	0	1	1	1	K4E5Y1	3	644.015	1929.02	0.036006
AAESLAATAK	10	0	0	0	0	K4E5P0	2	466.756	931.497	0.0036083
AAFGGSGGR	9	0	0	0	0	P35908	2	390.193	778.372	1.3562e-08
AAFGGSGGRGSSSGGGYSSGSSSYGSGGR	29	0	0	1	1	P35908	3	834.361	2500.06	9.2664e-11
AAFGKDSK	8	0	0	1	1	Q4D066	2	412.219	822.424	0.002928
AAFGKDSKVEPLGSTK	16	0	0	2	2	Q4D066	2	817.941	1633.87	2.8188e-10
AAFLEAMNVHPSGR	14	0	0	0	0	Q4D905	3	500.586	1498.74	0.0027264
AAFTLTPQALR	11	0	0	0	0	Q4DDT2	2	594.84	1187.67	0.0015785
AAFTLTPQALR	11	0	0	0	0	Q4DDT2	2	594.84	1187.67	0.00011065
AAGVEDDGNETQK	13	0	0	0	0	K4DTI2	2	667.297	1332.58	7.574e-20
AAGVEDDGNETQK	13	0	0	0	0	K4DTI2	2	667.297	1332.58	1.6628e-08
AAISGLNSTNVSYVAK	16	0	0	0	0	K4EA87	2	797.925	1593.84	1.8542e-37
AAISGLNSTNVSYVAK	16	0	0	0	0	K4EA87	2	797.925	1593.84	2.8517e-07
AALASHRPVLASSISAR	17	0	0	1	1	Q4DUS2	3	569.66	1705.96	0.039465
AALDTAIEHPELFSITTDELQSR	23	0	0	0	0	Q4DFA3	3	853.098	2556.27	6.0349e-31
AALGFLPADK	10	0	0	0	0	Q4DPJ1	2	501.785	1001.55	0.032102
AALGFLPADK	10	0	0	0	0	Q4DPJ1	2	501.785	1001.55	0.032771
AALGFLPADKK	11	0	0	1	1	Q4DPJ1	3	377.557	1129.65	0.029513
AALLALIK	8	0	0	0	0	K4E389	2	406.784	811.553	0.0034862
AALVDSITLQLLR	13	0	0	0	0	K4DP88	2	706.927	1411.84	1.3979e-08
AALVDSITLQLLR	13	0	0	0	0	K4DP88	2	706.927	1411.84	8.359e-28
AANAGGVAISGLEMSQNAAR	20	0	1	0	0	Q4D5C2	3	635.315	1902.92	7.2927e-08
AANAGGVAISGLEMSQNAAR	20	0	1	0	0	Q4D5C2	2	952.468	1902.92	4.6974e-22
AANAGGVAISGLEMSQNAAR	20	0	1	0	0	Q4D5C2	2	952.468	1902.92	6.4632e-22
AANAGGVAISGLEMSQNAAR	20	0	1	0	0	Q4D5C2	3	635.315	1902.92	5.8132e-49
AANAGGVAISGLEMSQNAAR	20	0	0	0	0	Q4D5C2	2	944.471	1886.93	6.6506e-77
AANAGGVAISGLEMSQNAAR	20	0	0	0	0	Q4D5C2	2	944.471	1886.93	3.0349e-29
AAPEGVMTPVEFK	13	0	1	0	0	K4DWF7	2	696.347	1390.68	0.0019949
AAPEGVMTPVEFK	13	0	1	0	0	K4DWF7	2	696.347	1390.68	2.8823e-05
AAPEGVMTPVEFK	13	0	0	0	0	K4DWF7	2	688.35	1374.69	0.0022757
AAQCNIR	7	0	0	0	0	K4E7X0	2	416.708	831.402	0.010924
AAQTNEMEDLLEER	14	0	0	0	0	K4DT87	2	824.878	1647.74	1.6491e-09
AAQTNEMEDLLEER	14	0	1	0	0	K4DT87	2	832.875	1663.74	6.4502e-20
AAQVGHSGPATDAETR	16	0	0	0	0	K4DP18	2	784.377	1566.74	0.0034902
AAREEMPTEAAIASK	15	0	0	1	1	K4E955	3	525.6	1573.78	0.0077311
AAREEMPTEAAIASK	15	0	0	1	1	K4E955	2	787.896	1573.78	0.00018455
AASEGATTAGNEK	13	0	0	0	0	K4E8R4	2	603.783	1205.55	0.00046988
AASLALLQHPQINSHVSQK	19	0	0	0	0	K4DM80	3	681.376	2041.11	0.008603
AASSAAGTAATR	12	0	0	0	0	Q4D7R3	2	517.765	1033.52	0.0051812
AASSMISGTQPLAR	14	0	1	0	0	K4E8V8	2	703.359	1404.7	3.7661e-07
AATAVEVVEAMGYQR	15	0	1	1	0	Q4DLX6;Q4DBW0	2	805.896	1609.78	1.5667e-29
AATAVEVVEAMGYQR	15	0	1	1	0	Q4DLX6;Q4DBW0	2	805.896	1609.78	6.9924e-09
AATAVEVVEAMGYQR	15	0	1	1	0	Q4DLX6;Q4DBW0	3	537.6	1609.78	1.2952e-05
AATAVEVVEAMGYQR	15	0	1	1	0	Q4DLX6;Q4DBW0	3	537.6	1609.78	0.030612
AATAVEVVEAMGYQR	15	0	1	1	0	Q4DLX6;Q4DBW0	3	537.6	1609.78	0.0021247
AATAVEVVEAMGYQR	15	0	1	1	0	Q4DLX6;Q4DBW0	2	805.896	1609.78	3.2483e-20
AATAVEVVEAMGYQR	15	0	1	1	0	Q4DLX6;Q4DBW0	3	537.6	1609.78	1.8594e-06
AATAVEVVEAMGYQR	15	0	1	1	0	Q4DLX6;Q4DBW0	2	805.896	1609.78	5.0273e-29
AATAVEVVEAMGYQR	15	0	0	1	0	Q4DLX6;Q4DBW0	3	532.268	1593.78	1.2963e-38
AATAVEVVEAMGYQR	15	0	0	1	0	Q4DLX6;Q4DBW0	2	797.898	1593.78	2.2475e-49
AATAVEVVEAMGYQR	15	0	0	1	0	Q4DLX6;Q4DBW0	2	797.898	1593.78	5.7166e-05
AATAVEVVEAMGYQR	15	0	0	1	0	Q4DLX6;Q4DBW0	2	797.898	1593.78	4.56e-78
AATAVEVVEAMGYQR	15	0	0	1	0	Q4DLX6;Q4DBW0	3	532.268	1593.78	2.9086e-28
AAVQEGIVPGGGVALLR	17	0	0	0	0	Q4DYP5	2	803.967	1605.92	9.9462e-10
AAVQEGIVPGGGVALLR	17	0	0	0	0	Q4DYP5	3	536.314	1605.92	0.0037845
AAVQEGIVPGGGVALLR	17	0	0	0	0	Q4DYP5	2	803.967	1605.92	0.00050679
AAVTECETAEEAAR	14	0	0	0	0	K4DNC6	2	754.338	1506.66	2.4481e-06
AAVTECETAEEAAR	14	0	0	0	0	K4DNC6	2	754.338	1506.66	0.0014273
AAYQPEMYR	9	0	0	0	0	K4DWP2	2	564.761	1127.51	0.013812
ACALQVVSQMQAALGDLDR	19	0	0	0	0	Q4CQG3	2	1023.51	2045	1.6024e-05
ACALQVVSQMQAALGDLDR	19	0	0	0	0	Q4CQG3	2	1023.51	2045	2.2404e-28
ACESSNVFGGFCGDPWQNVATR	22	0	0	0	0	K4E1B3	3	820.355	2458.04	3.6711e-12
ACESSNVFGGFCGDPWQNVATR	22	0	0	0	0	K4E1B3	2	1230.03	2458.04	5.0175e-19
ACESSNVFGGFCGDPWQNVATR	22	0	0	0	0	K4E1B3	3	820.355	2458.04	0.00232
ACGIEVESDALSFVMESIAGR	21	0	1	0	0	Q4CSS8	2	1129.03	2256.04	1.5048e-15
ACGIEVESDALSFVMESIAGR	21	0	1	0	0	Q4CSS8	2	1129.03	2256.04	0.024511
ACGVDSMAPGTLK	13	0	1	0	0	Q4CRW6	2	661.808	1321.6	0.027234
ACYNCGQPGHLSR	13	0	0	0	0	Q4D6T7;Q4D6T8	3	507.222	1518.65	7.5203e-06
ACYNCGQPGHLSR	13	0	0	0	0	Q4D6T7;Q4D6T8	2	760.33	1518.65	7.0062e-28
ACYNCGQPGHLSR	13	0	0	0	0	Q4D6T7;Q4D6T8	2	760.33	1518.65	5.5489e-13
ACYNCGQTGHISR	13	0	0	0	0	Q4D6T8	3	508.554	1522.64	0.0014544
ACYNCGQTGHTSR	13	0	0	0	0	Q4D6T7	3	504.542	1510.6	0.00069756
ACYNCGQTGHTSR	13	0	0	0	0	Q4D6T7	2	756.309	1510.6	4.2947e-64
ACYNCGR	7	0	0	0	0	Q4D6T7;Q4D6T8	2	450.676	899.338	0.0036833
ADAETFGSEMVGNMR	15	0	2	0	0	Q4E1M8	2	823.843	1645.67	9.418e-29
ADETRVEK	8	1	0	1	1	Q4CQG0	2	495.249	988.483	0.017529
ADFAQIER	8	0	0	0	0	K4E6E9	2	475.241	948.466	2.2591e-14
ADFAQIER	8	0	0	0	0	K4E6E9	2	475.241	948.466	0.0014979
ADFPIMAK	8	0	1	0	0	Q4DJ86	2	454.731	907.447	0.021233
ADGFVNGR	8	0	0	0	0	Q4CV42	2	418.206	834.398	0.0017363
ADIALPCATQNELELEDAK	19	0	0	0	0	Q4D5C2	2	1051.01	2100	9.5531e-16
ADIALPCATQNELELEDAK	19	0	0	0	0	Q4D5C2	3	701.009	2100	7.0505e-05
ADLAGRLPFPANLVR	15	0	0	1	1	K4E9P5	3	537.311	1608.91	0.029709
ADLEDAEAMK	10	0	1	0	0	Q4D634	2	554.745	1107.48	0.00080945
ADLEMQIENLK	11	0	1	0	0	Q04695	2	660.329	1318.64	1.8504e-141
ADLEMQIESLK	11	0	1	0	0	P02533	2	646.824	1291.63	0.0019357
ADLEMQIESLKEELAYLK	18	0	1	1	1	P02533	3	713.701	2138.08	0.0038632
ADLEMQIESLKEELAYLK	18	0	1	1	1	P02533	2	1070.05	2138.08	1.5553e-07
ADLEMQIESLKEELAYLKK	19	0	1	2	2	P02533	3	756.399	2266.18	0.0023445
ADLEMQIESLKEELAYLKK	19	0	1	2	2	P02533	2	1134.1	2266.18	0.0058677
ADLEMQIESLTEELAYLK	18	0	1	0	0	P13645	2	1056.52	2111.03	4.7551e-10
ADLEMQIESLTEELAYLKK	19	0	1	1	1	P13645	3	747.384	2239.13	0.030142
ADLEMQIESLTEELAYLKK	19	0	0	1	1	P13645	3	742.052	2223.13	0.00029951
ADLNFPVGR	9	0	0	0	0	Q4CY73	2	494.764	987.514	0.0020759
ADLNFPVGR	9	0	0	0	0	Q4CY73	2	494.764	987.514	0.00066363
ADLPVDEDVTPR	12	0	0	0	0	K4E948	2	663.83	1325.65	0.010127
ADMEDAEAMK	10	0	2	0	0	Q4DIF6	2	571.721	1141.43	0.0001577
ADNAMTR	7	1	0	0	0	Q4D6T7	2	410.685	819.355	0.017834
ADQLSNEQISEFK	13	1	0	0	0	Q4D137	2	775.87	1549.73	1.1601e-13
ADRIPVEQQFK	11	0	0	1	1	K4DT87	2	665.859	1329.7	0.02738
ADSVNLSATQIGPVEK	16	0	0	0	0	K4E9S5	2	814.928	1627.84	1.2964e-09
ADTALDIISAGHTR	14	0	0	0	0	K4EEE5	2	720.876	1439.74	3.4035e-13
ADTALDIISAGHTR	14	0	0	0	0	K4EEE5	3	480.92	1439.74	0.011609
ADTLTDEINFLR	12	0	0	0	0	P04259;P02538;P48668	2	704.359	1406.7	1.1442e-49
ADTLTDEINFLR	12	0	0	0	0	P04259;P02538;P48668	2	704.359	1406.7	3.2821e-19
ADVTVLTVPNCFTER	15	0	0	0	0	K4DYH4	2	861.43	1720.85	0.00019624
ADVTVLTVPNCFTER	15	0	0	0	0	K4DYH4	2	861.43	1720.85	3.5852e-06
ADYEECVR	8	0	0	0	0	K4DVG3	2	521.219	1040.42	0.00094619
AEAEALYQTK	10	0	0	0	0	P19013;P12035;Q8N1N4-2;Q9R0H5;Q3SY84	2	562.285	1122.56	1.393e-07
AEAESLYQSK	10	0	0	0	0	P04264	2	563.275	1124.53	1.6194e-19
AEAESLYQSK	10	0	0	0	0	P04264	2	563.275	1124.53	5.5711e-52
AEAESLYQSKYEELQITAGR	20	0	0	1	1	P04264	3	762.713	2285.12	4.3022e-13
AEAESLYQSKYEELQITAGR	20	0	0	1	1	P04264	2	1143.57	2285.12	1.1564e-21
AEAESLYQSKYEELQITAGR	20	0	0	1	1	P04264	2	1143.57	2285.12	7.6372e-22
AEAESLYQSKYEELQITAGR	20	0	0	1	1	P04264	3	762.713	2285.12	1.8402e-08
AEAESWYQTK	10	0	0	0	0	P04259;P02538;P48668	2	606.78	1211.55	0.00046321
AEAESWYQTK	10	0	0	0	0	P04259;P02538;P48668	2	606.78	1211.55	6.7836e-14
AEAESWYQTKYEELQVTAGR	20	0	0	1	1	P04259;P02538;P48668	3	787.045	2358.11	6.2557e-06
AEAESWYQTKYEELQVTAGR	20	0	0	1	1	P04259;P02538;P48668	2	1180.06	2358.11	6.5672e-06
AEANEASPPPLSSQSEER	18	0	0	0	0	K4E948	2	949.94	1897.87	0.00077255
AEEEKDEEELEEK	13	0	0	1	1	K4E613	2	803.852	1605.69	0.0065238
AEESANSSNPLDGSTADAGADNAGGGNRR	29	0	0	1	1	K4E943	3	921.072	2760.19	1.2483e-07
AEGCIIGEPTGMTVVIAHK	19	0	1	0	0	Q4CPW5;Q4CR09	3	667.004	1997.99	1.7608e-09
AEGCIIGEPTGMTVVIAHK	19	0	1	0	0	Q4CPW5;Q4CR09	2	1000	1997.99	0.023303
AEGTAAAAGALSELFIDEDKVHR	23	1	0	1	1	Q4D8M9	3	805.071	2412.19	6.4955e-05
AEIEGVK	7	0	0	0	0	P12035	2	373.208	744.402	0.019517
AEKDQYPLVCINTTSGTASEITR	23	0	0	1	1	Q4E5I9	3	852.087	2553.24	0.00062946
AELEDAFVLVSAK	13	0	0	0	0	Q4DYP5	2	696.374	1390.73	4.0928e-09
AELEDAFVLVSAK	13	0	0	0	0	Q4DYP5	2	696.374	1390.73	4.4586e-05
AELVNNLGTIAR	12	0	0	0	0	Q4DBM7	2	635.859	1269.7	2.7922e-19
AELVNNLGTIAR	12	0	0	0	0	Q4DBM7	2	635.859	1269.7	1.1143e-19
AEQPAEAMETPSTIK	15	0	1	0	0	K4E5N2;K4E681	2	809.885	1617.76	2.906e-07
AESLMNK	7	0	0	0	0	Q4DZW1	2	396.7	791.385	0.017254
AESSNPDAAPAPHPS	15	0	0	0	0	K4E7T4	2	724.326	1446.64	0.00018187
AETTSGGPIVDCIIASNDPFFLVK	24	0	0	0	0	K4DUS5	2	1276.14	2550.27	2.7488e-05
AEVTASETR	9	0	0	0	0	K4EDV1	2	482.241	962.467	0.0030667
AFCIISESR	9	0	0	0	0	Q4DMU8	2	541.769	1081.52	0.0067289
AFCIISESR	9	0	0	0	0	Q4DMU8	2	541.769	1081.52	2.9921e-08
AFCIISESR	9	1	0	0	0	Q4DMU8	2	562.774	1123.53	0.00067091
AFFLSAGEPVDVFIHEK	17	0	0	0	0	Q4DT61	3	635.996	1904.97	3.8937e-10
AFFLSAGEPVDVFIHEK	17	0	0	0	0	Q4DT61	2	953.491	1904.97	1.7986e-20
AFGCGSAIAASSYASQAIR	19	0	0	0	0	Q4DC04	2	944.455	1886.89	1.5187e-20
AFGCGSAIAASSYASQAIR	19	0	0	0	0	Q4DC04	3	629.972	1886.89	0.00034112
AFGDAQVATSLEK	13	0	0	0	0	Q4DK88	2	668.841	1335.67	0.00035181
AFGDRDYK	8	0	0	1	1	Q4E4N2	2	486.233	970.451	0.036386
AFGDRDYKTNTTGSQLQQK	19	0	0	2	2	Q4E4N2	3	720.022	2157.05	0.0067664
AFGDRDYKTNTTGSQLQQK	19	0	0	2	2	Q4E4N2	4	540.269	2157.05	0.01417
AFIGVVSNPVNSTVPIAAETLK	22	0	0	0	0	K4E1P3	2	1114.12	2226.23	1.2717e-15
AFIGVVSNPVNSTVPIAAETLK	22	0	0	0	0	K4E1P3	3	743.083	2226.23	1.2397e-10
AFIGVVSNPVNSTVPIAAETLK	22	0	0	0	0	K4E1P3	2	1114.12	2226.23	8.6144e-16
AFIGVVSNPVNSTVPIAAETLKK	23	0	0	1	1	K4E1P3	3	785.781	2354.32	1.042e-05
AFIGVVSNPVNSTVPIAAETLKK	23	0	0	1	1	K4E1P3	3	785.781	2354.32	0.0078179
AFISLDR	7	0	0	0	0	K4DTB6	2	411.229	820.444	0.017092
AFISLDRK	8	0	0	1	1	K4DTB6	2	475.277	948.539	0.00010377
AFLIEEQR	8	0	0	0	0	Q4DN72	2	503.272	1004.53	0.00069582
AFLIEEQR	8	0	0	0	0	Q4DN72	2	503.272	1004.53	0.0022529
AFNVEVPR	8	0	0	0	0	Q4E5E9	2	466.253	930.492	0.013
AFQFVEK	7	0	0	0	0	Q4CVR5	2	434.732	867.449	0.00039336
AFSDNVSDATR	11	0	0	0	0	K4DXD3	2	591.773	1181.53	6.899e-29
AFSDNVSDATR	11	0	0	0	0	K4DXD3	2	591.773	1181.53	6.4768e-29
AFVDETVSR	9	0	0	0	0	Q4DZT0	2	512.259	1022.5	3.1826e-05
AFVDETVSR	9	0	0	0	0	Q4DZT0	2	512.259	1022.5	0.0023464
AFVPQTLADINTLTVATPFK	20	0	0	0	0	Q4DHY9	2	1074.09	2146.17	1.8584e-05
AGAEVWTPDDKVR	13	0	0	1	1	K4DWU9	3	481.912	1442.72	0.031505
AGAVSQAYHDLASR	14	0	0	0	0	Q4DZ31	3	482.576	1444.71	0.01678
AGAVSQAYHDLASR	14	0	0	0	0	Q4DZ31	2	723.36	1444.71	0.0084579
AGCTIHEVLEK	11	0	0	0	0	Q4E4N2	2	628.819	1255.62	5.5271e-05
AGCTIHEVLEK	11	0	0	0	0	Q4E4N2	3	419.548	1255.62	0.00030765
AGCTIHEVLEK	11	0	0	0	0	Q4E4N2	2	628.819	1255.62	0.00042053
AGCTIHEVLEK	11	0	0	0	0	Q4E4N2	3	419.548	1255.62	4.7784e-05
AGCTIHEVLEKR	12	0	0	1	1	Q4E4N2	2	706.869	1411.72	2.2421e-12
AGCTIHEVLEKR	12	0	0	1	1	Q4E4N2	4	353.938	1411.72	0.038447
AGDLLIYPR	9	0	0	0	0	K4ED25	2	509.29	1016.57	0.0073442
AGFAGDDAPR	10	0	0	0	0	P60712	2	488.728	975.441	0.003591
AGFAGDDAPR	10	0	0	0	0	P60712	2	488.728	975.441	0.0013014
AGFPLVVFNR	10	0	0	0	0	K4E5F1	2	560.319	1118.62	4.8443e-05
AGFPLVVFNR	10	0	0	0	0	K4E5F1	2	560.319	1118.62	0.0010953
AGGPTNVDR	9	0	0	0	0	Q4CVJ1	2	443.722	885.43	0.002677
AGGPTNVDR	9	0	0	0	0	Q4CVJ1	2	443.722	885.43	0.0014621
AGGSGNHPPAAVPAKR	16	0	0	1	1	K4DP18	3	496.267	1485.78	0.033244
AGGTVQCQR	9	0	0	0	0	K4DTB6	2	488.735	975.456	2.3544e-29
AGILETVMDVLK	12	0	0	0	0	Q4E5I9	2	644.863	1287.71	3.4297e-05
AGILETVMDVLK	12	0	0	0	0	Q4E5I9	2	644.863	1287.71	9.6361e-20
AGLIFPVGR	9	0	0	0	0	Q4DYB1	2	465.282	928.549	0.0021489
AGLIFPVGR	9	0	0	0	0	Q4DYB1	2	465.282	928.549	0.0020665
AGLRDGYTYCLK	12	0	0	1	1	K4E5Y1	3	472.903	1415.69	0.0023087
AGLRDGYTYCLK	12	0	0	1	1	K4E5Y1	2	708.851	1415.69	0.00099107
AGMNYLGLPVFGTVTEAVK	19	0	0	0	0	K4DXC1	2	984.019	1966.02	3.4697e-10
AGMNYLGLPVFGTVTEAVK	19	0	1	0	0	K4DXC1	2	992.016	1982.02	5.3356e-05
AGMNYLGLPVFGTVTEAVK	19	0	1	0	0	K4DXC1	2	992.016	1982.02	2.1032e-07
AGNSFYR	7	0	0	0	0	Q4DPQ8	2	407.696	813.377	0.032209
AGPSVNVVR	9	0	0	0	0	K4DV27	2	449.759	897.503	0.0076577
AGPSVNVVR	9	0	0	0	0	K4DV27	2	449.759	897.503	0.0022749
AGPYGQIFRPDNFIFGQSGAGNNWAK	26	0	0	1	1	K4DM83	3	938.125	2811.35	6.3919e-13
AGSATACVAALR	12	0	0	0	0	K4DXD3	2	574.298	1146.58	6.7256e-05
AGSATACVAALR	12	0	0	0	0	K4DXD3	2	574.298	1146.58	3.3387e-05
AGSFNEALR	9	0	0	0	0	Q4DZ98	2	482.746	963.477	0.011502
AGTLTAEELER	11	0	0	0	0	Q4E093	2	595.307	1188.6	6.3532e-05
AGTSGVNLQK	10	0	0	0	0	K4E948	2	487.767	973.519	0.0084292
AGVFDPAR	8	0	0	0	0	K4E1P3	2	416.719	831.424	0.026963
AGVFDPAR	8	0	0	0	0	K4E1P3	2	416.719	831.424	0.033131
AGVLIPEQVAGK	12	0	0	0	0	Q4DFB0	2	591.348	1180.68	0.017986
AGVLIPEQVAGK	12	0	0	0	0	Q4DFB0	2	591.348	1180.68	0.00067341
AHGEGSQTYLANEPR	15	0	0	0	0	Q4D189	2	815.384	1628.75	0.00078432
AHNIGFAVHSPK	12	0	0	0	0	K4DM80	3	426.563	1276.67	0.00041679
AHQEAETEK	9	0	0	0	0	Q4E5C0	2	521.744	1041.47	0.00013584
AHQEAETEK	9	0	0	0	0	Q4E5C0	3	348.165	1041.47	0.0027383
AHTVLDTTDGTNR	13	0	0	0	0	K4ECM5;Q4CR14;Q4DBC9	2	700.842	1399.67	8.5786e-19
AIADASYASDSASSK	15	0	0	0	0	K4E6P1	2	722.334	1442.65	0.012292
AIAINPNYSK	10	0	0	0	0	Q4CLR4	2	545.798	1089.58	0.004948
AIAPNKLHLSDTVR	14	0	0	1	1	K4DY43	3	512.295	1533.86	0.0034652
AICTEAGLLALR	12	0	0	0	0	Q4D0B9	2	644.358	1286.7	1.792e-13
AICTEAGLLALR	12	0	0	0	0	Q4D0B9	3	429.908	1286.7	0.00036597
AICTEAGLLALR	12	0	0	0	0	Q4D0B9	2	644.358	1286.7	3.826e-08
AIEFKDPFENMGAQLVR	17	0	0	2	1	Q4DYP5	3	655.668	1963.98	8.5274e-11
AIEFKDPFENMGAQLVR	17	0	1	2	1	Q4DYP5	3	661	1979.98	0.0009744
AIEICNSDNNFIAK	14	0	0	0	0	K4DS29	2	804.888	1607.76	2.2495e-27
AIFDVPLEEWLTVDR	15	0	0	0	0	Q4DSL4	2	901.97	1801.93	0.0032161
AIFDVPLEEWLTVDR	15	0	0	0	0	Q4DSL4	2	901.97	1801.93	1.7736e-07
AIGDFDFK	8	0	0	0	0	K4DTB6	2	456.727	911.439	0.037192
AIGDFDFKENPK	12	0	0	1	1	K4DTB6	3	460.898	1379.67	0.031795
AIGDFDFKENPK	12	0	0	1	1	K4DTB6	2	690.843	1379.67	0.00039883
AIGGGLSSVGGGSSTIK	17	0	0	0	0	P02538;P48668	2	724.391	1446.77	0.0001558
AIGGGLSSVGGGSSTIKYTTTSSSSR	26	0	0	1	1	P02538;P48668	3	806.742	2417.2	0.011433
AIGSTITLITNSLIR	15	0	0	0	0	Q4E1M8	2	786.97	1571.92	4.9743e-78
AIGVSNFEPHHLTELFK	17	0	0	0	0	Q4DJ07	4	485.507	1938	0.031364
AILAPELYDGHR	12	0	0	0	0	K4DP18	3	452.242	1353.7	0.014076
AILDVGLAR	9	0	0	0	0	Q4CU61	2	464.285	926.555	0.00055596
AILFVPK	7	0	0	0	0	Q4DBM7	2	394.257	786.5	0.019268
AILFVPK	7	0	0	0	0	Q4DBM7	2	394.257	786.5	0.016603
AIMMEYVEYR	10	0	1	0	0	Q4D113	2	660.802	1319.59	0.015697
AINEAVSVVEMLK	13	0	0	0	0	Q4DE55	2	701.884	1401.75	3.2538e-05
AIPLSTDHKPSVATEK	16	0	0	1	1	K4DTB6	2	847.46	1692.9	2.3154e-07
AIQELHGSTALGPR	14	0	0	0	0	Q4E4V0	3	483.932	1448.77	0.0025299
AIQELHGSTALGPR	14	0	0	0	0	Q4E4V0	2	725.394	1448.77	7.8567e-07
AIQIAETR	8	0	0	0	0	K4DV27	2	451.259	900.503	0.010731
AIQIAETR	8	0	0	0	0	K4DV27	2	451.259	900.503	0.0009722
AISNDWEEPLSTK	13	0	0	0	0	Q4DBM7	2	745.362	1488.71	6.7441e-38
AKFEELNMELFK	12	0	1	1	1	K4DT97	2	757.882	1513.75	0.0005201
ALADDPALIILEEEEPQGIK	20	0	0	0	0	K4E3U1	2	1082.57	2163.13	0.0017538
ALAQLTLLDLK	11	0	0	0	0	K4E8W1	2	599.874	1197.73	3.0267e-19
ALAQLTLLDLK	11	0	0	0	0	K4E8W1	2	599.874	1197.73	0.00049118
ALASQANIDFVEVESR	16	0	0	0	0	Q4CQG0	2	874.944	1747.87	0.0023395
ALASQANIDFVEVESR	16	0	0	0	0	Q4CQG0	2	874.944	1747.87	4.3166e-20
ALCTGEK	7	0	0	0	0	Q4E4L9;K4EBE3	2	389.692	777.369	0.01921
ALCTGEK	7	0	0	0	0	Q4E4L9;K4EBE3	2	389.692	777.369	0.020964
ALDGAELVLIPAGVPR	16	0	0	0	0	K4E1P3	2	795.964	1589.91	1.9599e-20
ALDGAELVLIPAGVPR	16	0	0	0	0	K4E1P3	3	530.979	1589.91	2.6004e-05
ALDGAELVLIPAGVPR	16	0	0	0	0	K4E1P3	2	795.964	1589.91	3.582e-07
ALDLNPENVR	10	0	0	0	0	K4DJG8	2	570.804	1139.59	0.0013352
ALDLNPENVR	10	0	0	0	0	K4DJG8	2	570.804	1139.59	0.0018731
ALDMLAIGVHELGNISER	18	0	0	0	0	Q4E133	3	646.675	1937	8.072e-05
ALDSLLGDSSLTADQR	16	0	0	0	0	Q4DYP5	2	831.421	1660.83	1.8401e-115
ALDSLLGDSSLTADQR	16	0	0	0	0	Q4DYP5	3	554.616	1660.83	1.923e-06
ALDSLLGDSSLTADQR	16	0	0	0	0	Q4DYP5	2	831.421	1660.83	1.5188e-136
ALDTFLPVAR	10	0	0	0	0	K4E3C9	2	551.816	1101.62	0.0047155
ALEDFKESEEALDAAGIEFNHPVDENNEEVLTR	33	0	0	1	1	Q4D634	3	1244.25	3729.73	4.7819e-11
ALEEANADLEVK	12	0	0	0	0	P19012;P08779;P02533	2	651.333	1300.65	3.3706e-13
ALEEANADLEVK	12	0	0	0	0	P19012;P08779;P02533	2	651.333	1300.65	5.7333e-19
ALEEANTELEVK	12	0	0	0	0	Q04695	2	673.346	1344.68	1.5744e-63
ALEEANTELEVK	12	0	0	0	0	Q04695	2	673.346	1344.68	1.5744e-63
ALEEELLR	8	0	0	0	0	K4E0P3	2	486.772	971.529	0.00058705
ALEEELLR	8	0	0	0	0	K4E0P3	2	486.772	971.529	0.0028413
ALEESNYELEGK	12	0	0	0	0	P13645;P02535-1	2	691.328	1380.64	8.5666e-50
ALEESNYELEGK	12	0	0	0	0	P13645;P02535-1	2	691.328	1380.64	0.0032733
ALEESNYELEGK	12	0	0	0	0	P13645;P02535-1	2	691.328	1380.64	4.5208e-27
ALEETILR	8	0	0	0	0	K4E948	2	472.774	943.534	1.7574e-08
ALEETILR	8	0	0	0	0	K4E948	2	472.774	943.534	2.5673e-05
ALEFLLSHLR	10	0	0	0	0	Q4CSL1	2	599.851	1197.69	0.0037883
ALEGDAENEGK	11	0	0	0	0	K4DWK5	2	566.759	1131.5	0.0032388
ALEGDAENEGK	11	0	0	0	0	K4DWK5	2	566.759	1131.5	0.0054288
ALFNIESDFTPEEEEK	16	0	0	0	0	Q4CXX4	2	949.439	1896.86	1.6874e-62
ALFTGYVDR	9	0	0	0	0	K4DYH4	2	521.272	1040.53	0.0061384
ALFTGYVDR	9	0	0	0	0	K4DYH4	2	521.272	1040.53	0.023844
ALGGASGGLSSGSK	14	0	0	0	0	Q4DI02	2	574.799	1147.58	0.00011028
ALGGASGGLSSGSK	14	0	0	0	0	Q4DI02	2	574.799	1147.58	3.8869e-06
ALGKTHLEK	9	0	0	1	1	Q4CW64	2	498.795	995.576	1.6852e-05
ALGPGGNDVK	10	0	0	0	0	Q4DPA5	2	464.248	926.482	0.017635
ALGPGGNDVK	10	0	0	0	0	Q4DPA5	2	464.248	926.482	0.0016961
ALGQVAPSLEK	11	0	0	0	0	Q4DJ35	2	556.819	1111.62	0.0020474
ALGSKLENK	9	0	0	1	1	K4EC28	2	480.28	958.545	0.0024747
ALHKTEIVEPVGAVVLPPMAPPIR	24	0	0	1	1	K4E955	3	845.489	2533.45	0.014584
ALKAEEAPVEK	11	0	0	1	1	Q4CUW6	2	592.83	1183.64	0.029886
ALLDYVFR	8	0	0	0	0	K4DX32	2	498.779	995.544	3.142e-14
ALLPEDAEKK	10	0	0	1	1	K4DY43	2	557.311	1112.61	0.0017989
ALMDYPEQIR	10	0	0	0	0	K4DM24	2	618.308	1234.6	0.0014949
ALNIAENPSYR	11	0	0	0	0	K4E2H1	2	624.323	1246.63	0.037896
ALNIWDLR	8	0	0	0	0	Q4DIX3;K4E818	2	500.782	999.55	1.9321e-08
ALNIWDLR	8	0	0	0	0	Q4DIX3;K4E818	2	500.782	999.55	3.7042e-05
ALNMLLGQLAG	11	0	1	0	0	Q4CQG0	2	558.808	1115.6	0.0039425
ALNMLLGQLAG	11	0	1	0	0	Q4CQG0	2	558.808	1115.6	0.0050464
ALNMLLGQLAG	11	0	0	0	0	Q4CQG0	2	550.81	1099.61	0.0018291
ALPLSEEYLQGK	12	0	0	0	0	K4DUN8	2	674.361	1346.71	7.2394e-05
ALPLSEEYLQGK	12	0	0	0	0	K4DUN8	2	674.361	1346.71	0.0010946
ALPMYLHNSK	10	0	1	0	0	Q4DXV5	2	595.305	1188.6	0.037515
ALPQEEEEDVGPR	13	0	0	0	0	Q4CMT2	2	734.849	1467.68	7.6512e-05
ALPQEEEEDVGPR	13	0	0	0	0	Q4CMT2	2	734.849	1467.68	1.0292e-05
ALPQEEQEDVGPR	13	0	0	0	0	Q4CMT2	2	734.357	1466.7	2.5619e-05
ALPQEEQEDVGPR	13	0	0	0	0	Q4CMT2	2	734.357	1466.7	2.4854e-05
ALQAEIDR	8	0	0	0	0	K4E5N2;K4E681	2	458.248	914.482	0.010722
ALQAEIDR	8	0	0	0	0	K4E5N2;K4E681	2	458.248	914.482	2.0306e-05
ALRPLSLSNSSNFVSADK	18	0	0	1	1	K4DX27	3	636.006	1905	0.019533
ALRPLSLSNSSNFVSADK	18	0	0	1	1	K4DX27	2	953.505	1905	0.0028129
ALRPLSLSNSSNFVSADKSNDASSSR	26	0	0	2	2	K4DX27	4	678.34	2709.33	0.037147
ALRPQVNCPTVR	12	0	0	1	1	Q4E661	3	470.926	1409.76	0.017678
ALSALLSER	9	0	0	0	0	K4DSZ1	2	480.28	958.545	0.0024629
ALSENTNLR	9	0	0	0	0	K4E9P5	2	509.27	1016.53	0.0020261
ALSLFEMEALVK	12	0	1	0	0	Q4DLX6;Q4DBW0	2	683.868	1365.72	9.0098e-39
ALSLFEMEALVK	12	0	1	0	0	Q4DLX6;Q4DBW0	2	683.868	1365.72	9.259e-09
ALSLFEMEALVK	12	0	1	0	0	Q4DLX6;Q4DBW0	2	683.868	1365.72	1.0217e-05
ALSLFEMEALVK	12	0	0	0	0	Q4DLX6;Q4DBW0	2	675.871	1349.73	4.5859e-28
ALSLFEMEALVK	12	0	0	0	0	Q4DLX6;Q4DBW0	3	450.916	1349.73	1.6306e-19
ALSLFEMEALVK	12	0	0	0	0	Q4DLX6;Q4DBW0	2	675.871	1349.73	9.8203e-09
ALSQQWR	7	0	0	0	0	Q4DXG4	2	444.738	887.461	0.018955
ALSSFSQNSDER	12	0	0	0	0	K4DYH4	2	670.807	1339.6	8.1037e-09
ALTASTPEWAPIR	13	0	0	0	0	K4DTV7	2	706.88	1411.75	1.3608e-08
ALTASTPEWAPIR	13	0	0	0	0	K4DTV7	2	706.88	1411.75	8.866e-06
ALTEEWILGR	10	0	0	0	0	K4E0X7	2	594.325	1186.63	2.5619e-05
ALTEEWILGR	10	0	0	0	0	K4E0X7	2	594.325	1186.63	5.5687e-09
ALYDAELSQMQTHISDTSVVLSMDNNR	27	0	2	0	0	P04259;P02538;P48668	3	1024.14	3069.4	0.00019977
ALYDAELSQMQTHISDTSVVLSMDNNR	27	0	2	0	0	P04259;P02538;P48668	3	1024.14	3069.4	7.0043e-10
ALYDAELSQMQTHISDTSVVLSMDNNR	27	0	2	0	0	P04259;P02538;P48668	4	768.358	3069.4	0.013499
ALYDAELSQMQTHISDTSVVLSMDNNR	27	0	1	0	0	P04259;P02538;P48668	3	1018.81	3053.41	7.0244e-10
ALYDAELSQMQTHISDTSVVLSMDNNR	27	0	1	0	0	P04259;P02538;P48668	3	1018.81	3053.41	3.0986e-08
ALYDAELSQMQTHISDTSVVLSMDNNR	27	0	0	0	0	P04259;P02538;P48668	3	1013.48	3037.41	1.8747e-10
ALYDAELSQMQTHISDTSVVLSMDNNR	27	0	0	0	0	P04259;P02538;P48668	3	1013.48	3037.41	1.5019e-14
ALYLCVTDNSR	11	0	0	0	0	K4DVP7	2	656.322	1310.63	1.0503e-07
ALYLCVTDNSR	11	0	0	0	0	K4DVP7	2	656.322	1310.63	5.9316e-08
ALYNVGK	7	0	0	0	0	K4E0F8	2	382.719	763.423	0.0089329
AMCVLEEALGRPVTR	15	0	0	1	1	K4DV27	3	567.964	1700.87	0.0025434
AMEAVGSQTGK	11	0	1	0	0	Q4E4L9	2	547.761	1093.51	3.3247e-05
AMEAVGSQTGK	11	0	1	0	0	Q4E4L9	2	547.761	1093.51	0.00010429
AMEAVGSQTGK	11	0	0	0	0	Q4E4L9	2	539.764	1077.51	0.0012786
AMEAVGSQTGK	11	0	0	0	0	Q4E4L9	2	539.764	1077.51	0.0013239
AMIGIIAGGGR	11	0	1	0	0	Q4DPQ8	2	516.287	1030.56	0.003922
AMIGIIAGGGR	11	0	1	0	0	Q4DPQ8	2	516.287	1030.56	0.00060326
AMIGIIAGGGR	11	0	0	0	0	Q4DPQ8	2	508.289	1014.56	4.4314e-05
AMLTTGCGFR	10	0	1	0	0	Q4DN73	2	565.26	1128.51	0.0036304
AMLTTGCGFR	10	0	1	0	0	Q4DN73	2	565.26	1128.51	0.0012718
AMLTTGCGFR	10	0	0	0	0	Q4DN73	2	557.263	1112.51	0.00099134
AMMVLLR	7	0	2	0	0	Q4E0K3	2	433.235	864.456	0.031306
AMNDVTSALLATNTALESPAK	21	0	0	0	0	K4E5W8	3	706.696	2117.07	0.0098519
AMNDVTSALLATNTALESPAK	21	0	1	0	0	K4E5W8	2	1067.54	2133.06	1.8832e-30
AMNGNYEPADFER	13	0	1	0	0	K4E583	2	765.32	1528.63	5.1246e-09
AMNGNYEPADFER	13	0	1	0	0	K4E583	2	765.32	1528.63	1.3409e-06
AMNGNYEPADFER	13	0	0	0	0	K4E583	2	757.322	1512.63	4.7637e-13
AMSGVVVSDECIK	13	1	1	0	0	Q4D8D3	2	726.839	1451.66	0.00097672
AMSGVVVSDECIK	13	1	1	0	0	Q4D8D3	2	726.839	1451.66	0.035664
AMTEDHKPNNNDER	14	0	0	1	1	Q4E4N2	3	557.578	1669.71	0.0031383
AMTEDHKPNNNDER	14	0	0	1	1	Q4E4N2	2	835.863	1669.71	1.0106e-06
AMTEDHKPNNNDER	14	0	0	1	1	Q4E4N2	3	557.578	1669.71	0.026215
AMTIANSGGR	10	0	0	0	0	K4DZS1	2	489.245	976.476	0.0084855
AMTSNGYIIFSK	12	0	1	0	0	K4DZS1	2	674.334	1346.65	0.00019638
AMTSNGYIIFSK	12	0	1	0	0	K4DZS1	2	674.334	1346.65	7.8679e-05
AMTSNGYIIFSK	12	0	0	0	0	K4DZS1	2	666.337	1330.66	1.7518e-12
ANADTPNDATK	11	0	0	0	0	K4E9B7	2	559.26	1116.5	6.2016e-05
ANADTPNDATK	11	0	0	0	0	K4E9B7	2	559.26	1116.5	0.00090749
ANDAFQAQSQGK	12	0	0	0	0	K4E482	2	632.799	1263.58	1.5889e-08
ANELAEDNRLDILPGGSPNSLR	22	0	0	1	1	Q4E5P5	3	784.403	2350.19	0.00048563
ANESLDVLNLGQYTR	15	0	0	0	0	K4E0X7	2	846.931	1691.85	2.2356e-37
ANESLDVLNLGQYTR	15	0	0	0	0	K4E0X7	2	846.931	1691.85	1.5701e-27
ANEYFEK	7	0	0	0	0	Q4CX87	2	450.709	899.402	1.2503e-24
ANEYFEK	7	0	0	0	0	Q4CX87	2	450.709	899.402	2.3415e-16
ANEYFEKNA	9	0	0	1	1	Q4CX87	2	543.249	1084.48	0.038008
ANILASDVFK	10	0	0	0	0	K4DUG5	2	539.301	1076.59	0.01543
ANIVHLSSTADHR	13	0	0	0	0	K4DM80	3	474.248	1419.72	0.025609
ANIVHLSSTADHR	13	0	0	0	0	K4DM80	2	710.868	1419.72	0.00045391
ANIVHLSSTADHR	13	0	0	0	0	K4DM80	3	474.248	1419.72	6.0367e-06
ANLWATLPGDGGVTK	15	0	0	0	0	Q4CPW5;Q4CR09	2	750.396	1498.78	0.00040672
ANMLVPEANSSWQGNVIR	18	0	1	0	0	K4DZZ0	2	1001.49	2000.97	3.275e-10
ANPFGGSSHAK	11	0	0	0	0	Q4DTQ1	3	358.177	1071.51	0.035354
APAAIETEAANK	12	0	0	0	0	K4E0P3	2	593.309	1184.6	2.3517e-05
APAAIETEAANK	12	0	0	0	0	K4E0P3	2	593.309	1184.6	4.633e-08
APAGNHLCGGR	11	0	0	0	0	K4E6H0	2	555.267	1108.52	0.0012414
APAGNHLCGGR	11	0	0	0	0	K4E6H0	2	555.267	1108.52	1.4887e-07
APAPGFFR	8	0	0	0	0	K4DJS2	2	431.732	861.45	0.032426
APAPGFFR	8	0	0	0	0	K4DJS2	2	431.732	861.45	0.018311
APAQAPTEDVVK	12	0	0	0	0	K4E5Y1	2	613.325	1224.64	2.2361e-05
APAQAPTEDVVKVEGVVQK	19	0	0	1	1	K4E5Y1	3	655.693	1964.06	1.0209e-12
APAQAPTEDVVKVEGVVQK	19	0	0	1	1	K4E5Y1	2	983.036	1964.06	2.4131e-07
APDGTVAGLVR	11	0	0	0	0	K4DS29	2	528.296	1054.58	1.5164e-05
APGAATGVK	9	0	0	0	0	Q4CWE9	2	386.222	770.429	0.017047
APGAATGVK	9	0	0	0	0	Q4CWE9	2	386.222	770.429	0.0070636
APGENQTMASAVAALQK	17	0	1	0	0	Q4E3M6	2	851.925	1701.84	3.8282e-10
APIAVIVGDVLDDVR	15	0	0	0	0	Q4DZP2	2	776.441	1550.87	1.4072e-05
APILHDVFVNGK	12	0	0	0	0	Q4DAW5	3	437.247	1308.72	0.0010039
APLAIGNVLPLGQITEGCIVCNVEAK	26	0	0	0	0	Q4DPQ8	3	912.819	2735.44	5.0657e-28
APLAIGNVLPLGQITEGCIVCNVEAK	26	0	0	0	0	Q4DPQ8	2	1368.72	2735.44	0.00012738
APLAIGNVLPLGQITEGCIVCNVEAK	26	0	0	0	0	Q4DPQ8	3	912.819	2735.44	7.0387e-05
APLAPFSFQR	10	0	0	0	0	Q4DFP0	2	567.309	1132.6	0.001971
APQETYADIGGLEEQIQEIK	20	0	0	0	0	Q4D0B9	3	744.706	2231.1	9.7279e-22
APQETYADIGGLEEQIQEIK	20	0	0	0	0	Q4D0B9	3	744.706	2231.1	3.4252e-13
APQNPDWYYIR	11	0	0	0	0	Q4DJY1	2	711.844	1421.67	0.00014975
APQNPDWYYIR	11	0	0	0	0	Q4DJY1	2	711.844	1421.67	0.037071
APSESTPLLGAGLGDNDGTK	20	0	0	0	0	K4DVP7	2	950.468	1898.92	1.3749e-28
APSESTPLLGAGLGDNDGTK	20	0	0	0	0	K4DVP7	2	950.468	1898.92	4.3894e-29
APSTYGGGLSVSSR	14	0	0	0	0	P08779	2	669.836	1337.66	1.3269e-13
APSTYGGGLSVSSSR	15	0	0	0	0	P02533	2	713.352	1424.69	6.5154e-05
APTELVK	7	0	0	0	0	Q4D6H7	2	379.226	756.438	0.03398
APTELVK	7	0	0	0	0	Q4D6H7	2	379.226	756.438	0.0054834
APTVHGGAGGAR	12	0	0	0	0	Q9C075	2	525.776	1049.54	0.014823
AQAAELAADGDFDK	14	0	0	0	0	K4DJG8	2	711.331	1420.65	4.7256e-06
AQAGVFSLR	9	0	0	0	0	Q4D086	2	474.767	947.519	0.002163
AQDGAETANAVR	12	0	0	0	0	Q4DJ07	2	601.792	1201.57	0.0026849
AQFVVTGTLGPK	12	0	0	0	0	Q4DGX6	2	609.348	1216.68	2.4308e-05
AQHDWPLNEPRPETYYTR	18	0	0	1	1	K4DRH6	4	569.024	2272.07	0.028119
AQHDWPLNEPRPETYYTR	18	0	0	1	1	K4DRH6	3	758.363	2272.07	0.037931
AQLFEYGDK	9	0	0	0	0	Q4CRE8;K4E5N2;K4E681	2	535.761	1069.51	0.0021374
AQLFEYGDKGTQEPSQCDKNNDEEPK	26	0	0	2	2	K4E5N2;K4E681	3	1009.78	3026.32	0.0033369
AQVASVLAEYVAHR	14	0	0	0	0	K4EBF6	3	505.276	1512.8	0.0019694
AQVEEELEMLK	11	0	1	0	0	Q4DIF6	2	667.829	1333.64	0.00057908
AQVSVFSGDMEGSTFVAPR	19	0	1	0	0	K4DJZ6	2	1000.97	1999.93	2.727e-16
AQVVGDDLTVTNVSR	15	0	0	0	0	Q4DZ98	2	787.413	1572.81	8.9502e-50
AQVVGDDLTVTNVSR	15	0	0	0	0	Q4DZ98	2	787.413	1572.81	2.72e-28
AQYEEIANR	9	0	0	0	0	P13647	2	547.267	1092.52	0.0033273
AQYEEIANR	9	0	0	0	0	P13647	2	547.267	1092.52	1.5295e-08
AQYEEIAQR	9	0	0	0	0	P04259;P02538;P48668;P35908;P19013	2	554.275	1106.54	1.3645e-08
AQYEEIAQR	9	0	0	0	0	P04259;P02538;P48668;P35908;P19013	2	554.275	1106.54	0.0030784
ARFEELCGDLFR	12	0	0	1	1	K4DS68;Q4DTM8	3	504.914	1511.72	0.00035206
ARLEMMAQQAR	11	0	0	1	1	Q4DDD2	2	652.832	1303.65	0.00012162
ARLEMMAQQAR	11	0	0	1	1	Q4DDD2	3	435.557	1303.65	0.0024633
ARPESEDVTDQPAATHIR	18	0	0	1	1	K4DPQ6	3	664.996	1991.97	8.0419e-06
ARPSPAQNYR	10	0	0	1	1	K4DXD3	2	580.302	1158.59	3.6677e-05
ARREDAAAAAAAK	13	0	0	2	2	Q4E2W6	2	636.344	1270.67	0.013524
ASDREEIKFDNNDADPATLHILNAVK	26	0	0	2	2	K4DV27	4	724.866	2895.44	0.0090269
ASENAAEQVK	10	0	0	0	0	K4E0F8	2	523.759	1045.5	0.0040058
ASENAAEQVK	10	0	0	0	0	K4E0F8	2	523.759	1045.5	0.0012792
ASEPHGLNDK	10	0	0	0	0	Q4DJJ4	2	534.259	1066.5	0.014582
ASEPHGLNDKITLLK	15	0	0	1	1	Q4DJJ4	3	545.974	1634.9	0.037609
ASGAPATFAAGCFWGTER	18	1	0	0	0	Q4DK88	2	949.928	1897.84	1.2524e-07
ASGAPATFAAGCFWGTER	18	1	0	0	0	Q4DK88	2	949.928	1897.84	4.2308e-40
ASGDYCIIISHNHETGR	17	0	0	0	0	Q4DPQ8	3	643.967	1928.88	0.029555
ASGVNDLTPSPR	12	0	0	0	0	K4E0V8	2	607.312	1212.61	0.00094833
ASGVNDLTPSPR	12	0	0	0	0	K4E0V8	2	607.312	1212.61	7.4676e-05
ASLEGNLAETENR	13	0	0	0	0	Q04695	2	702.342	1402.67	1.6694e-12
ASLENSLEETK	11	0	0	0	0	P08779;P02533	2	610.804	1219.59	0.021454
ASLENSLEETK	11	0	0	0	0	P08779;P02533	2	610.804	1219.59	2.3378e-12
ASLENSLEETK	11	0	0	0	0	P08779;P02533	2	610.804	1219.59	1.1235e-27
ASLPSPAAPAAPAATAK	17	0	0	0	0	K4E5N2	2	746.412	1490.81	6.2716e-12
ASLPSPAAPAAPAATAK	17	0	0	0	0	K4E5N2	2	746.412	1490.81	0.0014459
ASLPSPAAPAATAK	14	0	0	0	0	Q4CRE8	2	626.848	1251.68	4.0075e-06
ASLPSPAAPAATAK	14	0	0	0	0	Q4CRE8	2	626.848	1251.68	0.0012909
ASPAVTLASSGLR	13	0	0	0	0	K4E7T4	2	615.346	1228.68	0.00054065
ASPCELLLLR	10	0	0	0	0	K4DV27	2	586.329	1170.64	0.012059
ASPCELLLLR	10	0	0	0	0	K4DV27	2	586.329	1170.64	0.0035873
ASQDDNEEEVMWQQR	15	0	1	0	0	K4DYI0	2	940.889	1879.76	1.0658e-13
ASQVYVSGLEANHYE	15	0	0	0	0	K4E955	2	833.889	1665.76	7.1308e-62
ASTGETFVQLLQR	13	0	0	0	0	K4DLE5	2	725.388	1448.76	5.3357e-05
ASTGETFVQLLQR	13	0	0	0	0	K4DLE5	2	725.388	1448.76	8.0851e-06
ASVDNIIGTLK	11	0	0	0	0	Q4CUQ9	2	565.824	1129.63	0.0002457
ASVLEATLSPLEK	13	0	0	0	0	K4DPK2	2	679.382	1356.75	4.8718e-19
ASVLEATLSPLEK	13	0	0	0	0	K4DPK2	2	679.382	1356.75	2.236e-19
ASVYIDGK	8	0	0	0	0	Q4CR14	2	426.727	851.439	0.040243
ATAAVEQPTTAEER	14	1	0	0	0	K4E0X7	2	758.368	1514.72	3.0599e-28
ATADAEILSLR	11	0	0	0	0	K4DY48	2	580.32	1158.62	0.00098401
ATAHVQDTTTPK	12	0	0	0	0	K4DJS5	2	635.325	1268.64	0.016413
ATANSGTSQPQQPSQEGETPAS	22	0	0	0	0	Q4D0S1	3	724.993	2171.96	0.015291
ATANSGTSQPQQPSQEGETPAS	22	0	0	0	0	Q4D0S1	2	1086.99	2171.96	0.00087887
ATEETEPSVTEAIR	14	0	0	0	0	K4E0P3	2	766.876	1531.74	1.2965e-27
ATFGPSPACVLAK	13	0	0	0	0	Q4DUS2	2	659.845	1317.68	4.0368e-05
ATFPELLRPLK	11	1	0	1	1	Q4E4V7;K4DRH6	2	663.893	1325.77	1.2142e-05
ATGGGLSSVGGGSSTIK	17	0	0	0	0	P04259	2	718.373	1434.73	0.00044816
ATGGGLSSVGGGSSTIK	17	0	0	0	0	P04259	2	718.373	1434.73	0.00098361
ATITKDDTVLLNGGGESSMVK	21	0	0	1	1	Q4DYP5	3	712.7	2135.08	0.014426
ATLENDFVVLK	11	0	0	0	0	Q8N1N4-2	2	624.845	1247.68	6.7518e-08
ATLQNNLPK	9	0	0	0	0	Q4DHF0	2	499.785	997.556	0.016351
ATMQNLNDR	9	0	1	0	0	Q04695;Q9C075	2	539.751	1077.49	0.0019714
ATMQNLNDR	9	0	1	0	0	Q04695;Q9C075	2	539.751	1077.49	2.1185e-29
ATNGDTHLGGEDFDNR	16	0	0	0	0	K4DS68;Q4DTM9;Q4DTM8	3	573.584	1717.73	0.012328
ATNGDTHLGGEDFDNR	16	0	0	0	0	K4DS68;Q4DTM9;Q4DTM8	2	859.872	1717.73	3.8725e-63
ATNGDTHLGGEDFDNR	16	0	0	0	0	K4DS68;Q4DTM9;Q4DTM8	3	573.584	1717.73	0.0039366
ATNSTLNPDIHR	12	0	0	0	0	Q4E133	2	669.842	1337.67	0.0063802
ATNSTLNPDIHR	12	0	0	0	0	Q4E133	3	446.897	1337.67	0.0001893
ATNSTLNPDIHR	12	0	0	0	0	Q4E133	2	669.842	1337.67	0.00019661
ATNSTLNPDIHR	12	0	0	0	0	Q4E133	3	446.897	1337.67	0.00366
ATPLESQSDAACR	13	0	0	0	0	K4E8W1	2	703.322	1404.63	0.0018379
ATSASAADAEAAAVSAR	17	0	0	0	0	K4EE74	2	760.371	1518.73	5.0573e-10
ATSFFQALNIATK	13	0	0	0	0	Q4E3A4	2	706.383	1410.75	2.3098e-13
ATSFFQALNIATK	13	0	0	0	0	Q4E3A4	2	706.383	1410.75	2.0662e-27
ATTLEEFSAK	10	1	0	0	0	Q4D7Y4	2	569.785	1137.56	9.5182e-21
ATTLEEFSAK	10	1	0	0	0	Q4D7Y4	1	1138.56	1137.56	0.00070719
ATTLEEFSAK	10	1	0	0	0	Q4D7Y4	2	569.785	1137.56	1.9198e-05
ATTLEEFSAKLDR	13	1	0	1	1	Q4D7Y4	2	761.891	1521.77	3.0616e-14
ATTLEEFSAKLDRLDAEFAK	20	1	0	2	2	Q4D7Y4	3	766.394	2296.16	0.0047697
ATVDEDVVLPQSVNLSQPAPR	21	0	0	0	0	Q9XZK0	2	1118.08	2234.15	2.0232e-23
ATYFSDGFSEWK	12	0	0	0	0	Q4DLX6;Q4DBW0	2	719.32	1436.62	7.3224e-05
ATYFSDGFSEWK	12	0	0	0	0	Q4DLX6;Q4DBW0	2	719.32	1436.62	1.0529e-27
ATYFSDGFSEWK	12	0	0	0	0	Q4DLX6;Q4DBW0	2	719.32	1436.62	0.00025409
ATYFSDGFSEWKSK	14	0	0	1	1	Q4DBW0	2	826.883	1651.75	0.0018222
ATYFSDGFSEWKSK	14	0	0	1	1	Q4DBW0	3	551.591	1651.75	0.029588
ATYVPKR	7	1	0	1	1	Q4E088	2	438.751	875.487	0.022517
AVAAVRPDLASIASR	15	0	0	1	1	Q4E0P2	3	499.623	1495.85	0.0039905
AVAAVRPDLASIASR	15	0	0	1	1	Q4E0P2	2	748.931	1495.85	0.00047654
AVAAVRPDLASIASR	15	0	0	1	1	Q4E0P2	3	499.623	1495.85	0.012397
AVADQLKEGR	10	0	0	1	1	Q4DU83	2	543.799	1085.58	0.0040261
AVANQTSATFLR	12	0	0	0	0	Q4D0B9	2	639.844	1277.67	2.2913e-19
AVANQTSATFLR	12	0	0	0	0	Q4D0B9	2	639.844	1277.67	3.3837e-13
AVAPVVLDVPVLAESSGESGPFHVK	25	0	0	0	0	Q4D5A5	3	835.451	2503.33	7.1316e-05
AVATTTAAAVDTTQVTSLVEPLR	23	0	0	0	0	K4E389	3	772.42	2314.24	0.0015263
AVATTTAAAVDTTQVTSLVEPLRVTFGK	28	0	0	1	1	K4E389	3	949.854	2846.54	0.018686
AVCMIANSTAIAEVFAR	17	0	1	0	0	Q4CLA1	2	920.458	1838.9	8.6619e-07
AVCMIANSTAIAEVFAR	17	0	1	0	0	Q4CLA1	3	613.975	1838.9	0.0043453
AVCMIANSTAIAEVFAR	17	0	1	0	0	Q4CLA1	2	920.458	1838.9	5.1704e-21
AVCMIANSTAIAEVFAR	17	0	1	0	0	Q4CLA1	2	920.458	1838.9	8.4249e-08
AVCMIANSTAIAEVFAR	17	0	0	0	0	Q4CLA1	2	912.461	1822.91	1.0705e-94
AVCMIANSTAIAEVFAR	17	0	0	0	0	Q4CLA1	2	912.461	1822.91	0.035508
AVDTIHGVPVYNER	14	0	0	0	0	K4DT87	3	523.939	1568.79	1.2122e-06
AVDTIHGVPVYNER	14	0	0	0	0	K4DT87	2	785.405	1568.79	1.1055e-05
AVDTIHGVPVYNER	14	0	0	0	0	K4DT87	2	785.405	1568.79	3.7747e-06
AVDTIHGVPVYNER	14	0	0	0	0	K4DT87	3	523.939	1568.79	0.00043414
AVEELDEKESPLAK	14	0	0	1	1	Q4E4V0	2	779.404	1556.79	1.2956e-06
AVEHLDDLPGALSELSDLHAHK	22	0	0	0	0	P01966	4	592.554	2366.19	0.0028311
AVENEPNNLEYACR	14	0	0	0	0	K4E1X7	2	839.878	1677.74	1.0972e-37
AVENEPNNLEYACR	14	0	0	0	0	K4E1X7	2	839.878	1677.74	6.682e-09
AVESQLQVYSEVIGLR	16	0	0	0	0	K4DN22	2	895.986	1789.96	4.1942e-07
AVFLDLEPTVVDEIR	15	0	0	0	0	Q4CLA1	2	858.464	1714.91	1.0729e-27
AVFLDLEPTVVDEIR	15	0	0	0	0	Q4CLA1	3	572.645	1714.91	2.6599e-28
AVFLDLEPTVVDEIR	15	0	0	0	0	Q4CLA1	2	858.464	1714.91	3.0795e-21
AVFLDLEPTVVDEIR	15	0	0	0	0	Q4CLA1	3	572.645	1714.91	3.6294e-20
AVFNAALDEPFR	12	0	0	0	0	K4DS29	2	675.346	1348.68	2.1205e-05
AVFNAALDEPFRAPDGTVAGLVR	23	0	0	1	1	K4DS29	3	796.089	2385.24	6.7809e-11
AVFNAALDEPFRAPDGTVAGLVR	23	0	0	1	1	K4DS29	3	796.089	2385.24	5.1648e-11
AVFQGLSTK	9	0	0	0	0	Q4DCL6	2	475.769	949.523	0.0031262
AVGGEVPATASLAPK	15	0	0	0	0	Q4DHZ9	2	684.38	1366.75	8.6e-07
AVGGEVPATASLAPK	15	0	0	0	0	Q4DHZ9	2	684.38	1366.75	0.0081027
AVGVILQSVAEQSR	14	0	0	0	0	Q4DYP5	2	728.91	1455.8	1.1759e-37
AVGVILQSVAEQSR	14	0	0	0	0	Q4DYP5	2	728.91	1455.8	2.5575e-115
AVHDVVLVGGSTR	13	0	0	0	0	K4DS68;Q4DTM9;Q4DTM8	2	655.365	1308.71	2.5218e-05
AVHDVVLVGGSTR	13	0	0	0	0	K4DS68;Q4DTM9;Q4DTM8	3	437.246	1308.71	0.0026937
AVHDVVLVGGSTR	13	0	0	0	0	K4DS68;Q4DTM9;Q4DTM8	2	655.365	1308.71	2.5218e-05
AVITTPTTTAVKPLATPATR	20	0	0	1	1	K4DM80	3	670.725	2009.15	0.0073693
AVITTPTTTAVKPLATPATR	20	0	0	1	1	K4DM80	2	1005.58	2009.15	1.1009e-05
AVIYGLTAPK	10	0	0	0	0	K4E955	2	516.808	1031.6	0.0035757
AVLIDLEPGTMDSVR	15	0	1	0	0	Q4DQP2;K4DM83	2	816.419	1630.82	0.027319
AVLIDLEPGTMDSVR	15	0	1	0	0	Q4DQP2;K4DM83	2	816.419	1630.82	6.7342e-28
AVLIDLEPGTMDSVR	15	0	1	0	0	Q4DQP2;K4DM83	2	816.419	1630.82	2.3636e-09
AVLIDLEPGTMDSVR	15	0	1	0	0	Q4DQP2;K4DM83	2	816.419	1630.82	2.3909e-07
AVLIDLEPGTMDSVR	15	0	0	0	0	Q4DQP2;K4DM83	2	808.422	1614.83	1.0823e-27
AVLIDLEPGTMDSVR	15	0	0	0	0	Q4DQP2;K4DM83	3	539.284	1614.83	0.00010275
AVLIDLEPGTMDSVR	15	0	0	0	0	Q4DQP2;K4DM83	2	808.422	1614.83	2.1875e-07
AVLVSVYVPENGK	13	0	0	0	0	K4DP88	2	687.885	1373.76	2.732e-08
AVLVSVYVPENGK	13	0	0	0	0	K4DP88	2	687.885	1373.76	1.5194e-06
AVMDAGVEASVVSK	14	0	1	0	0	Q4E0P2	2	689.848	1377.68	1.1696e-06
AVMDAGVEASVVSK	14	0	1	0	0	Q4E0P2	2	689.848	1377.68	6.1203e-05
AVMDAGVEASVVSK	14	0	0	0	0	Q4E0P2	2	681.85	1361.69	8.699e-20
AVNEYDVYR	9	0	0	0	0	K4DVG3	2	564.77	1127.52	0.0027996
AVSAVATTLGPK	12	0	0	0	0	Q4DYP5	2	557.827	1113.64	7.6855e-13
AVSAVATTLGPK	12	0	0	0	0	Q4DYP5	2	557.827	1113.64	2.5594e-19
AVSGLPLHEAK	11	0	0	0	0	Q4CWI9	2	561.319	1120.62	9.8655e-05
AVSMEPNQATTTYDLTAK	18	0	0	0	0	Q4DJX1	2	970.967	1939.92	2.0899e-06
AVVASTSNPLLTR	13	0	0	0	0	K4E948	2	664.88	1327.75	3.4981e-08
AVVDEPYFDR	10	0	0	0	0	K4DSW4	2	605.791	1209.57	0.0083485
AVVEFVTPEDASR	13	0	0	0	0	Q4DKI5	2	710.359	1418.7	1.1128e-05
AVVEFVTPEDASR	13	0	0	0	0	Q4DKI5	2	710.359	1418.7	0.0013843
AVVNLVK	7	0	0	0	0	K4DY43	2	371.745	741.475	0.029671
AVVTVPAYFNDSQR	14	0	0	0	0	K4DS68;Q4DTM9;Q4DTM8;K4E7J7	2	783.899	1565.78	1.0358e-06
AVVYEGQLK	9	1	0	0	0	Q4DTN2	2	524.787	1047.56	0.00939
AVVYEGQLK	9	1	0	0	0	Q4DTN2	2	524.787	1047.56	0.0043746
AVYNISGFSFTPEQLR	16	0	0	0	0	Q4CU39	2	914.965	1827.92	0.0013581
AWELENLLPEEFVER	15	0	0	0	0	K4DZL8	2	937.47	1872.93	5.5114e-07
AYHEQLSVSEISNAVFEPASMMTK	24	0	0	0	0	Q4CLA1	3	890.424	2668.25	0.01645
AYHEQLSVSEISNAVFEPASMMTK	24	0	1	0	0	Q4CLA1	3	895.756	2684.25	0.006699
AYLLQTVK	8	0	0	0	0	K4EDV1	2	468.282	934.549	0.01325
AYNTPAWNEEFGVLK	15	1	0	0	0	Q4DJ63	2	890.931	1779.85	2.8721e-07
AYNTPAWNEEFGVLK	15	1	0	0	0	Q4DJ63	2	890.931	1779.85	0.00010404
AYTPESYEALANAYHK	16	0	0	0	0	K4E0P3	3	609.956	1826.85	0.024607
CAFADVPDPETAER	14	0	0	0	0	Q4DDU0	2	789.349	1576.68	2.2183e-06
CALETPIVSTIGFPLSCSER	20	0	0	0	0	K4DIR1	2	1119.05	2236.09	1.8689e-08
CALETPIVSTIGFPLSCSER	20	0	0	0	0	K4DIR1	3	746.37	2236.09	6.7033e-06
CALETPIVSTIGFPLSCSER	20	0	0	0	0	K4DIR1	2	1119.05	2236.09	0.0028008
CAPSPSQQPNVR	12	0	0	0	0	K4E6H0	2	670.822	1339.63	0.0066292
CAPTLDEDVTNALVGALAK	19	0	0	0	0	K4DZ35	2	979.499	1956.98	0.00050246
CAVPHPVTADELKPVDSSHDILR	23	0	0	1	1	K4DPK2	4	639.827	2555.28	7.4276e-05
CCVSGCGDLVIK	12	0	0	0	0	K4E9B7;Q4E0Q0	2	684.309	1366.6	0.01951
CDIIAEGIVAASR	13	0	0	0	0	K4E0F8	2	687.856	1373.7	0.0001415
CDLATALSPEDVSTALNLQSLR	22	0	0	0	0	Q4D2I4	2	1187.6	2373.18	8.0004e-19
CDLATALSPEDVSTALNLQSLR	22	0	0	0	0	Q4D2I4	3	792.069	2373.18	0.013063
CEAGVNYYFR	10	0	0	0	0	K4E6H0	2	639.782	1277.55	0.00013584
CEFLNPGGSVK	11	0	0	0	0	Q4DG21;Q4DG20	2	604.292	1206.57	0.022301
CEFLNPGGSVK	11	0	0	0	0	Q4DG21;Q4DG20	2	604.292	1206.57	0.0012243
CEFLNPGGSVK	11	0	0	0	0	Q4DG21;Q4DG20	2	604.292	1206.57	0.006237
CFGFVSFK	8	0	0	0	0	Q4E4V0	2	496.239	990.463	0.021237
CGINYQPPTVVPGGDLAK	18	0	0	0	0	Q4CLA1	2	943.477	1884.94	8.7161e-10
CGINYQPPTVVPGGDLAK	18	0	0	0	0	Q4CLA1	2	943.477	1884.94	7.445e-10
CGSSCVNGFR	10	0	0	0	0	Q4E4N2	2	572.237	1142.46	0.00297
CGSSCVNGFR	10	0	0	0	0	Q4E4N2	2	572.237	1142.46	5.9215e-08
CHLTYAAK	8	0	0	0	0	Q4D1T6	2	482.239	962.464	0.010625
CIATGTNPIDMK	12	0	0	0	0	Q4DYP5	2	660.818	1319.62	0.00040076
CIATGTNPIDMK	12	0	1	0	0	Q4DYP5	2	668.815	1335.62	2.1492e-05
CIETSTPYVDLSFQPSEK	18	0	0	0	0	K4E5Y1	3	700.998	2099.97	2.5138e-12
CIETSTPYVDLSFQPSEK	18	0	0	0	0	K4E5Y1	2	1050.99	2099.97	4.6137e-62
CIETSTPYVDLSFQPSEK	18	0	0	0	0	K4E5Y1	2	1050.99	2099.97	3.2629e-10
CIKENPDYGPCYR	13	0	0	1	1	K4E1X7	3	557.913	1670.72	0.00013033
CIKENPDYGPCYR	13	0	0	1	1	K4E1X7	2	836.366	1670.72	3.4538e-13
CKDYLLLEEELLK	13	0	0	1	1	Q4D0B9	3	555.964	1664.87	0.00018743
CKDYLLLEEELLK	13	0	0	1	1	Q4D0B9	2	833.442	1664.87	5.0793e-09
CLDAPVSGGDIGAK	14	0	0	0	0	K4E5F1	2	680.332	1358.65	9.0021e-05
CLINGVTK	8	0	0	0	0	K4DTV7;K4ECX6	2	452.75	903.485	0.013416
CLKGDGLVDFMGR	13	0	1	2	1	K4DTV7;Q4CN42	3	495.239	1482.7	0.034841
CLKGDGLVDFMGR	13	0	0	2	1	K4DTV7;Q4CN42	3	489.908	1466.7	0.0079086
CLKGDGLVDFMGR	13	0	0	2	1	K4DTV7;Q4CN42	2	734.358	1466.7	0.017321
CLQETENVVVALEDAEEK	18	0	0	0	0	K4DQN8	2	1038.49	2074.97	1.5928e-37
CLQETENVVVALEDAEEK	18	0	0	0	0	K4DQN8	3	692.665	2074.97	2.6384e-10
CLQETENVVVALEDAEEKER	20	0	0	1	1	K4DQN8	3	787.713	2360.12	1.6981e-08
CLQLGAK	7	0	0	0	0	Q4D5C2	2	395.218	788.421	0.024017
CLSNTDR	7	0	0	0	0	K4EAL0	2	433.195	864.376	0.019106
CLTQPAASIHNASVVPPLEVVPPR	24	0	0	0	0	Q4DAL7	3	851.46	2551.36	1.5563e-05
CLVGEIIQR	9	0	0	0	0	Q4E256	2	544.3	1086.59	0.0063313
CPHHVLVGAEVVCGR	15	0	0	0	0	K4ECN2	3	563.949	1688.82	5.6146e-14
CPNHNLVELVLDSATDEK	18	0	0	0	0	K4DX27	3	685.333	2052.98	0.0065199
CPSVPFPANR	10	0	0	0	0	K4E3X3	2	572.782	1143.55	0.019127
CPTITEIR	8	0	0	0	0	O61066	2	495.258	988.501	0.011565
CQATEDGHVPR	11	0	0	0	0	Q4E4V7;K4DRH6	3	423.86	1268.56	0.00027472
CQLIYDVTK	9	0	0	0	0	Q4E4V7;K4DRH6	2	570.292	1138.57	0.0022231
CSELPQGLMTAEEYKK	16	0	0	1	1	Q4E4F5	3	628.634	1882.88	8.113e-07
CSNGEASVMHGSR	13	0	0	0	0	Q4E3Q7	3	464.531	1390.57	0.0096668
CSNGEASVMHGSR	13	0	0	0	0	Q4E3Q7	2	696.293	1390.57	3.3206e-05
CSNGEASVMHGSR	13	0	1	0	0	Q4E3Q7	3	469.863	1406.57	0.0056806
CSNGEASVMHGSR	13	0	1	0	0	Q4E3Q7	2	704.291	1406.57	2.1274e-05
CSPVNSTACVAPR	13	0	0	0	0	K4E1B3	2	709.829	1417.64	1.9108e-08
CTACGENYQASVR	13	0	0	0	0	Q4DA94	2	758.319	1514.62	4.6899e-19
CTDLAVAAAR	10	0	0	0	0	K4E583	2	524.266	1046.52	0.0033367
CTDLAVAAAR	10	0	0	0	0	K4E583	2	524.266	1046.52	4.8447e-13
CTERDNGLLFR	11	0	0	1	1	Q4CV42	2	690.838	1379.66	0.0054638
CTGLVEELVSEGCAAVK	17	0	0	0	0	Q4D634	2	911.44	1820.86	4.6276e-15
CTQPGAALQDANR	13	0	0	0	0	K4DJG8	2	701.331	1400.65	4.1616e-07
CTQPGAALQDANR	13	0	0	0	0	K4DJG8	2	701.331	1400.65	0.0034295
CTVEGGEGSSFFPPR	15	0	0	0	0	K4E5Y1	2	813.864	1625.71	1.3522e-06
CTVEGGEGSSFFPPR	15	0	0	0	0	K4E5Y1	2	813.864	1625.71	5.9103e-06
CVAPSSTEVSDFNLTK	16	0	0	0	0	Q4DDD2	2	877.917	1753.82	1.6266e-09
CVSNFGSPELFYGANK	16	0	0	0	0	K4DVI8	2	895.414	1788.81	1.7686e-19
CVVVFPDGIR	10	0	0	0	0	Q4DG21	2	581.308	1160.6	0.019325
CYFTDTDAIIYVVDSSDK	18	0	0	0	0	Q4DPJ1	2	1056.48	2110.94	2.1922e-94
CYFTDTDAIIYVVDSSDKDR	20	0	0	1	1	Q4DPJ1	3	795.03	2382.07	0.00016462
DADLAEVRPASLPR	14	0	0	1	1	K4DTA2;Q4D5V0	2	755.405	1508.79	0.018947
DAEAWFNEK	9	0	0	0	0	P13645	2	555.249	1108.48	0.00012884
DAEAWFNEK	9	0	0	0	0	P13645	2	555.249	1108.48	3.2486e-05
DAEDWFFSK	9	0	0	0	0	Q04695	2	572.751	1143.49	2.2304e-05
DAEDWFFSK	9	0	0	0	0	Q04695	2	572.751	1143.49	1.5783e-13
DAEDWFFSKTEELNR	15	0	0	1	1	Q04695	2	943.931	1885.85	0.00010431
DAEDWFFSKTEELNR	15	0	0	1	1	Q04695	3	629.623	1885.85	4.4484e-05
DAEEWFFTK	9	0	0	0	0	P02533	2	586.767	1171.52	3.7528e-09
DAEEWFFTK	9	0	0	0	0	P02533	2	586.767	1171.52	3.3911e-29
DAEEWFFTKTEELNR	15	0	0	1	1	P02533	3	638.967	1913.88	6.0859e-05
DAEEWFFTKTEELNR	15	0	0	1	1	P02533	2	957.947	1913.88	7.2865e-14
DAEEWFFTKTEELNR	15	0	0	1	1	P02533	2	957.947	1913.88	2.9921e-79
DAEEWFFTKTEELNR	15	0	0	1	1	P02533	3	638.967	1913.88	2.5042e-07
DAETWFLSK	9	0	0	0	0	P08779	2	548.769	1095.52	2.1934e-08
DAETWFLSK	9	0	0	0	0	P08779	2	548.769	1095.52	4.5324e-05
DAFASPSLVSAGGVLAAFAR	20	0	0	0	0	K4ECM5	2	954.005	1905.99	1.1969e-07
DAFASPSLVSAGGVLAAFAR	20	0	0	0	0	K4ECM5	3	636.339	1905.99	3.0872e-11
DAFASPSLVSAGGVLAAFAR	20	0	0	0	0	K4ECM5	2	954.005	1905.99	7.076e-22
DAFDWAFK	8	0	0	0	0	K4DNC6	2	500.232	998.45	0.022383
DAFVSPSLVSAGGVLAAFAR	20	0	0	0	0	K4DQX9	2	968.02	1934.03	2.2474e-08
DAFVSPSLVSAGGVLAAFAR	20	0	0	0	0	K4DQX9	3	645.683	1934.03	0.0011136
DAFVSPSLVSAGGVLAAFAR	20	0	0	0	0	K4DQX9	2	968.02	1934.03	9.1624e-29
DAGTIAGLNVIR	12	0	0	0	0	Q4CVR9	2	600.341	1198.67	2.6596e-19
DAGTIAGLNVIR	12	0	0	0	0	Q4CVR9	2	600.341	1198.67	4.6231e-28
DAGTIAGLNVVR	12	0	0	0	0	K4DT97	2	593.333	1184.65	0.00011386
DAGTIAGLNVVR	12	0	0	0	0	K4DT97	2	593.333	1184.65	5.9992e-20
DAGTIAGMEVLR	12	0	0	0	0	K4DS68;Q4DTM9;Q4DTM8;K4E7J7	2	616.819	1231.62	8.5052e-20
DAGTIAGMEVLR	12	0	1	0	0	K4DS68;Q4DTM9;Q4DTM8;K4E7J7	2	624.816	1247.62	0.036508
DAGTIAGMEVLR	12	0	1	0	0	K4DS68;Q4DTM9;Q4DTM8;K4E7J7	2	624.816	1247.62	7.399e-06
DAIPENLPPLTADFAEDK	18	0	0	0	0	P02769	2	978.483	1954.95	0.02337
DALDGPGEAPFASVIR	16	0	0	0	0	Q4E1R4	2	807.91	1613.8	0.00011257
DALFDELLAAQEAK	14	0	0	0	0	Q4D9G6	2	767.393	1532.77	1.1834e-13
DALLELADIVR	11	0	0	0	0	K4EBF6	2	614.351	1226.69	0.0012885
DALLELADIVR	11	0	0	0	0	K4EBF6	2	614.351	1226.69	9.0241e-06
DAMQGLSHFIPTAQK	15	0	0	0	0	K4DIR1	3	548.612	1642.81	0.029946
DANSCGGKEQLAAGVEEFGK	20	0	0	1	1	Q4CZT4	3	689.653	2065.94	7.1109e-05
DAPEGSVLLGGAYVTVIGGIGCQLK	25	0	0	0	0	K4E6H6	3	825.437	2473.29	0.0075391
DAQMPQWVDIFVSGK	15	0	1	0	0	K4DVP7	2	868.919	1735.82	2.5634e-06
DAQMPQWVDIFVSGK	15	0	1	0	0	K4DVP7	2	868.919	1735.82	6.9724e-14
DAQMPQWVDIFVSGK	15	0	0	0	0	K4DVP7	2	860.922	1719.83	7.7158e-05
DAQMPQWVDIFVSGK	15	0	0	0	0	K4DVP7	3	574.284	1719.83	0.0025228
DAQMPQWVDIFVSGK	15	0	0	0	0	K4DVP7	2	860.922	1719.83	1.1662e-06
DASDVLVTMAAVGYMK	16	0	0	0	0	Q4D8L7	2	835.91	1669.81	1.041e-06
DASFCGTLNFVDLAGSER	18	0	0	0	0	K4E5W8	2	979.949	1957.88	0.00042313
DASSTELTDHTAPR	14	0	0	0	0	K4DT87	2	750.85	1499.69	1.054e-12
DASSTELTDHTAPR	14	0	0	0	0	K4DT87	2	750.85	1499.69	4.3553e-28
DASSTELTDHTAPR	14	0	0	0	0	K4DT87	3	500.902	1499.69	0.0043644
DATAIVLDAAQSAAAK	16	0	0	0	0	K4DYH4	2	758.404	1514.79	8.8598e-49
DATAYTEYSR	10	0	0	0	0	Q4DEL1	2	588.762	1175.51	9.4144e-09
DATAYTEYSR	10	0	0	0	0	Q4DEL1	2	588.762	1175.51	1.0095e-12
DATFQQFVDSIDK	13	0	0	0	0	Q4D8D3	2	757.362	1512.71	2.1317e-28
DATILMVGLDAAGK	14	0	0	0	0	Q4CNF3	2	687.869	1373.72	1.2368e-12
DATILMVGLDAAGK	14	0	1	0	0	Q4CNF3	2	695.866	1389.72	9.5453e-29
DAVANEAER	9	0	0	0	0	Q4E2Z0	2	487.731	973.446	0.0023226
DAVTVQSLDFLAK	13	0	0	0	0	Q4DTP9	2	703.88	1405.75	7.0696e-13
DCHLLGTFDLSGIPPAPR	18	0	0	0	0	K4DS68;Q4DTM9;Q4DTM8	3	656	1964.98	3.927e-05
DCHLLGTFDLSGIPPAPR	18	0	0	0	0	K4DS68;Q4DTM9;Q4DTM8	2	983.496	1964.98	9.3335e-10
DCPNAPPGGER	11	0	0	0	0	Q4D6T7;Q4D6T8	2	585.254	1168.49	0.0031531
DCPNAPPGGER	11	0	0	0	0	Q4D6T7;Q4D6T8	2	585.254	1168.49	0.0023019
DCTQVEINPLVELENGDVMCIDAK	24	0	0	0	0	K4E0F8	3	921.428	2761.26	2.4612e-09
DCTQVEINPLVELENGDVMCIDAK	24	0	1	0	0	K4E0F8	2	1389.64	2777.26	2.0833e-07
DDANRPFVLESVK	13	0	0	1	1	K4EA87	2	745.386	1488.76	9.4388e-05
DDFLAECILPLR	12	0	0	0	0	Q4DUP6	2	731.374	1460.73	0.00027238
DDFPEETPYPMR	12	0	1	0	0	Q4E1L3	2	756.819	1511.62	0.03156
DDGEKVIPPSLALVAALESGYR	22	0	0	1	1	K4E8Y0	2	1150.61	2299.21	9.1961e-06
DDGEKVIPPSLALVAALESGYR	22	0	0	1	1	K4E8Y0	3	767.409	2299.21	8.9269e-05
DDGEKVIPPSLALVAALESGYR	22	0	0	1	1	K4E8Y0	2	1150.61	2299.21	0.00015728
DDITVVLSR	9	0	0	0	0	K4DXD3	2	509.282	1016.55	0.0088931
DDITVVLSR	9	0	0	0	0	K4DXD3	2	509.282	1016.55	0.021427
DDLFNTNASIVR	12	0	0	0	0	K4E1P3	2	682.844	1363.67	5.17e-50
DDNIHLQVGNVGDSR	15	0	0	0	0	Q4E4N2	3	546.933	1637.78	2.2621e-07
DDNIHLQVGNVGDSR	15	0	0	0	0	Q4E4N2	2	819.895	1637.78	9.9305e-10
DDNIHLQVGNVGDSR	15	0	0	0	0	Q4E4N2	3	546.933	1637.78	7.1857e-14
DDNIHLQVGNVGDSR	15	0	0	0	0	Q4E4N2	2	819.895	1637.78	4.6888e-27
DDPLTEPIFDEK	12	0	0	0	0	Q4DSL2	2	709.838	1417.66	1.7408e-05
DDTVLLNGGGESSMVK	16	0	1	0	0	Q4DYP5	2	819.388	1636.76	3.9664e-10
DDVWAFYNDTR	11	0	0	0	0	K4DUN8	2	701.307	1400.6	0.00024682
DEATGEFK	8	0	0	0	0	Q4D066	2	448.703	895.392	0.031783
DEFVSLCEK	9	0	0	0	0	K4E8Y0	2	563.758	1125.5	0.0029969
DEFVSLCEKNPNNCLDAK	18	0	0	1	1	K4E8Y0	3	718.326	2151.96	2.4795e-07
DEFVSLCEKNPNNCLDAK	18	0	0	1	1	K4E8Y0	2	1076.99	2151.96	8.5131e-10
DEGVDPALFSNSLMENAK	18	0	1	0	0	K4DXD3	2	976.949	1951.88	4.2086e-11
DETPSFEGSEEAPITK	16	0	0	0	0	Q4CR09	2	868.897	1735.78	5.8656e-28
DETPSFEGSEEAPITK	16	0	0	0	0	Q4CR09	2	868.897	1735.78	7.83e-28
DFADNLGIPFLETSAK	16	0	0	0	0	K4DM88	2	869.438	1736.86	1.954e-07
DFDGALVGGSFR	12	0	0	0	0	K4DXT8	2	620.801	1239.59	0.00017908
DFFLALR	7	0	0	0	0	K4E3X3	2	441.248	880.481	0.0050055
DFFLALR	7	0	0	0	0	K4E3X3	2	441.248	880.481	0.0090413
DFFSITDPVQK	11	0	0	0	0	Q4DMY8	2	648.827	1295.64	6.3756e-08
DGAGSATLSMAYAGAEWSNSVLK	23	0	0	0	0	K4E1P3	2	1143.54	2285.06	3.6305e-07
DGAGSATLSMAYAGAEWSNSVLK	23	0	0	0	0	K4E1P3	3	762.695	2285.06	1.5386e-07
DGCAPVFSPR	10	0	0	0	0	Q4DCQ3	2	553.258	1104.5	0.0027492
DGFAEELSPLQALIR	15	0	0	0	0	K4DZL5	2	829.941	1657.87	3.3938e-06
DGFEVEEFGSIPFSVHIPSTEVR	23	0	0	0	0	Q4DLX6;Q4DBW0	3	860.087	2577.24	3.8694e-12
DGFEVEEFGSIPFSVHIPSTEVR	23	0	0	0	0	Q4DLX6;Q4DBW0	3	860.087	2577.24	4.8193e-13
DGFEVEEFGSIPFSVHIPSTEVR	23	0	0	0	0	Q4DLX6;Q4DBW0	3	860.087	2577.24	8.4356e-21
DGFEVEEFGSIPFSVHIPSTEVR	23	0	0	0	0	Q4DLX6;Q4DBW0	2	1289.63	2577.24	8.636e-16
DGFEVEEFGSIPFSVHIPSTEVR	23	0	0	0	0	Q4DLX6;Q4DBW0	3	860.087	2577.24	1.9405e-16
DGFEVEEFGSIPFSVHIPSTEVR	23	0	0	0	0	Q4DLX6;Q4DBW0	2	1289.63	2577.24	1.3303e-08
DGFEVEEFGSIPFSVHIPSTEVR	23	0	0	0	0	Q4DLX6;Q4DBW0	2	1289.63	2577.24	0.0018685
DGFEVEEFGSIPFSVHIPSTEVRR	24	0	0	1	1	Q4DLX6;Q4DBW0	4	684.342	2733.34	1.3637e-05
DGFEVEEFGSIPFSVHIPSTEVRR	24	0	0	1	1	Q4DLX6;Q4DBW0	3	912.121	2733.34	7.6982e-07
DGFQLTEPDSGVMWPVNTQGNNVR	24	0	1	0	0	Q4CR14;K4DKG6	3	893.082	2676.22	2.0679e-07
DGFQLTEPDSGVMWPVNTQGNNVR	24	0	1	0	0	Q4CR14;K4DKG6	2	1339.12	2676.22	7.7771e-17
DGFQLTEPDSGVMWPVNTQGNNVR	24	0	0	0	0	Q4CR14;K4DKG6	3	887.75	2660.23	1.4186e-19
DGGQEEAAFPEVR	13	0	0	0	0	K4E943	2	702.823	1403.63	6.7132e-09
DGGQEEAAFPEVR	13	0	0	0	0	K4E943	2	702.823	1403.63	1.0731e-05
DGGSEPLTTPFTGGDLER	18	0	0	0	0	K4EBV2	2	924.934	1847.85	0.0019611
DGGSEPLTTPFTGGDLER	18	0	0	0	0	K4EBV2	2	924.934	1847.85	3.6725e-15
DGHEGPVSSTIVLPTVVAPK	20	0	0	0	0	K4E189	3	668.365	2002.07	0.00011273
DGHEGPVSSTIVLPTVVAPK	20	0	0	0	0	K4E189	2	1002.04	2002.07	2.0443e-28
DGHEGPVSSTIVLPTVVAPK	20	0	0	0	0	K4E189	3	668.365	2002.07	4.5775e-07
DGHEGPVSSTIVLPTVVAPK	20	0	0	0	0	K4E189	2	1002.04	2002.07	3.9602e-21
DGIIPLFVEGAK	12	0	0	0	0	Q4E4V7	2	629.856	1257.7	0.012983
DGLLWGDHK	9	0	0	0	0	K4E3I1	2	520.762	1039.51	0.0063882
DGLLWGDHK	9	0	0	0	0	K4E3I1	2	520.762	1039.51	0.00013287
DGMETPYWNEVVFGPFR	17	0	1	0	0	Q4CMD9	2	1030.46	2058.91	5.0393e-21
DGMWQNIDAALVVPGDLVK	19	0	1	0	0	Q4DE37	2	1029.02	2056.03	1.7852e-05
DGNCVPRPANAPSGSGDASDAR	22	0	0	1	1	K4DVI8	3	724.323	2169.95	0.00098377
DGSGIGAAFISALVVNDK	18	0	0	0	0	Q4DQ27	2	867.457	1732.9	4.5437e-06
DGSWQATGVGEVQEEDVELPPALR	24	0	0	0	0	K4DVI8	2	1291.62	2581.23	8.9776e-19
DGTDDFNSVGHSDSAK	16	0	0	0	0	Q4DXF7	2	826.345	1650.68	6.6244e-38
DGTDDFNSVGHSDSAK	16	0	0	0	0	Q4DXF7	3	551.233	1650.68	0.00010824
DGTHAVGSTAAAAAAAEALAK	21	0	0	0	0	K4EE92	3	618.65	1852.93	1.0952e-06
DGTHAVGSTAAAAAAAEALAK	21	0	0	0	0	K4EE92	2	927.471	1852.93	8.1522e-50
DGTHAVGSTAAAAAAAEALAK	21	0	0	0	0	K4EE92	4	464.239	1852.93	0.03599
DGTHAVGSTAAAAAAAEALAK	21	0	0	0	0	K4EE92	3	618.65	1852.93	9.3371e-16
DGTHAVGSTAAAAAAAEALAK	21	0	0	0	0	K4EE92	2	927.471	1852.93	7.1696e-30
DGVISSAGEIMSPENLPLPLNVTINHVYFQR	31	0	1	0	0	K4EE92	3	1142.92	3425.73	0.00068486
DGVISSAGEIMSPENLPLPLNVTINHVYFQR	31	0	1	0	0	K4EE92	3	1142.92	3425.73	1.6837e-05
DGVISSAGEIMSPENLPLPLNVTINHVYFQR	31	0	0	0	0	K4EE92	3	1137.59	3409.73	6.4414e-05
DGVITTQDGK	10	0	0	0	0	Q4DYP5	2	517.262	1032.51	0.01956
DGYTYCLK	8	0	0	0	0	K4E5Y1	2	510.229	1018.44	0.012999
DGYTYCLK	8	0	0	0	0	K4E5Y1	2	510.229	1018.44	0.012708
DHSTTGLGAAMR	12	0	1	0	0	Q4CNF3	2	616.788	1231.56	0.00014091
DHWCDRLDLLQR	12	0	0	1	1	K4E1X7	3	542.932	1625.77	0.018238
DHWCDRLDLLQR	12	0	0	1	1	K4E1X7	2	813.894	1625.77	3.149e-08
DICEAQVNSLGR	12	0	0	0	0	Q2UVX4	2	681.328	1360.64	1.0441e-07
DICFGAEYFGASLPVLR	17	0	0	0	0	Q4DDA0	2	957.975	1913.93	1.214e-27
DICFGAEYFGASLPVLR	17	0	0	0	0	Q4DDA0	2	957.975	1913.93	1.2568e-11
DIDDTIQTEDVVVFIK	16	0	0	0	0	Q4DUU3	2	925.475	1848.94	7.364e-14
DIENQYETQITQIEHEVSSSGQEVQSSAK	29	0	0	0	0	P35527	3	1088.84	3263.51	3.8272e-14
DIENQYETQITQIEHEVSSSGQEVQSSAK	29	0	0	0	0	P35527	4	816.884	3263.51	0.014444
DIENQYETQITQIEHEVSSSGQEVQSSAK	29	0	0	0	0	P35527	3	1088.84	3263.51	6.4256e-25
DIFDALGMTYVQPEQR	16	0	0	0	0	Q4DH95	2	941.954	1881.89	0.00024616
DIFSLADDTQIDPK	14	0	0	0	0	K4E0F8	2	789.388	1576.76	3.1496e-19
DIFSLADDTQIDPK	14	0	0	0	0	K4E0F8	2	789.388	1576.76	1.8613e-37
DIHLALCLR	9	0	0	0	0	Q4CWE9	2	555.808	1109.6	0.004225
DISLAEWGR	9	0	0	0	0	Q4DNQ7	2	523.767	1045.52	0.0020701
DISLAEWGR	9	0	0	0	0	Q4DNQ7	2	523.767	1045.52	6.1585e-05
DIVHELPVSLEAFYTGK	17	0	0	0	0	Q4D832	3	640.003	1916.99	6.1415e-12
DIVHELPVSLEAFYTGK	17	0	0	0	0	Q4D832	2	959.501	1916.99	4.1265e-15
DIVHELPVSLEAFYTGK	17	0	0	0	0	Q4D832	3	640.003	1916.99	0.00015707
DIVIIHGK	8	0	0	0	0	K4E595;Q4DA56	2	447.774	893.533	0.0035343
DKFEPYALVR	10	0	0	1	1	K4DT87	3	413.224	1236.65	0.00047397
DKLEEGLEQI	10	0	0	1	1	Q4E0M4	2	587.304	1172.59	2.7666e-28
DKLILVSWNPDSGLPR	16	0	0	1	1	Q4D8D3	3	604	1808.98	5.4549e-08
DKLILVSWNPDSGLPR	16	0	0	1	1	Q4D8D3	3	604	1808.98	1.2855e-06
DKNTDTLSK	9	0	0	1	1	P20930	2	511.262	1020.51	0.0014999
DKPVNSWSDEFLKPPVSK	18	0	0	2	2	Q4DS82	3	691.693	2072.06	0.0020932
DKSPAHVSEAAR	12	0	0	1	1	K4EDV1	2	634.323	1266.63	0.00033307
DKSPAHVSEAAR	12	0	0	1	1	K4EDV1	3	423.218	1266.63	0.001708
DLDGTPNK	8	0	0	0	0	Q4DZ98	2	430.211	858.408	0.020171
DLDPTNDLSFLR	12	0	0	0	0	Q4DG38	2	703.352	1404.69	0.00015709
DLEAASQPQVSDVLAVAR	18	0	0	0	0	K4DW66	2	934.989	1867.96	5.9066e-49
DLEAASQPQVSDVLAVAR	18	0	0	0	0	K4DW66	2	934.989	1867.96	3.0355e-10
DLEIEVEGLR	10	0	0	0	0	Q9C075	2	586.812	1171.61	0.0057569
DLLLEGSQLLSK	12	0	0	0	0	Q4DUR1	2	658.377	1314.74	0.0044876
DLLLEGSQLLSK	12	0	0	0	0	Q4DUR1	2	658.377	1314.74	1.3917e-05
DLLPENAPDAATQK	14	0	0	0	0	Q4DEK1	2	741.875	1481.74	0.00068528
DLLPENAPDAATQK	14	0	0	0	0	Q4DEK1	2	741.875	1481.74	0.0030712
DLNSAEEEAQR	11	0	0	0	0	K4DN22	2	631.286	1260.56	0.00071935
DLNSAEEEAQR	11	0	0	0	0	K4DN22	2	631.286	1260.56	1.7201e-19
DLSDLLNVPVPTHAIQAEK	19	0	0	0	0	Q4DXT4	3	687.372	2059.09	8.8482e-07
DLSEAQAVDYDEGIDEILR	19	0	0	0	0	K4DJG8	2	1076.01	2150	1.8253e-15
DLSIVMDTAR	10	0	0	0	0	K4E5F1	2	560.787	1119.56	5.6439e-08
DLSPSTNLER	10	0	0	0	0	K4DV27	2	566.286	1130.56	0.025579
DLSPSTNLER	10	0	0	0	0	K4DV27	2	566.286	1130.56	0.011833
DLTDYLMK	8	0	1	0	0	P60712	2	507.744	1013.47	0.0043885
DLTEWVNGAK	10	0	0	0	0	K4DN22	2	566.785	1131.56	0.00028888
DLVEAPARPASANAAASR	18	0	0	1	1	K4E0X7	2	883.961	1765.91	0.035115
DMFDYVTPVNVFDRK	15	0	0	1	1	K4E3D7	3	615.966	1844.88	0.0013274
DMGTTWTEAIGTLPGVWTK	19	0	0	1	0	K4DQE4;K4DKG6;K4DMJ9	2	1032.51	2063	0.0034931
DMGTTWTEAIGTLPGVWTK	19	0	1	1	0	K4DQE4;K4DKG6;K4DMJ9	2	1040.51	2079	7.6051e-11
DMGTTWTEAVGTLPGVWVNAR	21	0	1	1	0	K4DVP7	2	1139.05	2276.09	1.5133e-05
DMGTTWTEAVGTLPGVWVNAR	21	0	1	1	0	K4DVP7	3	759.704	2276.09	0.00015503
DMGTTWTEAVGTLPGVWVNAR	21	0	1	1	0	K4DVP7	2	1139.05	2276.09	6.0962e-31
DMGTTWTEAVGTLPGVWVNAR	21	0	1	1	0	K4DVP7	3	759.704	2276.09	9.5169e-07
DMGTTWTEAVGTLPGVWVNAR	21	0	0	1	0	K4DVP7	3	754.372	2260.09	0.00030746
DMGTTWTEAVGTLPGVWVNAR	21	0	0	1	0	K4DVP7	2	1131.05	2260.09	3.1285e-08
DMLDDQGDMEPIIPIPNVSGR	21	0	2	0	0	Q4CXX4	2	1172.54	2343.07	0.00016563
DMPIQAFLLYQEPVLGPVR	19	0	1	0	0	P02666	3	734.726	2201.16	5.8667e-08
DMPIQAFLLYQEPVLGPVR	19	0	1	0	0	P02666	2	1101.59	2201.16	1.3482e-05
DMPIQAFLLYQEPVLGPVR	19	0	1	0	0	P02666	2	1101.59	2201.16	9.5559e-06
DMPIQAFLLYQEPVLGPVR	19	0	1	0	0	P02666	3	734.726	2201.16	7.0407e-08
DMTAEKVDSVEEK	13	0	0	1	1	Q4CRE8;K4E5N2;K4E681	2	740.845	1479.68	1.3096e-05
DNAVEELQHSSSPVIDCDPIQPGK	24	0	0	0	0	K4E189	3	879.082	2634.22	2.8758e-06
DNELLMAYR	9	0	1	0	0	Q4E2Z0	2	570.771	1139.53	1.2763e-29
DNELLMAYR	9	0	0	0	0	Q4E2Z0	2	562.774	1123.53	4.445e-20
DNGLLFR	7	0	0	0	0	Q4CV42	2	417.727	833.44	0.019171
DNGLLFR	7	0	0	0	0	Q4CV42	2	417.727	833.44	0.00039752
DNGNGLLFR	9	0	0	0	0	Q4D066	2	503.259	1004.5	0.0075554
DNGNGLLFR	9	0	0	0	0	Q4D066	2	503.259	1004.5	6.5243e-05
DNISCMIVR	9	0	0	0	0	K4E583	2	554.268	1106.52	0.0039267
DNISCMIVR	9	0	1	0	0	K4E583	2	562.265	1122.52	8.7818e-06
DNLEGLCCSVR	11	0	0	0	0	K4E0X7	2	661.795	1321.58	0.00027209
DNLEGLCCSVR	11	0	0	0	0	K4E0X7	2	661.795	1321.58	0.00019881
DNNKGGVISLSR	12	0	0	1	1	K4DN03;K4DQE4;K4DKG6	2	630.339	1258.66	0.018035
DNPWLVIPISALR	13	0	0	0	0	Q4DZM9	2	747.427	1492.84	0.0036356
DNPWLVIPISALR	13	0	0	0	0	Q4DZM9	2	747.427	1492.84	7.4932e-05
DNVSCVIVQFK	11	0	0	0	0	Q4E4N2	2	654.834	1307.65	1.5568e-51
DNVSCVIVQFK	11	0	0	0	0	Q4E4N2	2	654.834	1307.65	1.885e-19
DNVSCVIVQFK	11	0	0	0	0	Q4E4N2	2	654.834	1307.65	2.2164e-81
DPFENMGAQLVR	12	0	1	1	0	Q4DYP5	2	696.832	1391.65	1.0891e-05
DPFESIDQEGVGELVR	16	0	0	0	0	K4E9B7;Q4E0Q0	2	895.434	1788.85	2.2108e-49
DPMTEVTLTSSGGTTMGR	18	0	2	1	0	K4EE92	2	936.919	1871.82	6.7814e-30
DPMTEVTLTSSGGTTMGR	18	0	2	1	0	K4EE92	3	624.949	1871.82	0.011854
DPPANILQLNEVLLMTK	17	0	1	0	0	K4EE92	2	963.024	1924.03	1.2837e-16
DPPANILQLNEVLLMTK	17	0	1	0	0	K4EE92	3	642.352	1924.03	3.5058e-11
DPVYDYR	7	0	0	0	0	K4E5Y1	2	464.214	926.413	0.025248
DPWGTVLGWVR	11	0	0	0	0	Q4D408	2	643.338	1284.66	0.0010035
DPYIALQR	8	0	0	0	0	Q4DZR9;K4ECX4;Q4DZR8;Q4DV74;K4E8M6	2	488.267	974.519	1.3188e-08
DQIVDLTVGNNK	12	0	0	0	0	P35527	2	658.346	1314.68	0.00020496
DQLLSFSLGESAFDYAER	18	0	0	0	0	K4E1X7	2	1024.48	2046.95	1.801e-11
DQLLSFSLGESAFDYAER	18	0	0	0	0	K4E1X7	3	683.325	2046.95	0.0018866
DQLLSFSLGESAFDYAER	18	0	0	0	0	K4E1X7	2	1024.48	2046.95	4.2353e-28
DQSSCGSCWAVAAASAMSDR	20	0	1	0	0	O61066	2	1066.93	2131.84	1.7501e-16
DQVEAFYACLLR	12	0	0	0	0	Q4E5Z7	2	742.864	1483.71	5.935e-28
DRIEANGGCVVSSR	14	0	0	1	1	K4E583	3	507.248	1518.72	0.020555
DRIEANGGCVVSSR	14	0	0	1	1	K4E583	3	507.248	1518.72	0.0042323
DRKEAWER	8	0	0	2	2	K4EC28;K4EAZ1	3	363.853	1088.54	0.013708
DRKEAWER	8	0	0	2	2	K4EC28;K4EAZ1	2	545.275	1088.54	0.036849
DRTQWFADLLEQHAAESPSDSR	22	0	0	1	1	Q4E4N2	3	853.733	2558.18	1.6088e-05
DRTQWFADLLEQHAAESPSDSR	22	0	0	1	1	Q4E4N2	4	640.552	2558.18	4.2164e-06
DRYTQCVDEK	10	0	0	1	1	Q4E2Z0	2	657.293	1312.57	2.1166e-05
DRYTQCVDEK	10	0	0	1	1	Q4E2Z0	3	438.531	1312.57	0.0015923
DSAEVLAGCNHALLTGEDAPK	21	0	0	0	0	K4DIR1	3	723.348	2167.02	5.5497e-06
DSEAPSCHSCAVNFSISTR	19	0	0	0	0	K4DXT8	3	708.974	2123.9	0.00014163
DSEAPSCHSCAVNFSISTR	19	0	0	0	0	K4DXT8	2	1062.96	2123.9	2.668e-37
DSEAPSCHSCAVNFSISTR	19	0	0	0	0	K4DXT8	3	708.974	2123.9	2.565e-12
DSEAPSCHSCAVNFSISTR	19	0	0	0	0	K4DXT8	2	1062.96	2123.9	1.3833e-28
DSKVEPLGSTK	11	0	0	1	1	Q4D066	2	580.812	1159.61	0.00065218
DSVEGAFELIQR	12	0	0	0	0	K4E0P3	2	682.346	1362.68	8.5897e-05
DSVLVAEQNWDNK	13	0	0	0	0	K4ED25	2	759.365	1516.72	0.0028363
DSVPVMTNDEVQSMFAPELSSGK	23	0	1	0	0	K4DZS1	3	828.714	2483.12	2.7615e-05
DSVPVMTNDEVQSMFAPELSSGK	23	0	1	0	0	K4DZS1	2	1242.57	2483.12	3.888e-06
DSVPVMTNDEVQSMFAPELSSGK	23	0	2	0	0	K4DZS1	2	1250.56	2499.11	4.3976e-11
DSYVGDEAQSK	11	0	0	0	0	P60712	2	599.765	1197.51	0.0012894
DSYVGDEAQSKR	12	0	0	1	1	P60712	2	677.815	1353.62	1.0619e-16
DTAVMPCR	8	0	1	0	0	K4DWR5	2	483.213	964.411	0.002698
DTAVMPCR	8	0	1	0	0	K4DWR5	2	483.213	964.411	0.00073003
DTAVMPCR	8	0	0	0	0	K4DWR5	2	475.215	948.416	0.012924
DTFTAFEDLPMPTIAAVEGK	20	0	1	0	0	Q4DIE0	2	1085.02	2168.03	0.0078223
DTGGQHEFDAAK	12	0	0	0	0	K4E8V8	2	638.284	1274.55	2.3994e-05
DTGLGLSPTASLR	13	0	0	0	0	ENSEMBL:ENSBTAP00000024146	2	644.349	1286.68	0.0015504
DTIEFPELFGSQEER	15	0	0	0	0	K4DTA2	2	898.921	1795.83	1.1463e-62
DTIPILDGVTVIR	13	0	0	0	0	K4E1R3	2	706.411	1410.81	1.8443e-08
DTKEEEEDDDMGFGLFD	17	0	1	2	1	Q4D4B9	2	1004.39	2006.76	1.0436e-15
DTLGEELISVYGSR	14	0	0	0	0	K4EDC5	2	769.888	1537.76	0.0026488
DTSANSRPPDNQPQPK	16	0	0	1	1	K4DX27	3	584.615	1750.82	0.0074121
DTSIQEIDAALKR	13	0	0	1	1	Q4DHF0	3	487.263	1458.77	0.0042591
DTSNPPTMGEDAEVR	15	0	1	1	0	K4DYI0	2	817.852	1633.69	6.3018e-07
DVAEASNVYGAGFPMPK	17	0	0	0	0	Q4CYE4	2	876.917	1751.82	4.0026e-20
DVAEASNVYGAGFPMPK	17	0	1	0	0	Q4CYE4	2	884.914	1767.81	0.00018052
DVAFDPPAMPFVTPSTGGGSAR	22	0	0	0	0	K4DJS2	2	1089.02	2176.03	2.4813e-08
DVAFDPPAMPFVTPSTGGGSAR	22	0	0	0	0	K4DJS2	3	726.349	2176.03	4.6465e-12
DVAFDPPAMPFVTPSTGGGSAR	22	0	1	0	0	K4DJS2	2	1097.02	2192.02	2.5783e-08
DVAFDPPAMPFVTPSTGGGSAR	22	0	1	0	0	K4DJS2	3	731.681	2192.02	8.1499e-10
DVDAAYMNK	9	0	1	0	0	P04259;P02538;P48668;P13647	2	521.729	1041.44	0.0012316
DVDAAYMNKVELQAK	15	0	0	1	1	P04259;P02538;P48668	3	565.619	1693.83	0.034331
DVDAAYMNKVELQAK	15	0	1	1	1	P04259;P02538;P48668	2	855.922	1709.83	0.00015597
DVDEALR	7	0	0	0	0	Q4CVR5	2	409.206	816.398	0.0030824
DVDGAYMTK	9	0	1	0	0	P04264	2	508.224	1014.43	0.0012313
DVDGAYMTK	9	0	1	0	0	P04264	2	508.224	1014.43	0.001475
DVDGAYMTK	9	0	0	0	0	P04264	2	500.226	998.438	0.0021562
DVDGAYMTK	9	0	0	0	0	P04264	2	500.226	998.438	0.019092
DVDGAYMTKVDLQAK	15	0	1	1	1	P04264	2	835.409	1668.8	6.3676e-05
DVDGAYMTKVDLQAK	15	0	0	1	1	P04264	2	827.411	1652.81	2.2334e-06
DVDNAYMIK	9	0	1	0	0	P35908	2	542.753	1083.49	0.0013411
DVDNAYMIK	9	0	1	0	0	P35908	2	542.753	1083.49	0.00039383
DVDVSLTVINK	11	0	0	0	0	K4DZS1	2	601.835	1201.66	1.7999e-07
DVDVSLTVINK	11	0	0	0	0	K4DZS1	2	601.835	1201.66	7.4557e-08
DVEAAAASGSAR	12	0	0	0	0	K4DZZ0	2	552.768	1103.52	0.00055352
DVEAAAASGSARPSAAAEAAQTK	23	0	0	1	1	K4DZZ0	3	710.686	2129.03	4.5931e-11
DVEAAAASGSARPSAAAEAAQTK	23	0	0	1	1	K4DZZ0	2	1065.52	2129.03	3.1851e-23
DVFATPIPGSVLASR	15	0	0	0	0	K4E413	2	765.42	1528.82	0.0011586
DVGDASGTTGTFCLVMR	17	0	0	0	0	K4E583	2	893.909	1785.8	9.0817e-12
DVGDASGTTGTFCLVMR	17	0	0	0	0	K4E583	2	893.909	1785.8	8.4655e-49
DVGDASGTTGTFCLVMR	17	0	1	0	0	K4E583	2	901.906	1801.8	1.0515e-20
DVGDASGTTGTFCLVMR	17	0	1	0	0	K4E583	2	901.906	1801.8	3.9387e-78
DVGMLCTLTPECSPYFLLPR	20	0	1	0	0	K4DUN8	3	795.714	2384.12	0.0079786
DVGMLCTLTPECSPYFLLPR	20	0	1	0	0	K4DUN8	2	1193.07	2384.12	4.3763e-11
DVGMLCTLTPECSPYFLLPR	20	0	0	0	0	K4DUN8	2	1185.07	2368.13	4.4148e-05
DVIDAVCK	8	0	0	0	0	Q4DC38	2	460.231	918.448	0.029386
DVLSVTFSPDNR	12	0	0	0	0	Q4DTN2	2	675.338	1348.66	2.6112e-19
DVNAAVATIK	10	0	0	0	0	Q4CLA1	2	501.285	1000.56	3.9927e-06
DVNAAVATIK	10	0	0	0	0	Q4CLA1	2	501.285	1000.56	1.7866e-08
DVQFSTHTR	9	0	0	0	0	K4E0U9	2	545.767	1089.52	0.0058326
DVQKADFAQIER	12	0	0	1	1	K4E6E9	3	473.912	1418.72	0.0050466
DVQKADFAQIER	12	0	0	1	1	K4E6E9	2	710.365	1418.72	0.0082594
DVTEGEEVNVSPR	13	0	0	0	0	K4E595	2	715.842	1429.67	1.534e-05
DVTEGEEVNVSPR	13	0	0	0	0	K4E595	2	715.842	1429.67	6.2341e-05
DVTKEEYAAFYK	12	0	0	1	1	Q4DBM7	2	732.356	1462.7	0.00054377
DVTVEPSGTGILSETPGTALR	21	0	0	0	0	K4E955	2	1050.54	2099.07	4.7536e-08
DVTVEPSGTGILSETPGTALR	21	0	0	0	0	K4E955	2	1050.54	2099.07	1.7068e-39
DVVITPEMVGSVVGIYNGR	19	0	0	0	0	Q4DGZ5	2	1003.02	2004.04	1.7069e-10
DVVITPEMVGSVVGIYNGR	19	0	0	0	0	Q4DGZ5	3	669.019	2004.04	0.00043308
DVWGIEGPIDAAFTR	15	0	0	0	0	Q3ZBS7	2	823.912	1645.81	0.01031
DVWGIEGPIDAAFTR	15	0	0	0	0	Q3ZBS7	2	823.912	1645.81	1.1331e-06
DWEIDFDHLR	10	0	0	0	0	K4DZX0	2	673.312	1344.61	0.014109
DWVFTDSQSCFLDR	14	0	0	0	0	Q4E645	2	888.388	1774.76	1.8478e-62
DYADTDHLEVVPGPFSLPK	19	0	0	0	0	Q4E4N2	2	1050.52	2099.02	0.00068986
DYADTDHLEVVPGPFSLPK	19	0	0	0	0	Q4E4N2	2	1050.52	2099.02	7.7652e-12
DYDASMWDEEFFR	13	0	1	0	0	Q4DS82	2	863.838	1725.66	2.104e-05
DYDLTLGCR	9	0	0	0	0	K4ECN2	2	556.756	1111.5	0.00041969
DYGDQGNQGDYGGQR	15	0	0	0	0	K4E6G5	2	815.33	1628.65	1.5834e-62
DYGVLIEEQGISLR	14	0	0	0	0	Q4CX87	2	796.42	1590.83	1.4961e-37
DYGVLIEEQGISLR	14	0	0	0	0	Q4CX87	2	796.42	1590.83	3.1838e-20
DYKTNTTGSQLQQK	14	0	0	1	1	Q4E4N2	3	537.937	1610.79	0.036258
DYLLLEEELLK	11	0	0	0	0	Q4D0B9	2	689.379	1376.74	1.8627e-07
DYLLLEEELLK	11	0	0	0	0	Q4D0B9	2	689.379	1376.74	1.1576e-28
DYNNEYRLQFTELFLGDK	18	0	0	1	1	REV__K4DIS2	3	755.699	2264.07	0.0028784
DYNNEYRLQFTELFLGDK	18	0	0	1	1	REV__K4DIS2	3	755.699	2264.07	0.027868
DYQELMNTK	9	0	1	0	0	P04264	2	579.261	1156.51	3.5029e-41
DYQELMNTK	9	0	1	0	0	P04264	2	579.261	1156.51	2.2264e-40
DYQELMNTK	9	0	0	0	0	P04264	2	571.263	1140.51	5.4698e-08
DYQELMNTK	9	0	0	0	0	P04264	2	571.263	1140.51	0.017501
DYQELMNVK	9	0	1	0	0	P35908;P12035	2	578.271	1154.53	0.0012644
DYQELMNVK	9	0	1	0	0	P35908;P12035	2	578.271	1154.53	8.3094e-05
DYQELMNVK	9	0	0	0	0	P35908;P12035	2	570.274	1138.53	0.0026345
DYSPYFK	7	0	0	0	0	P08779;P02533	2	460.213	918.412	0.037691
DYSPYFK	7	0	0	0	0	P08779;P02533	2	460.213	918.412	0.019364
DYSQYYR	7	0	0	0	0	Q04695	2	497.717	993.419	0.019481
DYSQYYR	7	0	0	0	0	Q04695	2	497.717	993.419	0.0014506
DYTTIVCNVGDSR	13	0	0	0	0	K4E583	2	750.343	1498.67	1.3139e-37
EAAAAAAAAAPK	12	0	0	0	0	K4E8Y0	2	506.775	1011.53	1.6006e-05
EAAAAAAAAAPK	12	0	0	0	0	K4E8Y0	2	506.775	1011.53	2.3071e-08
EAAAAAAAAAPKESVPAAAAAPK	23	0	0	1	1	K4E8Y0	3	669.029	2004.06	0.030247
EAAEFEDEDR	10	0	0	0	0	K4DT97	2	605.747	1209.48	0.0016305
EAAEFNFALSQAQGAK	16	0	0	0	0	K4DT87	2	841.413	1680.81	6.9097e-136
EAAEFNFALSQAQGAK	16	0	0	0	0	K4DT87	2	841.413	1680.81	2.0941e-37
EAALKVDGGTTELDVCTLR	19	0	0	1	1	Q4DUS2	3	683.349	2047.03	0.017833
EAAPEWAGK	9	0	0	0	0	Q4CX87	2	479.735	957.456	0.020229
EAAPLTGVEGEAWEAYVALQK	21	0	0	0	0	Q4DC96	2	1116.56	2231.11	0.00016132
EAAPNSMGANMK	12	0	2	1	0	Q4DHZ9	2	626.768	1251.52	0.034761
EACAQSLPLSSENLSPMPR	19	0	1	0	0	K4E8V8	2	1052	2101.98	2.0306e-10
EADAPQASPDSAAPVCR	17	0	0	0	0	K4E9S5	2	871.394	1740.77	2.1406e-15
EADEQFGDEAAGASALPMSLK	21	0	0	0	0	K4E0U9	2	1068.99	2135.97	9.7138e-30
EADEQFGDEAAGASALPMSLK	21	0	0	0	0	K4E0U9	3	712.997	2135.97	0.012917
EADGDTSDIPESIR	14	0	0	0	0	K4EAD1	2	752.842	1503.67	2.155e-06
EADVDGDGQINYEEFVK	17	0	0	0	0	Q4D137	2	964.431	1926.85	1.7969e-37
EAEALYFIK	9	0	0	0	0	K4E1X7	2	542.29	1082.56	0.0083956
EAEFMGNYK	9	0	1	1	0	Q4DLX6;Q4DBW0	2	552.737	1103.46	0.00071937
EAEFMGNYK	9	0	1	1	0	Q4DLX6;Q4DBW0	2	552.737	1103.46	0.00061713
EAEFMGNYK	9	0	0	1	0	Q4DLX6;Q4DBW0	2	544.739	1087.46	0.0040021
EAESQEGKDDREEI	14	0	0	2	2	Q4E5D6	2	817.861	1633.71	0.033405
EAFSLFDKDGDGTITTK	17	0	0	1	1	Q4D137	2	922.949	1843.88	2.3995e-09
EAGETFESMHGSK	13	0	1	0	0	K4E595	2	713.301	1424.59	3.4096e-09
EAGETFESMHGSK	13	0	0	0	0	K4E595	2	705.304	1408.59	2.3039e-08
EAHADGGNALFASMYPAFK	19	0	0	0	0	K4DYH4	3	666.312	1995.91	0.013302
EANVVDVITK	10	0	0	0	0	K4DYH4	2	544.303	1086.59	0.0012936
EANVVDVITK	10	0	0	0	0	K4DYH4	2	544.303	1086.59	0.0026593
EAPIGGWCPYSSCTTQK	17	0	0	0	0	Q4DS02	2	971.427	1940.84	0.021964
EAPIGGWCPYSSCTTQK	17	0	0	0	0	Q4DS02	2	971.427	1940.84	0.00023275
EAPIVSETVNVHLGR	15	0	0	0	0	K4E595	3	540.962	1619.86	0.029198
EAPIVSETVNVHLGR	15	0	0	0	0	K4E595	2	810.939	1619.86	2.023e-48
EAPIVSETVNVHLGR	15	0	0	0	0	K4E595	3	540.962	1619.86	0.00047738
EAPIVSETVNVHLGR	15	0	0	0	0	K4E595	2	810.939	1619.86	8.1668e-20
EAQENLEEGAMSHYEAELSR	20	0	0	0	0	Q4D0B9	3	765.006	2292	0.00028039
EAQENLEEGAMSHYEAELSR	20	0	0	0	0	Q4D0B9	2	1147.01	2292	4.937e-39
EAQENLEEGAMSHYEAELSR	20	0	1	0	0	Q4D0B9	3	770.338	2307.99	0.023221
EAQENLEEGAMSHYEAELSR	20	0	1	0	0	Q4D0B9	2	1155	2307.99	6.9716e-22
EAQENLEEGAMSHYEAELSR	20	0	1	0	0	Q4D0B9	3	770.338	2307.99	0.00018822
EAQENLEEGAMSHYEAELSRVDALR	25	0	0	1	1	Q4D0B9	3	949.779	2846.31	0.00012929
EASCGTINAGDEESCTSCGK	20	0	0	0	0	K4E0U9	3	711.61	2131.81	0.00016183
EASCGTINAGDEESCTSCGK	20	0	0	0	0	K4E0U9	2	1066.91	2131.81	4.8812e-05
EASGAVGPADQQQPAVPEVTDVTLEAAR	28	0	0	0	0	Q4DIF6	3	936.133	2805.38	9.0649e-06
EASGAVGPADQQQPAVPEVTDVTLEAAR	28	0	0	0	0	Q4DIF6	3	936.133	2805.38	0.0021081
EASGAVGPADQQQPAVPEVTDVTLEAAR	28	0	0	0	0	Q4DIF6	2	1403.7	2805.38	2.738e-16
EASGAVGPADQQQPAVPEVTDVTLEAARK	29	0	0	1	1	Q4DIF6	3	978.832	2933.47	6.1834e-07
EASNVEEAFTR	11	0	0	0	0	K4DM88	2	626.794	1251.57	0.0028899
EATAFLSFLNR	11	0	0	0	0	K4E7C1	2	634.835	1267.66	1.9662e-09
EATAFLSFLNR	11	0	0	0	0	K4E7C1	2	634.835	1267.66	5.6898e-81
EAVATWWR	8	0	0	0	0	Q4E4E7	2	509.759	1017.5	0.0029275
EAVATWWR	8	0	0	0	0	Q4E4E7	2	509.759	1017.5	0.003882
EAVEFPLSHPELYDEVGIKPPK	22	0	0	1	1	Q4D0B9	3	832.1	2493.28	0.0001298
EAVIEQELTER	11	0	0	0	0	Q4E392	2	658.838	1315.66	9.4805e-05
EAVLQDPLGLPIIGR	15	0	0	0	0	Q4CYQ2	2	795.964	1589.91	3.6668e-07
EAVLQDPLGLPIIGR	15	0	0	0	0	Q4CYQ2	2	795.964	1589.91	5.974e-28
EAVQYFTDVACAEADPEEKEFVER	24	0	0	1	1	Q4DDA0	3	944.76	2831.26	1.0552e-06
ECATFNGCDTGQCR	14	0	0	0	0	K4DPK2;Q4DSL4	2	838.317	1674.62	5.1917e-09
ECLANDCNHK	10	0	0	0	0	Q4CT35	2	630.758	1259.5	7.2953e-20
ECPNRPAGGFR	11	0	0	1	1	Q4D6T7	2	630.799	1259.58	0.039061
ECPTRPPGAMGDR	13	0	0	2	1	Q4D6T7;Q4D6T8	3	481.887	1442.64	0.034697
ECPTRPPGAMGDR	13	0	1	2	1	Q4D6T7;Q4D6T8	2	730.324	1458.63	0.014764
ECVFCTNTSSLSVGEQAAVTGRPDR	25	0	0	1	1	Q4DZT0	3	914.425	2740.25	0.016428
EDAANNYAR	9	0	0	0	0	Q4CLA1	2	512.228	1022.44	2.3648e-05
EDDLWLIVNK	10	0	0	0	0	Q4DXF7	2	622.83	1243.64	1.4731e-28
EDEEIIDDGEGWGQNHEMFVETR	23	0	0	0	0	K4EE92	3	912.389	2734.15	2.9814e-06
EDEEIIDDGEGWGQNHEMFVETR	23	0	1	0	0	K4EE92	3	917.721	2750.14	2.5017e-17
EDEEIIDDGEGWGQNHEMFVETR	23	0	1	0	0	K4EE92	2	1376.08	2750.14	4.1621e-05
EDHSVMGLTTR	11	0	1	1	0	K4EE92	3	421.2	1260.58	0.038558
EDHSVMGLTTR	11	0	1	1	0	K4EE92	2	631.296	1260.58	0.021954
EDLNEVER	8	0	0	0	0	K4E0X7	2	502.238	1002.46	0.013504
EDNKSVLLLNYDTTK	15	0	0	1	1	K4DZS1	3	584.972	1751.89	0.0029355
EDVPLTAYK	9	0	0	0	0	Q4DQF8	2	518.271	1034.53	0.011232
EEATDNADTPAR	12	0	0	0	0	K4E948	2	645.284	1288.55	0.0084067
EEEEDDDMGFGLFD	14	0	1	1	0	Q4D4B9	2	832.301	1662.59	0.0012077
EEFKDDFDFSK	11	0	0	1	1	Q4E1M8	2	703.809	1405.6	0.00054237
EELAEWAGLQK	11	0	0	0	0	Q4CQG0	2	637.325	1272.64	2.7243e-20
EEMPAVPHFSDFSDPR	16	0	1	0	0	Q4DAW5	2	938.912	1875.81	9.8202e-05
EEMSGADIK	9	0	1	0	0	Q4D0B9	2	498.221	994.428	0.0032856
EEMSQLTGQNSGDVNVEINVAPGK	24	0	1	0	0	P35527	2	1266.6	2531.18	1.0213e-12
EEMSQLTGQNSGDVNVEINVAPGK	24	0	1	0	0	P35527	2	1266.6	2531.18	0.0011594
EEMSQLTGQNSGDVNVEINVAPGKDLTK	28	0	1	1	1	P35527	3	997.152	2988.43	0.0085993
EENKSAVNLAADFLK	15	0	0	1	1	REV__K4E009	3	550.29	1647.85	0.0044166
EFAVDFPTDDTILAECLER	19	0	0	0	0	K4DUN8	2	1121.02	2240.03	1.7672e-15
EFFCCTSEFLSALSTEMK	18	0	1	0	0	K4DVG3	2	1101.97	2201.93	3.4335e-10
EFFPSPDCALFVQFHK	16	0	0	0	0	K4E6H0	3	656.982	1967.92	0.030168
EFFPSPDCALFVQFHK	16	0	0	0	0	K4E6H0	2	984.969	1967.92	5.4456e-06
EFFPSPDSLIFGQLYDSR	18	0	0	0	0	K4E6H6	2	1059.51	2117.01	2.1358e-05
EFFPSPDSLIFGQLYDSR	18	0	0	0	0	K4E6H6	3	706.677	2117.01	1.0431e-05
EFFPSPDSLIFGQLYDSR	18	0	0	0	0	K4E6H6	2	1059.51	2117.01	4.8185e-10
EFGNVQQQLR	10	0	0	0	0	K4DYH4	2	609.815	1217.62	5.049e-13
EFGNVQQQLR	10	0	0	0	0	K4DYH4	2	609.815	1217.62	0.0018982
EFIVGDLDKDSKPPVVEPK	19	0	0	2	2	Q4DQF8	3	704.712	2111.12	0.015796
EFLAICSR	8	0	0	0	0	Q4CM76	2	498.253	994.491	0.031112
EFLAICSR	8	0	0	0	0	Q4CM76	2	498.253	994.491	0.01743
EFLEEFLGTVK	11	0	0	0	0	K4E6G5	2	656.345	1310.68	0.026082
EFQSQEQEEPLLR	13	0	0	0	0	Q4D6V2	2	816.897	1631.78	0.0018237
EFTPDVSVIDASGNK	15	0	0	0	0	K4E6W5	2	789.886	1577.76	0.0041082
EGCDIHVITPISLATAVLGGTVR	23	0	0	0	0	Q4DLU9	3	793.762	2378.26	0.025298
EGCDIHVITPISLATAVLGGTVR	23	0	0	0	0	Q4DLU9	3	793.762	2378.26	0.0060954
EGDVYFAQGDKESAK	15	0	0	1	1	K4DV27	2	822.381	1642.75	1.2638e-09
EGFDGTMTAENTQVGR	16	0	1	0	0	Q4CKY8	2	864.878	1727.74	1.46e-07
EGFQPESDGAVAEGQVNVWDKK	22	0	0	1	1	K4E0U9	3	797.38	2389.12	0.012209
EGFTEEDVNSLR	12	0	0	0	0	Q4E5Z7	2	698.323	1394.63	0.0010448
EGFTEEDVNSLR	12	0	0	0	0	Q4E5Z7	2	698.323	1394.63	4.8072e-10
EGFTEEDVNSLRK	13	0	0	1	1	Q4E5Z7	2	762.37	1522.73	4.3845e-19
EGGAAEELKGEK	12	0	0	1	1	Q4CV43	2	609.304	1216.59	0.0042017
EGGCKTEFGIPCR	13	0	0	1	1	K4E0F8	3	504.231	1509.67	0.011917
EGGMFDEASIR	11	0	0	0	0	K4DUG5	2	606.272	1210.53	0.026186
EGGSTGTFFAAMK	13	0	0	0	0	Q4E4N2	2	652.303	1302.59	0.033997
EGGSTGTFFAAMK	13	0	0	0	0	Q4E4N2	2	652.303	1302.59	0.00080358
EGGSTGTFFAAMK	13	0	1	0	0	Q4E4N2	2	660.3	1318.59	0.01026
EGIEAEVINLR	11	0	0	0	0	K4DW66	2	621.838	1241.66	3.1487e-13
EGIEAEVINLR	11	0	0	0	0	K4DW66	2	621.838	1241.66	3.9107e-08
EGIFTVEELIEK	12	0	0	0	0	Q4E024	2	703.874	1405.73	2.794e-05
EGKVDAVAFGAK	12	0	0	1	1	Q4E4V7;K4DRH6	2	596.322	1190.63	0.002634
EGLALINGTQFISALGAEAVVR	22	0	0	0	0	Q4E133	3	743.746	2228.22	2.1159e-08
EGLITKEEAVLR	12	0	0	1	1	K4E9B7;Q4E0Q0	3	453.261	1356.76	0.016055
EGLPVVIGLEPLSVYR	16	0	0	0	0	K4DLS7	2	870.998	1739.98	0.0010653
EGQGAQGITCRPANQNSAFFGGENCFLFTNR	31	0	0	1	1	K4E1B3	3	1150.19	3447.55	1.0688e-11
EGVAVVLNVYNLQR	14	0	0	0	0	Q4E560	2	787.438	1572.86	3.4035e-20
EGVHFEETEEEK	12	0	0	0	0	Q4DBM7	2	731.82	1461.63	2.6411e-13
EGVHFEETEEEK	12	0	0	0	0	Q4DBM7	3	488.216	1461.63	0.0029099
EGVIQALEASLMK	13	0	1	0	0	Q4E4Q4	2	702.874	1403.73	0.002279
EGVLCDENMR	10	0	1	0	0	K4DM24	2	619.761	1237.51	0.0047654
EGVLCDENMR	10	0	1	0	0	K4DM24	2	619.761	1237.51	0.00039743
EGVYDEAFKK	10	0	0	1	1	K4DTB6	2	593.293	1184.57	0.005631
EHALLAFTLGVK	12	0	0	0	0	Q4DYF9	3	433.587	1297.74	0.00018992
EHALLAFTLGVK	12	0	0	0	0	Q4DYF9	2	649.877	1297.74	0.00028449
EHALLAFTLGVK	12	0	0	0	0	Q4DYF9	2	649.877	1297.74	0.00028498
EHVGLPIR	8	0	0	0	0	K4DS29	2	460.769	919.524	0.011472
EHVGLPIR	8	0	0	0	0	K4DS29	2	460.769	919.524	0.004643
EIAALEESMNAR	12	0	0	0	0	Q4CLF8	2	667.324	1332.63	6.8012e-14
EIAALEESMNAR	12	0	1	0	0	Q4CLF8	2	675.322	1348.63	3.0285e-07
EIARDYGVLIEEQGISLR	18	0	0	1	1	Q4CX87	3	687.704	2060.09	2.6022e-11
EIASAVTNIPADEQR	15	0	0	0	0	Q4CWR4	2	807.41	1612.81	0.00025707
EIAVTNNVNTDITK	14	0	0	0	0	Q4D6M9	2	766.402	1530.79	0.0019867
EIETYHNLLEGGQEDFESSGAGK	23	0	0	0	0	P35527	3	837.382	2509.12	1.3378e-31
EIETYHNLLEGGQEDFESSGAGK	23	0	0	0	0	P35527	3	837.382	2509.12	3.8494e-63
EIETYHNLLEGGQEDFESSGAGK	23	0	0	0	0	P35527	2	1255.57	2509.12	1.4854e-38
EIIITFLQTPFSGEER	16	0	0	0	0	Q4DBP9	2	940.494	1878.97	0.010335
EIIITFLQTPFSGEER	16	0	0	0	0	Q4DBP9	2	940.494	1878.97	7.9776e-21
EIKIEISELNR	11	0	0	1	1	P35908	3	448.589	1342.75	0.02514
EIKIEISELNR	11	0	0	1	1	P35908	2	672.38	1342.75	0.017201
EILDEIDALNNGIR	14	0	0	0	0	K4E4T3	2	792.915	1583.82	1.4462e-12
EINVHIDVSK	10	0	0	0	0	K4DWR5	2	577.314	1152.61	0.0011823
EINVHIDVSKLEEK	14	0	0	1	1	K4DWR5	3	551.633	1651.88	0.026541
EIQESVGNTFVPNGR	15	0	0	0	0	K4DV27	2	823.91	1645.81	9.0743e-06
EIQQTHFYPYMPAPPVR	17	0	0	0	0	K4E691	3	692.012	2073.01	3.2845e-10
EISEVVLVGGMTR	13	0	0	0	0	Q4CVR9	2	695.374	1388.73	1.4913e-13
EISEVVLVGGMTR	13	0	1	0	0	Q4CVR9	2	703.371	1404.73	8.4712e-09
EISEVVLVGGMTR	13	0	1	0	0	Q4CVR9	2	703.371	1404.73	1.9606e-09
EISLSEALLGTQFSVK	16	0	0	0	0	Q4DVP6	2	861.47	1720.92	1.4889e-07
EITALAPSTMK	11	0	1	0	0	P60712	2	589.31	1176.61	0.0028443
EIVCVQAGQCGNQIGSK	17	0	0	0	0	Q4DQP2;K4DM83	2	924.441	1846.87	2.5436e-95
EIVCVQAGQCGNQIGSK	17	0	0	0	0	Q4DQP2;K4DM83	3	616.629	1846.87	1.1312e-15
EIVCVQAGQCGNQIGSK	17	0	0	0	0	Q4DQP2;K4DM83	2	924.441	1846.87	2.8216e-113
EIVDLCLDR	9	0	0	0	0	Q4CLA1	2	566.787	1131.56	0.0043665
EIVDLCLDR	9	0	0	0	0	Q4CLA1	2	566.787	1131.56	0.0016041
EKALYLCVTDNSR	13	0	0	1	1	K4DVP7	3	523.596	1567.77	0.0010461
EKDVSLTAFVLIALHEAK	18	0	0	1	1	Q2UVX4	3	662.042	1983.1	0.00066798
EKLDLECLNVSSAK	14	0	0	1	1	Q4DQY2	2	803.411	1604.81	0.00095106
EKTAEAK	7	0	0	1	1	K4EC28;K4EAZ1	2	388.711	775.408	0.024904
ELAGESMNQPQNNAAFGR	18	0	1	0	0	K4DY48	2	975.442	1948.87	2.5478e-10
ELAKDFIVGR	10	0	0	1	1	K4E595;Q4DA56	2	574.327	1146.64	7.2769e-05
ELALEIDK	8	0	0	0	0	Q4E4N2	2	465.761	929.507	0.019142
ELALEIDKQWMDLGR	15	0	1	1	1	Q4E4N2	3	611.645	1831.91	0.0071269
ELALEIDKQWMDLGR	15	0	1	1	1	Q4E4N2	2	916.964	1831.91	8.2751e-07
ELALEIDKQWMDLGR	15	0	1	1	1	Q4E4N2	3	611.645	1831.91	0.0047097
ELALEIDKQWMDLGR	15	0	0	1	1	Q4E4N2	3	606.314	1815.92	8.5374e-14
ELALEIDKQWMDLGR	15	0	0	1	1	Q4E4N2	2	908.967	1815.92	2.6718e-08
ELDFMELSPGR	11	0	0	0	0	Q4CSK3	2	647.311	1292.61	0.0013784
ELDGYTLVFK	10	0	0	0	0	K4E148	2	592.814	1183.61	0.0044392
ELDNYIIGQNEAK	13	0	0	0	0	Q4DEP1	2	753.875	1505.74	0.0043108
ELDTAVVACVK	11	0	0	0	0	K4E943	2	602.816	1203.62	0.00049297
ELEKNPK	7	0	0	1	1	Q4DYF9	2	429.24	856.465	0.016562
ELENLCTPIMTK	12	0	1	0	0	K4DS68;Q4DTM9;Q4DTM8	2	732.857	1463.7	3.4228e-06
ELESARENISELKK	14	0	0	2	2	Q4CPP0	3	549.297	1644.87	0.00041123
ELGCAVDVICGEELR	15	0	0	0	0	Q4DZJ3	2	860.406	1718.8	4.6516e-06
ELGEEVVDDCIR	12	0	0	0	0	K4DZL8	2	717.332	1432.65	0.00067263
ELGEEVVDDCIR	12	0	0	0	0	K4DZL8	2	717.332	1432.65	3.031e-05
ELGLLPPEEEVEWNENK	17	0	0	0	0	Q4CP72	2	1012.99	2023.97	0.00021535
ELISNSSDACDK	12	0	0	0	0	Q4DBM7	2	669.796	1337.58	0.00026645
ELISNSSDACDKIR	14	0	0	1	1	Q4DBM7	2	804.388	1606.76	0.0012246
ELKDAVANEAER	12	0	0	1	1	Q4E2Z0	2	672.841	1343.67	0.00021521
ELKDAVANEAERR	13	0	0	2	2	Q4E2Z0	2	750.892	1499.77	0.00026792
ELLADGIFPVWNFDGSSTK	19	0	0	0	0	K4E9B6	2	1048.52	2095.03	1.7063e-10
ELLDDHLASLR	11	0	0	0	0	Q4D708	2	641.344	1280.67	1.0301e-28
ELLDDHLASLRK	12	0	0	1	1	Q4D708	2	705.391	1408.77	2.9081e-05
ELLEGVDGLYLVQTVDSEK	19	0	0	0	0	Q4DK76	2	1054.04	2106.07	0.0051212
ELLLTLAYPMPMEK	14	0	0	0	0	K4DWK5	2	824.938	1647.86	3.2586e-06
ELLQEDSGDTPVTDQAK	17	0	0	0	0	Q4DP22	2	923.439	1844.86	2.9837e-48
ELLQEDSGDTPVTDQAK	17	0	0	0	0	Q4DP22	2	923.439	1844.86	2.2812e-15
ELLQEDSGDTPVTDQAKR	18	0	0	1	1	Q4DP22	3	667.996	2000.97	0.0084657
ELLQEEWQWFK	11	0	0	0	0	Q4E4N2	2	768.38	1534.75	1.9468e-65
ELLVDETPFVEK	12	0	0	0	0	Q4D6D8	2	709.874	1417.73	2.1288e-19
ELLVDETPFVEK	12	0	0	0	0	Q4D6D8	2	709.874	1417.73	1.3218e-27
ELMNTNVVR	9	0	1	0	0	Q4E4Q4	2	546.279	1090.54	0.0017766
ELMVAPEGMFTGQSVLCGVK	20	0	0	0	0	Q4DPQ8	2	1077.03	2152.04	5.1024e-10
ELMVAPEGMFTGQSVLCGVK	20	0	2	0	0	Q4DPQ8	2	1093.02	2184.03	0.00076135
ELNPEIILQSAFDK	14	0	0	0	0	K4DXD3	3	539.623	1615.85	0.0017111
ELNPEIILQSAFDK	14	0	0	0	0	K4DXD3	2	808.93	1615.85	3.0079e-13
ELNPEIILQSAFDK	14	0	0	0	0	K4DXD3	2	808.93	1615.85	3.0715e-19
ELPFGSTLSLYDVAGAPGVAADLSHIDR	28	0	0	0	0	Q4DDK8	3	957.822	2870.45	0.0082304
ELPGIVQNVTQK	12	0	0	0	0	K4E5W8	2	663.375	1324.74	0.0068485
ELPGIVQNVTQK	12	0	0	0	0	K4E5W8	2	663.375	1324.74	1.7227e-05
ELPHPWVK	8	0	0	0	0	Q4E2Z0	2	503.279	1004.54	0.008771
ELQETPLSALK	11	0	0	0	0	Q4DS82	2	614.843	1227.67	0.02579
ELQETPLSALKHPETDEAR	19	0	0	1	1	Q4DS82	3	722.034	2163.08	0.031117
ELQSTTGASVEIIDGPSVR	19	0	0	0	0	K4E7H7	2	980.005	1958	1.4269e-09
ELQTAVR	7	0	0	0	0	Q4CTD8	2	408.732	815.45	0.025396
ELQTAVR	7	0	0	0	0	Q4CTD8	2	408.732	815.45	0.025396
ELSDDLGGFTTIK	13	0	0	0	0	K4DWV1	2	698.354	1394.69	0.00027244
ELSPQNEPIHSLHAR	15	0	0	0	0	K4DVI8	3	576.632	1726.88	0.0079881
ELTEEYLVLFQR	12	0	0	0	0	Q4E0Q0;K4EAK3	2	770.406	1538.8	1.6823e-08
ELTEEYLVLFQR	12	0	0	0	0	Q4E0Q0;K4EAK3	2	770.406	1538.8	4.2097e-08
ELTTEIDNNIEQISSYK	17	0	0	0	0	P13645	2	998.989	1995.96	9.7376e-15
ELTTEIDNNIEQISSYK	17	0	0	0	0	P13645	2	998.989	1995.96	1.143e-180
ELTTEIDNNIEQISSYK	17	0	0	0	0	P13645	3	666.329	1995.96	1.447e-20
ELTTEIDNNIEQISSYK	17	0	0	0	0	P13645	2	998.989	1995.96	2.9175e-134
ELTTEIDNNIEQISSYK	17	0	0	0	0	P13645	2	998.989	1995.96	3.0069e-113
ELTTEIDNNIEQISSYK	17	0	0	0	0	P13645	3	666.329	1995.96	3.4746e-07
ELTTEIDNNIEQISSYKSEITELR	24	0	0	1	1	P13645	3	942.473	2824.4	0.00070233
ELTVFEEPHNAMMDPAVVTALPAR	24	0	0	0	0	Q4E1M8	3	880.105	2637.29	4.0283e-05
ELVKNNICNYQQVHVL	16	0	0	1	1	K4E595;Q4DA56	3	657.675	1970	0.028395
ELVTQLDGLSADASR	15	0	0	0	0	Q4E2I3	2	787.905	1573.79	1.6039e-37
ELYLALLLDRK	11	0	0	1	1	K4E0F8	2	673.906	1345.8	1.083e-07
ELYVPDAKEEATDNADTPAR	20	0	0	1	1	K4E948	3	735.682	2204.02	0.0026285
EMAADNQMMGQFDLVGIPPAPR	22	0	0	1	0	Q4CVR9	3	796.71	2387.11	0.0059456
EMILADTLEGR	11	0	1	0	0	K4E9B7;Q4E0Q0	2	632.316	1262.62	0.00013759
EMLNIVQNVER	11	0	1	0	0	Q4E5P5	2	680.848	1359.68	0.004306
EMLNIVQNVER	11	0	1	0	0	Q4E5P5	2	680.848	1359.68	8.0171e-29
EMQDGILELIK	11	0	1	0	0	Q4CWA5	2	652.842	1303.67	7.9393e-05
ENAANIGFSK	10	0	0	0	0	Q4CXR4	2	525.764	1049.51	0.0013508
ENAANIGFSK	10	0	0	0	0	Q4CXR4	2	525.764	1049.51	2.6611e-05
ENALLSGPATTSEWIMR	17	0	1	0	0	K4DSZ1	2	946.465	1890.91	0.0013687
ENAPLVIIGPCGHR	14	0	0	0	0	K4DP18	3	511.605	1531.79	0.0098813
ENAQDDDVNEK	11	0	0	0	0	K4DJS2	2	638.768	1275.52	8.025e-20
ENAQDDDVNEKR	12	0	0	1	1	K4DJS2	2	716.819	1431.62	2.1724e-12
ENAVFIIAGNK	11	0	0	0	0	Q4CYX4	2	588.325	1174.63	0.00032279
ENDESDATQR	10	0	0	0	0	K4DTV5	2	582.742	1163.47	0.012102
ENICSAEKR	9	0	0	1	1	Q4CRE8;K4E5N2;K4E681	2	553.767	1105.52	0.010029
ENIFVFYAETLER	13	0	0	0	0	K4E448	2	815.909	1629.8	1.2011e-37
ENILQQPAQYR	11	0	0	0	0	K4EE92	2	680.354	1358.69	8.4622e-119
ENILQQPAQYR	11	0	0	0	0	K4EE92	2	680.354	1358.69	1.9819e-65
ENILQQPAQYRDPMTEVTLTSSGGTTMGR	29	0	0	2	1	K4EE92	3	1061.18	3180.52	3.0838e-12
ENILQQPAQYRDPMTEVTLTSSGGTTMGR	29	0	2	2	1	K4EE92	3	1071.84	3212.51	0.0098793
ENILQQPAQYRDPMTEVTLTSSGGTTMGR	29	0	1	2	1	K4EE92	3	1066.51	3196.51	0.00043073
ENILQQPAQYRDPMTEVTLTSSGGTTMGR	29	0	1	2	1	K4EE92	3	1066.51	3196.51	0.0043117
ENLPISGHK	9	0	0	0	0	P20930	2	497.769	993.524	0.0021632
ENPDYGPCYR	10	0	0	0	0	K4E1X7	2	635.761	1269.51	0.0013314
ENTGSIPAER	10	0	0	0	0	K4E8Y0	2	537.265	1072.51	0.011333
EPFLSCCQFAESLR	14	0	0	0	0	ENSEMBL:ENSBTAP00000007350	2	872.395	1742.78	0.00066126
EPHTFLVAR	9	0	0	0	0	K4EBF6	2	535.293	1068.57	0.026042
EPMIGVNQELAYFYPELFR	19	0	1	0	0	P02662	2	1166.57	2331.12	0.0004519
EPVQENNAQPR	11	0	0	0	0	Q4CS08	2	641.313	1280.61	0.00050383
EQAAAPAMQPPPPLQQQQQQQQSSPPPPQQK	31	0	0	0	0	K4E6E9	3	1130.23	3387.66	0.022693
EQDDPEPGESAGENR	15	0	0	0	0	K4EC43	2	815.335	1628.66	8.8834e-07
EQDDPEPGESAGENR	15	0	0	0	0	K4EC43	2	815.335	1628.66	7.8617e-07
EQLAAGVEEFGK	12	0	0	0	0	Q4CZT4	2	639.322	1276.63	2.0996e-05
EQLQDMGLEDLFSPEK	16	0	1	1	0	P41361	2	947.941	1893.87	0.0098454
EQLTLTLPGTETETTSAIYR	20	0	0	0	0	K4E5P0	2	1112.57	2223.13	2.6948e-38
EQLTLTLPGTETETTSAIYR	20	0	0	0	0	K4E5P0	3	742.05	2223.13	1.3017e-08
EQLTLTLPGTETETTSAIYR	20	0	0	0	0	K4E5P0	2	1112.57	2223.13	4.9173e-16
EQPPTQPAQAQEMAQR	16	0	0	0	0	Q4CTN1	2	905.431	1808.85	0.001326
EQQGAVATPPLFHTVPFSTAPIDAR	25	0	0	0	0	K4DTI6	3	884.126	2649.36	0.038612
EQQQVVAR	8	0	0	0	0	K4E189	2	479.259	956.504	0.0041669
EQQQVVAR	8	0	0	0	0	K4E189	2	479.259	956.504	8.5284e-05
EQSSSSFSQGQSS	13	0	0	0	0	P08779	2	673.279	1344.54	5.9208e-27
ERAAQTNEMEDLLEER	16	0	0	1	1	K4DT87	3	645.302	1932.88	0.012981
ERDDAVAENAVLQK	14	0	0	1	1	K4DZB4	2	779.397	1556.78	8.286e-13
ERENICSAEKR	11	0	0	2	2	Q4CRE8;K4E5N2;K4E681	3	464.561	1390.66	0.0063609
ERENICSAEKR	11	0	0	2	2	Q4CRE8;K4E5N2;K4E681	2	696.338	1390.66	0.0048556
ERGTVSSTL	9	0	0	1	1	Q4DPJ1	2	475.251	948.488	0.029502
ERHGNEIFR	9	0	0	1	1	Q4E4N2	3	386.532	1156.57	0.00093782
ERTEEETAFAK	11	0	0	1	1	Q4E5P5	2	655.815	1309.62	0.00046781
ERTEEETAFAK	11	0	0	1	1	Q4E5P5	2	655.815	1309.62	0.00018287
ERVELLR	7	0	0	1	1	Q4DYP5	2	457.775	913.535	0.009024
ESAVLILLSPPVGFTGK	17	0	0	0	0	Q4CU80	2	864.501	1726.99	4.4875e-06
ESDFVINILPGTEETK	16	0	0	0	0	K4DML9	2	896.454	1790.89	6.1347e-14
ESDGYYGNDAR	11	0	0	0	0	K4DXT8	2	623.752	1245.49	0.0016872
ESDGYYGNDAR	11	0	0	0	0	K4DXT8	2	623.752	1245.49	0.0011911
ESEMLAEQEFEK	12	0	1	0	0	K4E3C9	2	743.324	1484.63	0.0054878
ESEMLAEQEFEK	12	0	0	0	0	K4E3C9	2	735.327	1468.64	0.00060843
ESEVLLTPR	9	0	0	0	0	K4EBF6	2	522.29	1042.57	6.5395e-05
ESEVLLTPR	9	0	0	0	0	K4EBF6	2	522.29	1042.57	0.013943
ESFSEPVHGR	10	0	0	0	0	K4DTI2	2	572.773	1143.53	0.00092814
ESGEEYESGSGSNSWER	17	0	0	0	0	Q5D862	2	945.375	1888.73	1.6645e-20
ESGTIIWGDPTSLLQQLTPETQTELK	26	0	0	0	0	K4DVP7	3	962.497	2884.47	6.8547e-05
ESGTIIWGDPTSLLQQLTPETQTELK	26	0	0	0	0	K4DVP7	2	1443.24	2884.47	0.00086725
ESGTIIWGDPTSLLQQLTPETQTELKK	27	0	0	1	1	K4DVP7	3	1005.2	3012.57	5.0071e-07
ESGTIIWGDPTSLLQQLTPETQTELKK	27	0	0	1	1	K4DVP7	3	1005.2	3012.57	0.00022984
ESNPEDIAATPPLLR	15	0	0	0	0	K4DX27	2	811.923	1621.83	1.0568e-06
ESPGTNAQLLSR	12	0	0	0	0	Q4D4C9	2	636.831	1271.65	0.019846
ESSGGNGNDKVTQIILQELPQR	22	0	0	1	1	K4DYH4	3	795.079	2382.21	0.00099599
ESVPAAAAAPK	11	0	0	0	0	K4E8Y0	2	506.277	1010.54	0.00038122
ESVPAAAAAPK	11	0	0	0	0	K4E8Y0	2	506.277	1010.54	0.00017609
ESVPAAAAAPKKEESTPPPPPPQQK	25	0	0	2	2	K4E8Y0	3	851.45	2551.33	2.1535e-05
ETAIKPSIPITGK	13	0	0	1	1	K4E9Z0	2	677.901	1353.79	2.5172e-05
ETDSDIGLVCEMVLDK	16	0	0	0	0	K4DTB6	2	912.424	1822.83	5.2418e-07
ETDSDIGLVCEMVLDK	16	0	0	0	0	K4DTB6	2	912.424	1822.83	4.6286e-06
ETDSDIGLVCEMVLDK	16	0	1	0	0	K4DTB6	2	920.421	1838.83	0.021233
ETDSPAIALDTGTENQR	17	0	0	0	0	K4E189	2	909.429	1816.84	5.6955e-20
ETDSPAIALDTGTENQR	17	0	0	0	0	K4E189	2	909.429	1816.84	2.4538e-62
ETEGSEQCENDAPGTSTTAPKR	22	0	0	1	1	K4DYI0	3	789.012	2364.01	0.0016043
ETFQQVGNVER	11	0	0	0	0	Q4D7Y1	2	653.823	1305.63	4.8095e-20
ETFQQVGNVER	11	0	0	0	0	Q4D7Y1	2	653.823	1305.63	1.5687e-05
ETGHPWTPPQ	10	0	0	0	0	Q4DDA3	2	575.27	1148.53	0.0057063
ETIVGIPGLVSGLSGGER	18	0	0	0	0	K4E123	2	870.978	1739.94	0.0005228
ETLEIPVGK	9	0	0	0	0	K4E3X3	2	493.282	984.549	0.0029196
ETLVETEPLIQAYDLTHDPLETR	23	0	0	0	0	Q4DZT4	3	895.12	2682.34	0.0018338
ETSDLYDGSSLTADMAVQNVIGDAFR	26	0	1	0	0	K4DWU9	2	1396.14	2790.27	2.4628e-07
ETTGTDEKPNETGR	14	0	0	1	1	K4E244	3	512.238	1533.69	0.039518
ETTGTDEKPNETGR	14	0	0	1	1	K4E244	2	767.853	1533.69	0.0090708
ETVPTLQVDGK	11	0	0	0	0	K4E1S2	2	593.819	1185.62	0.016278
ETVTDVSSIQCLSK	14	0	0	0	0	K4DM24	2	783.888	1565.76	0.0012343
ETVVLTSSFANR	12	0	0	0	0	K4E0P3	2	662.349	1322.68	1.7496e-05
ETVVLTSSFANR	12	0	0	0	0	K4E0P3	2	662.349	1322.68	0.00014415
EVAMNYKFEPSEGPYFVLPR	20	0	1	1	1	K4E5Y1	3	797.056	2388.15	6.3044e-13
EVAMNYKFEPSEGPYFVLPR	20	0	0	1	1	K4E5Y1	3	791.724	2372.15	1.4896e-09
EVASNSELVQSSR	13	0	0	0	0	P08779	2	703.35	1404.68	1.9799e-08
EVASNSELVQSSR	13	0	0	0	0	P08779	2	703.35	1404.68	6.0132e-27
EVATNSELVQSGK	13	0	0	0	0	P02533;Q04695	2	681.349	1360.68	0.0073146
EVATNSELVQSGKSEISELR	20	0	0	1	1	P02533;Q04695	3	726.041	2175.1	0.0068934
EVCVAHGVTNR	11	0	0	0	0	K4DX32	2	621.306	1240.6	4.8982e-05
EVDEQMLNVQNK	12	0	1	0	0	Q4DQP2	2	731.846	1461.68	1.167e-28
EVDEQMLNVQNK	12	0	1	0	0	Q4DQP2	2	731.846	1461.68	1.3026e-64
EVDEQMLNVQNK	12	0	0	0	0	Q4DQP2	2	723.848	1445.68	8.6333e-20
EVEAMMDGLIVQMQR	15	0	3	0	0	Q4DFA3	2	899.413	1796.81	0.00024034
EVEEGDVPSLLDLLR	15	0	0	0	0	Q4DX16	2	842.444	1682.87	5.436e-06
EVEVILAPR	9	0	0	0	0	K4E9P5	2	513.303	1024.59	0.0037518
EVEVILAPR	9	0	0	0	0	K4E9P5	2	513.303	1024.59	0.015316
EVFSAFGEVTSAK	13	0	0	0	0	Q4E4V0	2	686.343	1370.67	2.3033e-05
EVFTSSSSSSSR	12	0	0	0	0	P08779	2	630.789	1259.56	0.023621
EVFTSSSSSSSR	12	0	0	0	0	P08779	2	630.789	1259.56	0.0059434
EVGEDGLTNVMNWNQEVR	18	0	1	0	0	K4DJZ6	2	1053.48	2104.95	1.2509e-10
EVGYMAGMTQK	11	0	2	0	0	Q4D5C2	2	623.776	1245.54	0.0016398
EVGYMAGMTQK	11	0	2	0	0	Q4D5C2	2	623.776	1245.54	0.00010079
EVGYMAGMTQK	11	0	1	0	0	Q4D5C2	2	615.778	1229.54	6.8605e-05
EVGYMAGMTQK	11	0	1	0	0	Q4D5C2	2	615.778	1229.54	0.0033744
EVGYMAGMTQK	11	0	0	0	0	Q4D5C2	2	607.781	1213.55	0.0010025
EVLALQAR	8	0	0	0	0	Q4DYE0	2	450.269	898.524	0.026863
EVLSPGSTAFPVSINEK	17	0	0	0	0	Q4D9K8	2	887.965	1773.91	0.00056862
EVPAPQQAPTLR	12	0	0	0	0	K4E943	2	653.859	1305.7	0.020485
EVPAPQQAPTLR	12	0	0	0	0	K4E943	2	653.859	1305.7	0.0099227
EVPFLVFANK	10	0	0	0	0	Q4D2I4	2	582.327	1162.64	0.0029189
EVPNAPFWEVWR	12	0	0	0	0	K4DSX9	2	765.38	1528.75	3.5298e-05
EVQIPSGFEQLGMK	14	0	0	0	0	Q4E5I9	2	781.898	1561.78	0.0063209
EVRVDTAPVVGDANHR	16	0	0	1	1	K4EE92	3	578.968	1733.88	0.00012059
EVRVDTAPVVGDANHR	16	0	0	1	1	K4EE92	2	867.948	1733.88	7.8604e-10
EVSEWPTIPQLFLK	14	0	0	0	0	Q4DUU3	2	843.959	1685.9	4.4985e-06
EVSEWPTIPQLFLK	14	0	0	0	0	Q4DUU3	2	843.959	1685.9	3.2455e-07
EVSISALGK	9	0	0	0	0	Q4DE55	2	452.261	902.507	0.021408
EVTLQALGAEVIR	13	0	0	0	0	Q4DG21	2	699.901	1397.79	1.9898e-27
EVTLQALGAEVIR	13	0	0	0	0	Q4DG21	2	699.901	1397.79	2.8654e-28
EVTQEFVVQNK	11	0	0	0	0	Q4DBM7	2	660.843	1319.67	4.7672e-08
EVVAMAEMLK	10	0	2	0	0	Q4CNL0	2	576.786	1151.56	0.00043694
EVVDSTQAIAEPPQEGSK	18	0	0	0	0	K4EE92	2	942.963	1883.91	9.4622e-21
EVVDSTQAIAEPPQEGSKDPPANILQLNEVLLMTK	35	0	1	1	1	K4EE92	3	1264.32	3789.93	0.0082013
EVVELPLTNPELFLR	15	0	0	0	0	Q4DTF6	2	884.996	1767.98	0.0031927
EVVLGLPAPYNTDTVLASLHSTSK	24	0	0	0	0	Q4E2N6	3	838.115	2511.32	0.00011217
EVVNELLDDVDPSR	14	0	0	0	0	Q4E5P5	2	800.397	1598.78	5.0598e-63
EVWANTVDNPLTHR	14	0	0	0	0	Q4CZT4	3	551.278	1650.81	0.024688
EVWANTVDNPLTHR	14	0	0	0	0	Q4CZT4	2	826.413	1650.81	5.2349e-27
EVWANTVDNPLTHR	14	0	0	0	0	Q4CZT4	2	826.413	1650.81	7.3881e-21
EWLQVVDVIK	10	0	0	0	0	K4EA87	2	614.85	1227.69	0.0091079
EWPSDLSEMQEIIK	14	0	0	0	0	Q4DEA8	2	852.911	1703.81	3.4497e-28
EWPSDLSEMQEIIK	14	0	1	0	0	Q4DEA8	2	860.909	1719.8	8.4039e-07
EWTDTWNLFDER	12	0	0	0	0	Q4CWP2	2	806.357	1610.7	4.3636e-20
EYAAAKAEEER	11	0	0	1	1	K4E8Y0	2	633.802	1265.59	1.725e-08
EYAAAKAEEER	11	0	0	1	1	K4E8Y0	2	633.802	1265.59	1.1586e-20
EYQELMNTK	9	0	1	0	0	P13647	2	586.269	1170.52	6.1905e-14
EYQELMNTK	9	0	1	0	0	P13647	2	586.269	1170.52	0.00089732
EYQELMNTK	9	0	0	0	0	P13647	2	578.271	1154.53	3.2752e-20
EYQELMNVK	9	0	1	0	0	P04259;P02538;P48668	2	585.279	1168.54	0.0013888
FADESFAGK	9	0	0	0	0	Q4E4L9	2	486.227	970.44	0.0020665
FADESFAGK	9	0	0	0	0	Q4E4L9	2	486.227	970.44	0.0016064
FADSTIVDAVLEVDK	15	0	0	0	0	K4EAD1	2	811.42	1620.82	1.4257e-13
FAEIESK	7	0	0	0	0	Q4DYF9	2	412.213	822.412	0.009242
FAEIESK	7	0	0	0	0	Q4DYF9	2	412.213	822.412	0.0035878
FAELLEQQK	9	0	0	0	0	Q4D7Y4	2	553.298	1104.58	6.8192e-05
FAELLEQQK	9	0	0	0	0	Q4D7Y4	1	1105.59	1104.58	0.02849
FAICMDSAASETYDENKK	18	0	0	1	1	Q4DZ98	3	693.971	2078.89	0.0029888
FALAPLPPLK	10	0	0	0	0	K4E189	2	533.837	1065.66	0.00010694
FAPTIGIR	8	0	0	0	0	Q4E661	2	437.761	873.507	0.035977
FASFIDK	7	0	0	0	0	P04259;P02538;P48668;P35908;P13647;P19013;P12035;Q7Z794;Q9R0H5;Q9NSB2;Q3SY84	2	414.219	826.423	0.019452
FASFIDK	7	0	0	0	0	P04259;P02538;P48668;P35908;P13647;P19013;P12035;Q7Z794;Q9R0H5;Q9NSB2;Q3SY84	2	414.219	826.423	0.019441
FASFIDKVQFLEQQNK	16	0	0	1	1	P19013	3	648.007	1941	6.1255e-07
FASFIDKVR	9	0	0	1	1	P04259;P02538;P48668;P35908;P13647;P12035;Q7Z794;Q9R0H5;Q9NSB2;Q3SY84	3	361.538	1081.59	0.022754
FAVITDEKR	9	0	0	1	1	Q4E5I9	3	360.201	1077.58	0.0006349
FCAMLDLLEEMNHR	14	0	2	0	0	Q4CZG5	3	604.269	1809.78	5.4787e-07
FCAMLDLLEEMNHR	14	0	0	0	0	Q4CZG5	3	593.606	1777.79	0.00021545
FCEDELVEGVVR	12	0	0	0	0	Q4D189	2	726.345	1450.68	3.2696e-05
FCQALVTELYR	11	0	0	0	0	Q4D5C2	2	700.356	1398.7	6.6452e-39
FCQALVTELYR	11	0	0	0	0	Q4D5C2	2	700.356	1398.7	2.0548e-13
FDAGEAWPK	9	0	0	0	0	O61066	2	510.743	1019.47	0.0086868
FDDNELVAR	9	0	0	0	0	Q4DJQ1;Q4CW88	2	539.762	1077.51	4.0912e-05
FDEAIALFK	9	0	0	0	0	Q4DYD9	2	527.284	1052.55	4.0869e-14
FDFADINR	8	0	0	0	0	K4EAL0	2	499.241	996.466	0.0064996
FDGALNVDLTEFQTNLVPYPR	21	0	0	0	0	Q4CLA1	2	1205.11	2408.2	0.028847
FDLMYSK	7	0	1	0	0	Q4CLA1	2	460.215	918.416	0.0027133
FDNNDADPATLHILNAVK	18	0	0	0	0	K4DV27	3	656.666	1966.97	1.4559e-05
FDPNIHEALIK	11	0	0	0	0	Q4CPP0	3	432.903	1295.69	0.033793
FDVDGNVVR	9	0	0	0	0	K4DM80	2	510.759	1019.5	4.4735e-06
FDVDGNVVR	9	0	0	0	0	K4DM80	2	510.759	1019.5	0.0088103
FEDSNIQHDIK	11	0	0	0	0	Q4CVR9	2	673.323	1344.63	0.0013134
FEDSNIQHDIK	11	0	0	0	0	Q4CVR9	2	673.323	1344.63	8.177e-08
FEEFANR	7	0	0	0	0	Q4E2Q5;K4DZK9	2	456.714	911.414	0.0091792
FEELCGDLFR	10	0	0	0	0	K4DS68;Q4DTM8	2	643.298	1284.58	5.9837e-08
FEESLMEK	8	0	1	0	0	K4E1P3	2	514.734	1027.45	0.0030917
FEMEQNLR	8	0	1	0	0	P35527	2	541.75	1081.49	0.0027144
FEPSEGPYFVLPR	13	0	0	0	0	K4E5Y1	2	769.388	1536.76	0.00012867
FEPSEGPYFVLPR	13	0	0	0	0	K4E5Y1	2	769.388	1536.76	3.1166e-19
FFESFGDLSSADAILGNPK	19	0	0	0	0	Q3SX09	2	1007.99	2013.97	5.2442e-06
FFESFGDLSSADAILGNPK	19	0	0	0	0	Q3SX09	2	1007.99	2013.97	9.23e-10
FFFTEGVISCK	11	0	0	0	0	Q4E088	2	667.826	1333.64	0.0003063
FFLSSEPVQR	10	0	0	0	0	Q4DXG4	2	605.317	1208.62	0.0012741
FFLSSEPVQR	10	0	0	0	0	Q4DXG4	2	605.317	1208.62	9.8168e-14
FFQLCQEHFK	10	0	0	0	0	K4DIR1	3	461.889	1382.64	0.01855
FFVAPFPEVFGK	12	0	0	0	0	P02662	2	692.869	1383.72	0.026808
FGAAPAVVELK	11	0	0	0	0	Q4D2N0	2	551.319	1100.62	0.0033069
FGAEVMK	7	0	0	0	0	K4E595;Q4DA56	2	391.199	780.384	0.019291
FGAVAENCVLDKR	13	0	0	1	1	Q4DB81	3	493.586	1477.73	0.0075099
FGDVENPLLFSVR	13	0	0	0	0	K4EAK3	2	746.893	1491.77	1.1526e-06
FGDVENPLLFSVR	13	0	0	0	0	K4EAK3	2	746.893	1491.77	8.9942e-06
FGGSICVLPEHMPISSEVFFR	21	0	1	0	0	K4EEE5	3	809.061	2424.16	0.00040147
FGMEFTFVDMR	11	0	2	0	0	K4DYZ3	2	706.305	1410.59	4.3018e-05
FGNLIALK	8	0	0	0	0	K4E2C7	2	438.271	874.528	0.0050211
FGPYSDHFEPGEYLCAACGTLLYK	24	0	0	0	0	K4E6I5	3	932.421	2794.24	4.8648e-09
FGTAAVGGFVTPAPEAPR	18	0	0	0	0	Q4E661	2	872.954	1743.89	5.1389e-21
FGTAAVGGFVTPAPEAPR	18	0	0	0	0	Q4E661	2	872.954	1743.89	3.097e-17
FGVNGYPTILFFPADSQTK	19	0	0	0	0	K4E7C1	2	1051.53	2101.05	6.6752e-10
FGVNGYPTILFFPADSQTK	19	0	0	0	0	K4E7C1	2	1051.53	2101.05	0.0011823
FHEQTSVNLFGR	12	0	0	0	0	K4E0X7	3	478.909	1433.71	0.031103
FHEQTSVNLFGR	12	0	0	0	0	K4E0X7	2	717.86	1433.71	4.7086e-08
FHEQTSVNLFGR	12	0	0	0	0	K4E0X7	3	478.909	1433.71	0.00021814
FHPSVNLSILK	11	0	0	0	0	Q4D5C2	2	627.864	1253.71	0.019707
FIANPDLVER	10	0	0	0	0	Q4E4V7;K4DRH6	2	587.317	1172.62	0.00095435
FIANPDLVER	10	0	0	0	0	Q4E4V7;K4DRH6	2	587.317	1172.62	0.0002246
FIDLDGDPSEITVYVIDEDQR	21	0	0	0	0	K4DJZ6	2	1220.08	2438.15	0.00014622
FIGLSYDANR	10	0	0	0	0	K4DVP7	2	578.293	1154.57	0.0075351
FIGLSYDANR	10	0	0	0	0	K4DVP7	2	578.293	1154.57	0.00019362
FIPISGWQGDNMIDK	15	0	0	0	0	Q4DYF9	2	860.922	1719.83	0.0063025
FIPISGWQGDNMIDK	15	0	1	0	0	Q4DYF9	2	868.919	1735.82	3.3836e-07
FIQLSEFYFGGDEGDR	16	0	0	0	0	Q4CKT4	2	940.428	1878.84	2.3003e-37
FITSTVNSSNK	11	0	0	0	0	K4DJS2	2	599.309	1196.6	3.9181e-05
FITSTVNSSNK	11	0	0	0	0	K4DJS2	2	599.309	1196.6	0.00011457
FIVQQQDVWR	10	0	0	0	0	Q4CSV3	2	659.849	1317.68	1.1105e-08
FKLSSIEEATDSAR	14	0	0	1	1	K4E8Y0	3	518.598	1552.77	0.0031489
FKLSSIEEATDSAR	14	0	0	1	1	K4E8Y0	2	777.394	1552.77	0.00013593
FLEQQNK	7	0	0	0	0	P04259;P02538;P48668;P13647;P12035;Q8N1N4-2;Q9NSB2	2	453.738	905.461	0.021377
FLEQQNKVLETK	12	0	0	1	1	P02538;P12035;Q8N1N4-2	2	738.906	1475.8	2.2444e-05
FLEQQNQVLETK	12	0	0	0	0	Q3SY84	2	738.888	1475.76	0.00071586
FLEQQNQVLETK	12	0	0	0	0	Q3SY84	2	738.888	1475.76	2.4073e-37
FLEQQNQVLQTK	12	0	0	0	0	P04264;P35908;Q7Z794;Q9R0H5	2	738.396	1474.78	1.9772e-49
FLEQQNQVLQTK	12	0	0	0	0	P04264;P35908;Q7Z794;Q9R0H5	2	738.396	1474.78	6.733e-64
FLEQQNQVLQTK	12	0	0	0	0	P04264;P35908;Q7Z794;Q9R0H5	2	738.396	1474.78	1.1252e-12
FLEQQNQVLQTKWELLQQVDTSTR	24	0	0	1	1	P04264	3	978.177	2931.51	5.4568e-05
FLEQQNQVLQTKWELLQQVDTSTR	24	0	0	1	1	P04264	4	733.885	2931.51	0.00026275
FLEQQNQVLQTKWELLQQVDTSTR	24	0	0	1	1	P04264	3	978.177	2931.51	1.0966e-06
FLGFEQTFK	9	0	0	0	0	Q4D5C2	2	558.79	1115.57	0.0028676
FLGFEQTFK	9	0	0	0	0	Q4D5C2	2	558.79	1115.57	0.0013879
FLMEVGK	7	0	1	0	0	K4DYI0	2	420.22	838.426	0.017624
FLNPAYASK	9	0	0	0	0	Q4CVH2	2	505.769	1009.52	0.010248
FLSSLSGDALR	11	0	0	0	0	K4DJS5	2	583.314	1164.61	0.031657
FMQTWTCPLDR	11	0	1	0	0	K4DZS1	2	735.829	1469.64	1.8843e-08
FMVLDEADR	9	0	1	0	0	Q4DH96	2	556.258	1110.5	0.021154
FNIIALVDK	9	0	0	0	0	Q4DR39	2	516.808	1031.6	0.0042207
FNVMQNQQLIMDTNDGLRR	19	0	1	1	1	Q4D6Z3	3	770.376	2308.11	0.03055
FPADVFIDGSLPLGEVFR	18	0	0	0	0	K4DZS1	2	990.017	1978.02	0.00017731
FPADVFIDGSLPLGEVFR	18	0	0	0	0	K4DZS1	3	660.347	1978.02	0.015376
FPADVFIDGSLPLGEVFR	18	0	0	0	0	K4DZS1	2	990.017	1978.02	7.4577e-21
FPGQLNSDLR	10	0	0	0	0	Q4DQP2	2	573.799	1145.58	0.0070982
FPGQLNSDLR	10	0	0	0	0	Q4DQP2	2	573.799	1145.58	0.00099947
FPPMVVK	7	0	1	0	0	Q4E2Z0	2	417.233	832.452	0.020084
FQDGVLEPDFPR	12	0	0	0	0	Q3ZBS7	2	710.349	1418.68	0.00074433
FQSGSSAQQAIAGLNGFNILNK	22	0	0	0	0	Q4E1N4	2	1133.08	2264.15	1.7569e-19
FQSLGSAFYR	10	0	0	0	0	Q9XZK0	2	588.296	1174.58	0.01473
FQTGGPDGDLGSNEILQSK	19	0	0	0	0	K4DUG5	2	981.974	1961.93	5.4178e-07
FQVELDLVPALHGR	14	0	0	0	0	K4DYI0	3	531.963	1592.87	1.7027e-07
FQWWLDR	7	0	0	0	0	K4DT87	2	525.761	1049.51	0.012911
FQWWLDR	7	0	0	0	0	K4DT87	2	525.761	1049.51	0.00021506
FSDPVVQSDMK	11	0	1	0	0	Q4DTM9;Q4DTM8;K4E7J7	2	634.795	1267.58	0.03681
FSDPVVQSDMK	11	0	1	0	0	Q4DTM9;Q4DTM8;K4E7J7	2	634.795	1267.58	0.00084822
FSEAPNEDVK	10	0	0	0	0	K4E6B5	2	568.267	1134.52	0.0036187
FSFSPAPVK	9	0	0	0	0	Q4CRE8;K4E5N2;K4E681	2	490.266	978.517	0.002258
FSNSSSSNEFSK	12	0	0	0	0	Q5D862	2	660.789	1319.56	0.00070848
FSPDSSVIPLGSSIK	15	0	0	0	0	K4E5Y1	2	767.412	1532.81	4.7451e-06
FSQLQQK	7	0	0	0	0	K4E8V8	2	439.74	877.466	0.00039817
FSSGFSSGSQGFGSFGGGR	19	0	0	0	0	Q4E5M8	2	906.9	1811.79	6.5002e-06
FSSSSGYGGGSSR	13	0	0	0	0	P35527	2	618.268	1234.52	0.0038514
FSSSSGYGGGSSR	13	0	0	0	0	P35527	2	618.268	1234.52	0.001426
FSVDVEYAPR	10	0	0	0	0	K4ECN2	2	591.793	1181.57	3.0119e-13
FSVDVEYAPR	10	0	0	0	0	K4ECN2	2	591.793	1181.57	0.0011526
FSYTANK	7	0	0	0	0	Q4DAW5	2	415.706	829.397	0.033201
FSYTANK	7	0	0	0	0	Q4DAW5	2	415.706	829.397	0.01959
FTENTISITGK	11	0	0	0	0	Q4DJJ4	2	605.819	1209.62	5.3559e-06
FTENTISITGK	11	0	0	0	0	Q4DJJ4	2	605.819	1209.62	7.743e-13
FTGEPPSWMR	10	0	0	0	0	Q4E5P5	2	604.282	1206.55	0.014777
FTGFGSGAIWPVNNR	15	0	0	0	0	K4DMJ9	2	811.907	1621.8	9.9661e-07
FTMWDVGGQDVLR	13	0	1	0	0	Q4D7Y8	2	770.367	1538.72	1.1786e-28
FTVGLEDLDLAGHSELR	17	0	0	0	0	K4DJR2	3	624.655	1870.94	0.0026533
FTVGLEDLDLAGHSELR	17	0	0	0	0	K4DJR2	2	936.479	1870.94	0.011294
FVDHDEKHDDEEEDFNEDKAGELK	24	0	0	2	2	Q4DQE0	4	723.313	2889.22	0.0059847
FVDQHPGGVDTLTGAAGK	18	0	0	0	0	Q4DXF7	3	590.632	1768.87	4.0305e-12
FVDQHPGGVDTLTGAAGK	18	0	0	0	0	Q4DXF7	2	885.444	1768.87	4.2085e-13
FVFTAVLPR	9	0	0	0	0	K4E448	2	525.311	1048.61	2.934e-05
FVFTAVLPR	9	0	0	0	0	K4E448	2	525.311	1048.61	1.9387e-05
FVLASIEEKENELR	14	0	0	1	1	K4DN22	3	559.633	1675.88	0.014507
FVLASIEEKENELR	14	0	0	1	1	K4DN22	2	838.946	1675.88	0.025306
FVLSGACYPAYSGR	14	0	0	0	0	Q4DEA8	2	774.369	1546.72	1.3728e-37
FVQVEFQR	8	0	0	0	0	Q4DI23	2	526.78	1051.55	0.0026233
FVQVEFQR	8	0	0	0	0	Q4DI23	2	526.78	1051.55	0.0015461
FVSTTSSSR	9	0	0	0	0	P13647	2	486.243	970.472	0.0082296
FVSTTYSGVTR	11	0	0	0	0	P04264	2	609.312	1216.61	0.019846
FVTSVQGLNQALNFR	15	0	0	0	0	Q4DM75	2	847.455	1692.89	3.0217e-09
FVVITDSNILPDEKPESIIVFR	22	0	0	1	1	Q4E3F7	3	844.463	2530.37	3.006e-15
FWEVISDEHGVDPTGTYQGDSDLQLER	27	0	0	0	0	Q4DQP2;K4DM83	3	1031.81	3092.4	6.1842e-79
FWEVISDEHGVDPTGTYQGDSDLQLER	27	0	0	0	0	Q4DQP2;K4DM83	3	1031.81	3092.4	5.6426e-22
FYAHYSPDKVDTVPVILR	18	0	0	1	1	Q4CRE8;K4E5N2	4	530.785	2119.11	0.035739
FYALSTAFPTPITNEK	16	0	0	0	0	K4E613	2	900.464	1798.91	3.54e-06
FYALSTAFPTPITNEK	16	0	0	0	0	K4E613	2	900.464	1798.91	2.7459e-06
FYALSTAFPTPITNEKK	17	0	0	1	1	K4E613	2	964.512	1927.01	0.0079391
FYTLGEYLQR	10	0	0	0	0	Q4D0W3	2	645.33	1288.65	1.0323e-07
GAADALFTSPECSCNPTDNLRPPLSPK	27	0	0	1	1	K4DVI8	3	972.46	2914.36	1.1013e-05
GAADDGYAIFSTLTALAAVQK	21	0	0	0	0	Q4DGX6	3	695.028	2082.06	8.2379e-11
GAASLLESLYR	11	0	0	0	0	Q4D214	2	590.322	1178.63	1.7463e-28
GAASLLESLYR	11	0	0	0	0	Q4D214	2	590.322	1178.63	9.3625e-39
GACYHCQQEGHLAR	14	0	0	0	0	Q4D6T7;Q4D6T8	3	562.912	1685.72	5.9101e-07
GACYHCQQEGHLAR	14	0	0	0	0	Q4D6T7;Q4D6T8	3	562.912	1685.72	7.8554e-07
GACYHCQQEGHLAR	14	0	0	0	0	Q4D6T7;Q4D6T8	2	843.865	1685.72	3.2654e-49
GADIPDHVFQTPAVIER	17	0	0	0	0	Q4D214	3	622.323	1863.95	0.0015101
GADIPDHVFQTPAVIER	17	0	0	0	0	Q4D214	3	622.323	1863.95	1.5656e-05
GADIPDHVFQTPAVIER	17	0	0	0	0	Q4D214	2	932.981	1863.95	1.7614e-11
GADPVNEELTVLSEK	15	0	0	0	0	Q4DJ35	2	800.907	1599.8	6.9025e-20
GAEIADFYFVGGEDEEDKKSSSVTVK	26	0	0	2	2	Q4DBC9	3	936.447	2806.32	6.248e-08
GAGGVPSGDTSAILESTR	18	0	0	0	0	K4DYH4	2	837.918	1673.82	5.8563e-06
GAGGVPSGDTSAILESTR	18	0	0	0	0	K4DYH4	2	837.918	1673.82	0.00027721
GAGKDVTEGEEVNVSPR	17	0	0	1	1	K4E595	3	581.955	1742.84	1.0845e-05
GAGKDVTEGEEVNVSPR	17	0	0	1	1	K4E595	2	872.429	1742.84	2.7418e-28
GAGNSSSTNTMR	12	0	0	0	0	K4DJS2	2	591.762	1181.51	0.00038568
GAIAAEGNKVELVQGAK	17	0	0	1	1	K4E6P1	3	552.309	1653.9	0.021742
GAIASVAAPPPPEK	14	0	0	0	0	K4E1X7	2	652.864	1303.71	3.8811e-13
GAIASVAAPPPPEK	14	0	0	0	0	K4E1X7	3	435.578	1303.71	0.00059989
GAIASVAAPPPPEK	14	0	0	0	0	K4E1X7	2	652.864	1303.71	2.2074e-06
GAIASVAAPPPPEKTLSSGTK	21	0	0	1	1	K4E1X7	3	660.365	1978.07	0.00089633
GALEISAEFPSR	12	0	0	0	0	REV__Q4DMP8	2	638.83	1275.65	0.0045769
GALGGTCLNVGCIPSK	16	0	0	0	0	K4DZ35	2	802.4	1602.79	6.9251e-20
GALGGTCLNVGCIPSK	16	0	0	0	0	K4DZ35	2	802.4	1602.79	7.2608e-14
GALLALANDVR	11	0	0	0	0	K4E948	2	556.825	1111.63	0.0062327
GANPGGCCCQPSNVPMR	17	0	1	0	0	Q4DYP7	2	939.379	1876.74	0.00082199
GANPGGCCCQPSNVPMR	17	0	1	0	0	Q4DYP7	2	939.379	1876.74	3.9591e-10
GANPGGCCCQPSNVPMR	17	0	0	0	0	Q4DYP7	2	931.382	1860.75	9.5585e-07
GAPECGDMTQMQVK	14	0	1	0	0	Q4DC04	2	784.331	1566.65	8.6208e-05
GAPECGDMTQMQVK	14	0	0	0	0	Q4DC04	2	776.334	1550.65	3.6031e-19
GAPECGDMTQMQVK	14	0	2	0	0	Q4DC04	2	792.329	1582.64	1.8313e-05
GAPGVAADLSHICSPAK	17	0	0	0	0	K4E1P3	2	825.917	1649.82	6.7494e-15
GAPGVAADLSHICSPAK	17	0	0	0	0	K4E1P3	3	550.947	1649.82	0.010543
GAPLTEELCVEMEEGLNAGSEADPK	25	0	0	0	0	K4DM24	3	882.735	2645.18	0.021449
GAPQTSSSGGSTTATTTAGNAGPK	24	0	0	0	0	K4EDV1	2	1054	2105.98	4.4103e-24
GASAGTSAVEGSSPTLEEGR	20	0	0	0	0	K4E239	2	931.94	1861.87	4.18e-05
GASAGTSAVEGSSPTLEEGR	20	0	0	0	0	K4E239	2	931.94	1861.87	7.3669e-11
GASHAEAGAGDQAAGEGR	18	0	0	0	0	K4E6H6	3	537.908	1610.7	0.01297
GASHAEAGAGDQAAGEGR	18	0	0	0	0	K4E6H6	2	806.359	1610.7	4.2473e-07
GASHAEAGAGDQAAGEGR	18	0	0	0	0	K4E6H6	2	806.359	1610.7	3.2835e-11
GATEEAGVTTEVVEDADIFHSKR	23	0	0	1	1	K4E6H6	4	616.051	2460.18	0.039971
GATIEISDEAVAR	13	0	0	0	0	Q4E133	2	666.344	1330.67	0.0057276
GAWHPEE	7	0	0	0	0	Q4DPQ8	2	413.18	824.345	0.038353
GAWHPEE	7	0	0	0	0	Q4DPQ8	2	413.18	824.345	0.029999
GAYAVIVDVR	10	0	0	0	0	K4DZS1	2	531.801	1061.59	0.0085601
GCAEELMR	8	0	0	0	0	K4DWR5	2	483.213	964.411	0.0071446
GCAEELMR	8	0	1	0	0	K4DWR5	2	491.21	980.406	0.0005404
GCAEELMR	8	0	1	0	0	K4DWR5	2	491.21	980.406	0.00035284
GCIGVVSR	8	0	0	0	0	K4DXC1	2	424.226	846.438	0.011237
GCIGVVSR	8	0	0	0	0	K4DXC1	2	424.226	846.438	0.010035
GCVHDAEGFTPEK	13	0	0	0	0	Q4D5C2	2	723.82	1445.62	9.3248e-06
GCVHDAEGFTPEK	13	0	0	0	0	Q4D5C2	3	482.882	1445.62	0.00038953
GCVHDAEGFTPEKLK	15	0	0	1	1	Q4D5C2	3	563.275	1686.8	0.00093272
GCVHDAEGFTPEKLK	15	0	0	1	1	Q4D5C2	2	844.409	1686.8	0.0017391
GDAAQLLDIIMGK	13	0	0	1	0	Q4DDA0	2	672.863	1343.71	0.039906
GDATVEDVDLAMK	13	0	1	0	0	Q4DZT0	2	690.322	1378.63	7.9285e-06
GDCAPDDGAATPQPK	15	0	0	0	0	K4E204	2	750.325	1498.64	1.8814e-06
GDFAVDVGR	9	0	0	0	0	Q4E256	2	468.233	934.451	0.0021062
GDFAVDVGR	9	0	0	0	0	Q4E256	2	468.233	934.451	0.00013264
GDFETILQWCR	11	0	0	0	0	K4E9B7	2	712.835	1423.66	5.3044e-09
GDFLGIFR	8	0	0	0	0	K4E9B7;Q4E0Q0	2	462.751	923.487	0.013388
GDFLGIFR	8	0	0	0	0	K4E9B7;Q4E0Q0	2	462.751	923.487	0.0069669
GDGLPQMGVMAFGVGENER	19	0	0	1	0	K4E0J9	2	982.454	1962.89	5.8461e-07
GDGLPQMGVMAFGVGENER	19	0	0	1	0	K4E0J9	3	655.305	1962.89	1.7123e-05
GDGLPQMGVMAFGVGENER	19	0	2	1	0	K4E0J9	2	998.449	1994.88	0.000231
GDGLVDFMGR	10	0	1	1	0	K4DTV7;Q4CN42	2	541.75	1081.49	0.003793
GDGLVDFMGR	10	0	1	1	0	K4DTV7;Q4CN42	2	541.75	1081.49	0.00030781
GDGLVDFMGR	10	0	0	1	0	K4DTV7;Q4CN42	2	533.753	1065.49	0.0005531
GDMVNQQIGDVVAWVR	16	0	1	0	0	Q4E4V7;K4DRH6	2	901.946	1801.88	8.6573e-05
GDTLVWR	7	0	0	0	0	K4DY43	2	423.727	845.44	0.037306
GDTLVWR	7	0	0	0	0	K4DY43	2	423.727	845.44	0.021029
GDTSKAPAQAPTEDVVK	17	0	0	1	1	K4E5Y1	3	571.96	1712.86	0.030444
GDTSKAPAQAPTEDVVK	17	0	0	1	1	K4E5Y1	2	857.436	1712.86	0.000835
GDTSKAPAQAPTEDVVKVEGVVQK	24	0	0	2	2	K4E5Y1	3	818.434	2452.28	8.9265e-10
GDVHIIPNDMGNR	13	0	0	1	0	K4DT97	3	479.902	1436.68	0.0020668
GDVHIIPNDMGNR	13	0	1	1	0	K4DT97	2	727.346	1452.68	0.03432
GEETSTNPVASIFAWTR	17	0	0	0	0	Q4E4L7	2	933.455	1864.9	6.3037e-12
GEFSYVEPNVVLMVR	15	0	0	0	0	K4E5Y1	2	869.945	1737.88	1.715e-10
GEFSYVEPNVVLMVR	15	0	0	0	0	K4E5Y1	3	580.299	1737.88	0.00027601
GEFSYVEPNVVLMVR	15	0	0	0	0	K4E5Y1	2	869.945	1737.88	0.0049416
GEFSYVEPNVVLMVR	15	0	1	0	0	K4E5Y1	2	877.943	1753.87	2.6993e-06
GEFVGGLDVVQK	12	0	0	0	0	Q4DUU3	2	624.335	1246.66	0.00086791
GEGLCNPPPNER	12	0	0	0	0	K4E6I5	2	670.307	1338.6	0.0011269
GEHALKDAR	9	0	0	1	1	P35908	2	498.765	995.515	0.012769
GEIDAQYAVDGK	12	0	0	0	0	K4DQX9	2	633.304	1264.59	4.1972e-13
GEIEAQYTVDGK	12	0	0	0	0	K4ECM5	2	655.317	1308.62	8.6487e-08
GEKGMELLPSDSDIPNALGSLCGR	24	0	1	1	1	K4E1X7	3	844.74	2531.2	5.3467e-05
GELALKDAR	9	0	0	1	1	P13647	2	486.777	971.54	0.01394
GEQHGSSSGSSSSYGQHGSGSR	22	0	0	0	0	Q86YZ3	2	1061.94	2121.87	2.2216e-49
GEQHVGTSSSGMQR	14	0	1	0	0	K4DYY3	2	738.828	1475.64	0.033076
GFDEGNGLLFR	11	0	0	0	0	Q4CW64	2	612.804	1223.59	3.8169e-51
GFDEGNGLLFR	11	0	0	0	0	Q4CW64	2	612.804	1223.59	8.2218e-51
GFDEGNGLLFR	11	0	0	0	0	Q4CW64	1	1224.6	1223.59	0.013696
GFDEGNGLLFR	11	0	0	0	0	Q4CW64	2	612.804	1223.59	7.1664e-05
GFETQPVCMAR	11	0	1	0	0	K4DZL8	2	656.295	1310.57	0.00093538
GFFDSDLSYPTVR	13	0	0	0	0	Q4DN73	2	752.359	1502.7	1.1788e-37
GFFDSDLSYPTVR	13	0	0	0	0	Q4DN73	2	752.359	1502.7	3.5639e-13
GFLEPEPEGIPLSDLPLDSDEK	22	0	0	0	0	Q4CKH9	2	1199.09	2396.16	9.0061e-15
GFPLGGSELEDDGDLYR	17	0	0	0	0	Q4D189	2	920.423	1838.83	6.5676e-08
GFPTIILFR	9	0	0	0	0	Q4E3F7	2	532.319	1062.62	0.0013595
GFSSGSAVVSGGSR	14	0	0	0	0	P35908	2	627.807	1253.6	1.9159e-06
GFSSGSAVVSGGSR	14	0	0	0	0	P35908	2	627.807	1253.6	0.0012289
GFTVEELK	8	0	0	0	0	Q4E661	2	461.748	921.481	0.022191
GFVAVCMSLAPELLK	15	0	1	0	0	Q4CPW5;Q4CR09	2	825.933	1649.85	0.00016534
GFVSTLLHMPSINGNSPA	18	0	1	0	0	K4DWR5	2	929.462	1856.91	8.1473e-12
GFVSTLLHMPSINGNSPA	18	0	1	0	0	K4DWR5	2	929.462	1856.91	1.4796e-15
GFVSTLLHMPSINGNSPA	18	0	0	0	0	K4DWR5	2	921.464	1840.91	1.2706e-06
GFVSTLLHMPSINGNSPA	18	0	0	0	0	K4DWR5	2	921.464	1840.91	3.8027e-20
GGAAQCWTLDVKPQR	15	0	0	1	1	K4E5F1	3	562.951	1685.83	0.0091511
GGDGDGAGDAAGGNPGAANPPAGPK	25	0	0	0	0	Q4D2A8	3	683.307	2046.9	0.0012034
GGDGDGAGDAAGGNPGAANPPAGPK	25	0	0	0	0	Q4D2A8	2	1024.46	2046.9	3.4712e-11
GGEVFYMPNKPK	12	0	0	1	1	K4DWR5	3	456.232	1365.68	0.037504
GGEVFYMPNKPK	12	0	0	1	1	K4DWR5	2	683.845	1365.68	0.011156
GGFMAGGSTFGDRPAPLTLNR	21	0	0	1	1	K4DX32	3	708.021	2121.04	0.024691
GGGFGGGSGFGGGSGFGGGSGFSGGGFGGGGFGGGR	36	0	0	0	0	P35908	3	944.403	2830.19	5.6045e-29
GGGFGGGSGFGGGSGFGGGSGFSGGGFGGGGFGGGR	36	0	0	0	0	P35908	2	1416.1	2830.19	3.0968e-09
GGGFGGGSGFGGGSGFGGGSGFSGGGFGGGGFGGGR	36	0	0	0	0	P35908	3	944.403	2830.19	5.2159e-22
GGGGGGYGSGGSSYGSGGGSYGSGGGGGGGR	31	0	0	0	0	P04264	3	795.322	2382.94	0.012939
GGGGGGYGSGGSSYGSGGGSYGSGGGGGGGR	31	0	0	0	0	P04264	3	795.322	2382.94	0.005782
GGGGGGYGSGGSSYGSGGGSYGSGGGGGGGR	31	0	0	0	0	P04264	2	1192.48	2382.94	8.6801e-55
GGGGGGYGSGGSSYGSGGGSYGSGGGGGGGR	31	0	0	0	0	P04264	3	795.322	2382.94	5.3511e-07
GGGGGGYGSGGSSYGSGGGSYGSGGGGGGGR	31	0	0	0	0	P04264	2	1192.48	2382.94	0.0049739
GGGGGGYGSGGSSYGSGGGSYGSGGGGGGGR	31	0	0	0	0	P04264	2	1192.48	2382.94	0.0069164
GGGGSFGYSYGGGSGGGFSASSLGGGFGGGSR	32	0	0	0	0	P35527	3	902.392	2704.15	1.2317e-15
GGGGSFGYSYGGGSGGGFSASSLGGGFGGGSR	32	0	0	0	0	P35527	2	1353.08	2704.15	9.9026e-28
GGGGSFGYSYGGGSGGGFSASSLGGGFGGGSR	32	0	0	0	0	P35527	3	902.392	2704.15	5.3778e-21
GGGGSFGYSYGGGSGGGFSASSLGGGFGGGSR	32	0	0	0	0	P35527	2	1353.08	2704.15	4.431e-15
GGGGSFGYSYGGGSGGGFSASSLGGGFGGGSR	32	0	0	0	0	P35527	2	1353.08	2704.15	9.7134e-06
GGGGSFGYSYGGGSGGGFSASSLGGGFGGGSR	32	0	0	0	0	P35527	2	1353.08	2704.15	5.3544e-10
GGGGSFGYSYGGGSGGGFSASSLGGGFGGGSR	32	0	0	0	0	P35527	2	1353.08	2704.15	0.00012066
GGGGSFGYSYGGGSGGGFSASSLGGGFGGGSR	32	0	0	0	0	P35527	3	902.392	2704.15	2.9541e-28
GGGWVDAR	8	0	0	0	0	K4E189	2	409.201	816.388	0.030147
GGIILSGHTDVVPVDGQK	18	0	0	0	0	Q4CPW5;Q4CR09	3	597.991	1790.95	0.0044551
GGIILSGHTDVVPVDGQK	18	0	0	0	0	Q4CPW5;Q4CR09	3	597.991	1790.95	0.0045281
GGIILSGHTDVVPVDGQK	18	0	0	0	0	Q4CPW5;Q4CR09	2	896.484	1790.95	6.6823e-38
GGKKDDITVVLSR	13	0	0	2	2	K4DXD3	2	694.399	1386.78	0.0061228
GGLGEMSIPVLSDLTK	16	0	1	0	0	Q4CX87	2	816.929	1631.84	0.004278
GGLGEMSIPVLSDLTK	16	0	1	0	0	Q4CX87	2	816.929	1631.84	2.266e-06
GGLGEMSIPVLSDLTK	16	0	0	0	0	Q4CX87	2	808.932	1615.85	0.00138
GGLGEMSIPVLSDLTK	16	0	0	0	0	Q4CX87	2	808.932	1615.85	0.0081531
GGLGQMNIPILADK	14	0	0	0	0	Q4CVR5	2	713.89	1425.76	0.0033295
GGLGQMNIPILADK	14	0	0	0	0	Q4CVR5	2	713.89	1425.76	2.153e-06
GGLGQMNIPILADK	14	0	1	0	0	Q4CVR5	2	721.887	1441.76	0.0017434
GGLGQMNIPILADK	14	0	1	0	0	Q4CVR5	2	721.887	1441.76	1.3183e-20
GGLGQMNIPILADKTK	16	0	0	1	1	Q4CVR5	3	552.643	1654.91	0.01621
GGLSPIACNLK	11	0	0	0	0	K4E948	2	565.305	1128.6	0.0078563
GGMTSHAAVVAR	12	0	0	0	0	K4E9B7;Q4E0Q0	2	578.798	1155.58	0.00016251
GGMTSHAAVVAR	12	0	1	0	0	K4E9B7;Q4E0Q0	2	586.796	1171.58	1.3909e-05
GGMTSHAAVVAR	12	0	1	0	0	K4E9B7;Q4E0Q0	2	586.796	1171.58	0.00067005
GGSDFDPK	8	0	0	0	0	Q4D5C2	2	411.685	821.356	0.021524
GGSGGGGGGSSGGR	14	0	0	0	0	P04264	2	503.718	1005.42	0.023112
GGSGGGGSISGGGYGSGGGSGGR	23	0	0	0	0	P35908	2	871.378	1740.74	2.3081e-18
GGSGGGGSISGGGYGSGGGSGGR	23	0	0	0	0	P35908	2	871.378	1740.74	2.5611e-08
GGSGGSHGGGSGFGGESGGSYGGGEEASGSGGGYGGGSGK	40	0	0	0	0	P35527	3	1075.1	3222.27	0.01091
GGSGGSHGGGSGFGGESGGSYGGGEEASGSGGGYGGGSGK	40	0	0	0	0	P35527	3	1075.1	3222.27	5.6713e-09
GGSGGSHGGGSGFGGESGGSYGGGEEASGSGGGYGGGSGK	40	0	0	0	0	P35527	3	1075.1	3222.27	5.1624e-23
GGSGGSHGGGSGFGGESGGSYGGGEEASGSGGGYGGGSGK	40	0	0	0	0	P35527	3	1075.1	3222.27	7.0812e-15
GGSGGSHGGGSGFGGESGGSYGGGEEASGSGGGYGGGSGK	40	0	0	0	0	P35527	3	1075.1	3222.27	1.6568e-16
GGSGGSHGGGSGFGGESGGSYGGGEEASGSGGGYGGGSGK	40	0	0	0	0	P35527	3	1075.1	3222.27	5.6799e-15
GGSGGSHGGGSGFGGESGGSYGGGEEASGSGGGYGGGSGK	40	0	0	0	0	P35527	3	1075.1	3222.27	0.021888
GGSGGSHGGGSGFGGESGGSYGGGEEASGSGGGYGGGSGK	40	0	0	0	0	P35527	3	1075.1	3222.27	1.6359e-22
GGSGGSHGGGSGFGGESGGSYGGGEEASGSGGGYGGGSGK	40	0	0	0	0	P35527	3	1075.1	3222.27	0.015121
GGSGGSYGGGGSGGGYGGGSGSR	23	0	0	0	0	P35527	2	896.367	1790.72	2.2382e-19
GGSGGSYGGGGSGGGYGGGSGSR	23	0	0	0	0	P35527	3	597.914	1790.72	0.00020874
GGSGGSYGGGGSGGGYGGGSGSR	23	0	0	0	0	P35527	2	896.367	1790.72	8.5649e-09
GGSGGSYGGGGSGGGYGGGSGSR	23	0	0	0	0	P35527	2	896.367	1790.72	1.6052e-15
GGSGGSYGGGGSGGGYGGGSGSR	23	0	0	0	0	P35527	2	896.367	1790.72	3.9339e-06
GGSGGSYGGGGSGGGYGGGSGSR	23	0	0	0	0	P35527	2	896.367	1790.72	8.1486e-06
GGSGGSYGGGGSGGGYGGGSGSR	23	0	0	0	0	P35527	2	896.367	1790.72	1.1563e-15
GGSISGGGYGSGGGK	15	0	0	0	0	P35908	2	599.278	1196.54	2.0509e-06
GGSISGGGYGSGGGKHSSGGGSR	23	0	0	1	1	P35908	3	641.628	1921.86	0.0069424
GGSISGGGYGSGGGKHSSGGGSR	23	0	0	1	1	P35908	2	961.939	1921.86	0.015316
GGSPLQAVNTWETLHADAFAASR	23	0	0	0	0	K4E8V8	3	800.396	2398.17	0.023472
GGSSSGGGYGSGGGGSSSVK	20	0	0	0	0	P35908	2	794.845	1587.68	6.2821e-05
GGSSSGGGYGSGGGGSSSVK	20	0	0	0	0	P35908	2	794.845	1587.68	1.768e-16
GGTPGEVFAEMFGK	14	0	0	0	0	K4DWP2	2	713.837	1425.66	3.1436e-06
GGVMPSLNK	9	0	0	0	0	Q4DYB1	2	451.742	901.469	0.015214
GGVMPSLNK	9	0	1	0	0	Q4DYB1	2	459.739	917.464	0.00061302
GGWVPASSDVEGLQQSDAR	19	0	0	0	0	Q4DYL1	2	979.964	1957.91	5.1341e-22
GHGVSEEER	9	0	0	0	0	K4EAK3	2	500.228	998.442	0.0022659
GHPLLIYNVASR	12	0	0	0	0	Q4DEJ5;Q4DJ86	3	447.254	1338.74	0.0017993
GHPLLIYNVASR	12	0	0	0	0	Q4DEJ5;Q4DJ86	2	670.378	1338.74	0.0063471
GHYDEFVSVLR	11	0	0	0	0	K4DT87	2	661.33	1320.65	0.0056728
GHYDEFVSVLR	11	0	0	0	0	K4DT87	3	441.223	1320.65	0.025884
GHYESGSGQTSGFGQHESGSGQSSGYSK	28	0	0	0	0	Q86YZ3	4	698.296	2789.15	0.025639
GHYTEGAELIDSVLDVCR	18	0	0	0	0	K4DM83	3	678.658	2032.95	8.6705e-11
GHYTEGAELIDSVLDVCR	18	0	0	0	0	K4DM83	3	678.658	2032.95	2.7647e-21
GHYTEGAELIDSVLDVCR	18	0	0	0	0	K4DM83	2	1017.48	2032.95	3.9298e-62
GHYTEGAELIDSVLDVCRK	19	0	0	1	1	K4DM83	3	721.356	2161.05	0.017433
GHYTEGAELIDSVLDVCRK	19	0	0	1	1	K4DM83	4	541.269	2161.05	0.0023543
GHYTIGK	7	0	0	0	0	Q4CLA1	2	388.208	774.402	0.037971
GIDFPDVTCVVNFIAPK	17	0	0	0	0	K4E6W5	2	946.485	1890.95	0.00061484
GIDFPDVTCVVNFIAPK	17	0	0	0	0	K4E6W5	3	631.326	1890.95	0.030307
GIDFPDVTCVVNFIAPK	17	0	0	0	0	K4E6W5	2	946.485	1890.95	0.00063339
GIDLPGMLK	9	0	0	0	0	K4EA87	2	472.268	942.521	0.011169
GILSAALTQAEER	13	0	0	0	0	K4E6F3	2	679.867	1357.72	3.5916e-08
GILSAALTQAEER	13	0	0	0	0	K4E6F3	2	679.867	1357.72	2.2595e-27
GINALDTVDK	10	0	0	0	0	K4E943	2	523.28	1044.55	0.00097387
GINALDTVDKLSTQLYGVGSLER	23	0	0	1	1	K4E943	3	817.103	2448.29	0.00068578
GINPDEAVAYGAAVQAAVLTGESEVGGR	28	0	0	0	0	K4DT97	3	901.119	2700.34	0.011992
GINPDEAVAYGAAVQAAVLTGESEVGGR	28	0	0	0	0	K4DT97	3	901.119	2700.34	0.0070984
GIVIVQCPSCEVR	13	0	0	0	0	Q4E2J3	2	758.884	1515.75	0.0052419
GKDLTTSQR	9	0	0	1	1	K4DS68;Q4DTM9;Q4DTM8	2	503.27	1004.53	0.0091
GKDPNATFTSVADFETTVPR	20	0	0	1	1	Q4E4E7	3	718.355	2152.04	4.4896e-07
GKDPNATFTSVADFETTVPR	20	0	0	1	1	Q4E4E7	3	718.355	2152.04	2.0505e-08
GKDVTVEPSGTGILSETPGTALR	23	0	0	1	1	K4E955	3	762.404	2284.19	6.9743e-07
GKEANVVDVITK	12	0	0	1	1	K4DYH4	2	636.862	1271.71	0.00066095
GKENVQYR	8	0	0	1	1	Q4D0B9	2	497.259	992.504	0.0050903
GKENVQYR	8	0	0	1	1	Q4D0B9	2	497.259	992.504	0.038671
GKLQAASNAAAK	12	0	0	1	1	K4DN22	2	565.32	1128.63	0.0011236
GKWSELLTPSSVR	13	0	0	1	1	K4DYH4	3	487.268	1458.78	0.033169
GLAASPGAAVGQIVFDADSAK	21	0	0	0	0	K4E9B7;Q4E0Q0	2	973.005	1944	1.4449e-14
GLAASPGAAVGQIVFDADSAK	21	0	0	0	0	K4E9B7;Q4E0Q0	2	973.005	1944	2.7235e-23
GLAASPGAAVGQIVFDADSAKEWSAR	26	0	0	1	1	K4E9B7;Q4E0Q0	3	858.77	2573.29	0.030269
GLCHLIK	7	0	0	0	0	K4E5Y1	2	420.742	839.469	0.019388
GLCHLIK	7	0	0	0	0	K4E5Y1	2	420.742	839.469	0.00014793
GLEIDPLLALSEEEFK	16	0	0	0	0	Q4DGZ5	2	901.975	1801.93	5.5977e-20
GLEIDPLLALSEEEFK	16	0	0	0	0	Q4DGZ5	3	601.652	1801.93	1.3803e-06
GLEIDPLLALSEEEFK	16	0	0	0	0	Q4DGZ5	2	901.975	1801.93	3.5563e-14
GLFIIDDK	8	0	0	0	0	Q4CX87	2	460.758	919.501	0.00079171
GLFIIDDK	8	0	0	0	0	Q4CX87	2	460.758	919.501	0.00019644
GLFIIDDKGILR	12	0	0	1	1	Q4CX87	2	680.403	1358.79	1.7177e-12
GLFIIDDKGILR	12	0	0	1	1	Q4CX87	3	453.938	1358.79	0.0047046
GLFIIDPK	8	0	0	0	0	Q4CVR5	2	451.771	901.527	0.0080463
GLGLQYYAGK	10	0	0	0	0	Q4D5C2	2	535.287	1068.56	2.9909e-05
GLGLQYYAGK	10	0	0	0	0	Q4D5C2	2	535.287	1068.56	0.0010798
GLGSFGSR	8	0	0	0	0	Q9NSB2	2	390.704	779.393	0.0047563
GLGVGFGSGGGSSSSVK	17	0	0	0	0	P13647	2	720.36	1438.71	3.5416e-05
GLIDGETSDYNR	12	0	0	0	0	Q4DYP5	2	670.31	1338.61	7.8154e-05
GLIDGETSDYNR	12	0	0	0	0	Q4DYP5	2	670.31	1338.61	2.8798e-05
GLIDGETSDYNREK	14	0	0	1	1	Q4DYP5	2	798.879	1595.74	4.8859e-07
GLIVPVIR	8	0	0	0	0	K4DM80	2	433.795	865.575	0.0092978
GLIVPVIR	8	0	0	0	0	K4DM80	2	433.795	865.575	0.037741
GLIYAGQLK	9	0	0	0	0	K4E9B7;Q4E0Q0	2	481.787	961.56	0.0070506
GLKETDSDIGLVCEMVLDK	19	0	1	1	1	K4DTB6	3	713.35	2137.03	0.00079125
GLKETDSDIGLVCEMVLDK	19	0	0	1	1	K4DTB6	3	708.018	2121.03	0.00024779
GLKETDSDIGLVCEMVLDK	19	0	0	1	1	K4DTB6	2	1061.52	2121.03	1.8513e-10
GLKPDIPPLDTFLDKL	16	0	0	2	2	K4DM24	2	891.506	1781	0.00034504
GLLAADESTGSCAK	14	0	0	0	0	K4DLE5	2	690.327	1378.64	6.8878e-07
GLLAADESTGSCAK	14	0	0	0	0	K4DLE5	2	690.327	1378.64	7.5253e-20
GLLENPQQLIA	11	0	0	0	0	K4DM80	2	598.338	1194.66	0.022287
GLLESQQK	8	0	0	0	0	K4DYH4	2	451.751	901.487	0.011278
GLLGYAGEANK	11	0	0	0	0	K4DXD8	2	546.788	1091.56	1.7849e-05
GLPQEVVEQVK	11	0	0	0	0	Q4E0Q0;K4EAK3	2	613.343	1224.67	0.0013057
GLPQEVVEQVK	11	0	0	0	0	Q4E0Q0;K4EAK3	2	613.343	1224.67	0.0021016
GLQAIEIR	8	0	0	0	0	K4E955	2	450.269	898.524	0.0013232
GLQAIEIR	8	0	0	0	0	K4E955	2	450.269	898.524	0.0036053
GLQEVSEQAEDLQR	14	0	0	0	0	K4E9N6	2	801.392	1600.77	1.304e-12
GLQEVSEQAEDLQR	14	0	0	0	0	K4E9N6	2	801.392	1600.77	1.3496e-06
GLQEVSEQAEDLQR	14	0	0	0	0	K4E9N6	2	801.392	1600.77	6.5935e-29
GLSLDPSSAACTEGIAAVEK	20	0	0	0	0	Q4DYD9	2	988.486	1974.96	0.0001315
GLSVPELTQQMFDAK	15	0	1	0	0	Q4DQP2	2	840.419	1678.82	3.2949e-07
GLSVPELTQQMFDAK	15	0	1	0	0	Q4DQP2	2	840.419	1678.82	7.4671e-05
GLSVPELTQQMFDAK	15	0	0	0	0	Q4DQP2	2	832.422	1662.83	6.47e-07
GLSVPELTQQMFDAK	15	0	0	0	0	Q4DQP2	3	555.284	1662.83	1.1563e-06
GLSVPELTQQMFDAK	15	0	0	0	0	Q4DQP2	2	832.422	1662.83	1.9931e-13
GLTTAEAEELLAK	13	0	0	0	0	Q4DL30	2	673.364	1344.71	6.4509e-05
GLVSGGESGIFTPSFFAK	18	0	0	0	0	K4DT61	2	900.962	1799.91	3.4305e-15
GLVVPVLR	8	0	0	0	0	K4E6E9	2	426.787	851.559	0.038874
GMAPEIPEDLYCLIK	15	0	0	0	0	Q4DC38	2	874.934	1747.85	0.0018757
GMAPEIPEDLYCLIK	15	0	1	0	0	Q4DC38	2	882.931	1763.85	0.001741
GMASAFASILK	11	0	0	0	0	Q4D991	2	548.297	1094.58	0.015193
GMELLPSDSDIPNALGSLCGR	21	0	1	0	0	K4E1X7	2	1109.53	2217.04	9.144e-16
GMELLPSDSDIPNALGSLCGR	21	0	1	0	0	K4E1X7	3	740.021	2217.04	4.2516e-06
GMELLPSDSDIPNALGSLCGR	21	0	1	0	0	K4E1X7	3	740.021	2217.04	0.0022099
GMELLPSDSDIPNALGSLCGR	21	0	0	0	0	K4E1X7	2	1101.53	2201.05	4.3417e-49
GMELLPSDSDIPNALGSLCGR	21	0	0	0	0	K4E1X7	3	734.689	2201.05	0.0021768
GMELLPSDSDIPNALGSLCGR	21	0	0	0	0	K4E1X7	2	1101.53	2201.05	2.7884e-10
GMFHHPR	7	0	1	0	0	K4DUN8	2	449.211	896.408	0.032388
GMGTFEDGFK	10	0	1	1	0	K4E0F8	2	552.737	1103.46	0.0042193
GMGTFEDGFK	10	0	1	1	0	K4E0F8	2	552.737	1103.46	0.0016032
GMGTFEDGFK	10	0	0	1	0	K4E0F8	2	544.739	1087.46	0.024489
GMMDQDRIYSNAGGLTDQRPSTGEDGLDPSSR	32	0	0	2	2	K4DZS1	4	857.388	3425.52	0.028385
GMQDLVEDFK	10	0	1	0	0	P02538	2	599.276	1196.54	0.00043286
GNATPSGEIESLSSAALMLR	20	0	1	0	0	K4E0P3	2	1010.5	2018.99	1.455e-08
GNATPSGEIESLSSAALMLRK	21	0	0	1	1	K4E0P3	3	711.372	2131.09	0.023172
GNEDSKALMK	10	0	1	1	1	Q4E5X9	2	554.769	1107.52	0.032145
GNEPQIEDYSIIAPGFFIR	19	0	0	0	0	K4E123	2	1083.55	2165.08	9.1187e-12
GNEPQIEDYSIIAPGFFIR	19	0	0	0	0	K4E123	3	722.7	2165.08	1.7263e-10
GNERPAVLIVSAGSEGK	17	0	0	1	1	K4E9Z0	3	561.972	1682.9	0.031883
GNGTIFLGGPPLVFAATGEK	20	0	0	0	0	K4EAH0	2	973.523	1945.03	0.0040566
GNNGEASENESR	12	0	0	0	0	Q4DPA5	2	632.263	1262.51	5.0391e-05
GNSENPSSGAAASSILVK	18	0	0	0	0	K4DJS2	2	844.926	1687.84	3.4739e-62
GNSENPSSGAAASSILVK	18	0	0	0	0	K4DJS2	3	563.62	1687.84	2.2628e-07
GNSENPSSGAAASSILVK	18	0	0	0	0	K4DJS2	2	844.926	1687.84	5.6802e-49
GNVGPPGTELR	11	0	0	0	0	Q4DDN8	2	548.791	1095.57	0.001219
GNVGPPGTELR	11	0	0	0	0	Q4DDN8	2	548.791	1095.57	0.00010606
GPAAIQK	7	0	0	0	0	P35527	2	342.706	683.397	0.019169
GPAAIQK	7	0	0	0	0	P35527	2	342.706	683.397	0.00058152
GPANPMPSEETVK	13	0	1	0	0	Q4E5D6	2	686.824	1371.63	0.0048141
GPAPGNEAAFFSSLAEQGGR	20	0	0	0	0	K4E583	2	981.969	1961.92	6.8166e-11
GPAPGNEAAFFSSLAEQGGR	20	0	0	0	0	K4E583	3	654.982	1961.92	4.4967e-08
GPAPGNEAAFFSSLAEQGGR	20	0	0	0	0	K4E583	2	981.969	1961.92	8.6726e-12
GPAPGNEAAFFSSLAEQGGR	20	0	0	0	0	K4E583	3	654.982	1961.92	1.6543e-10
GPCMSLER	8	0	1	0	0	K4DX27	2	483.213	964.411	0.011846
GPDPDDEDPVTSTTSPSASQGNNNVTR	27	0	0	0	0	K4DZS1	3	920.073	2757.2	0.00030988
GPGILSMANAGR	12	0	1	0	0	Q4D7C3	2	580.298	1158.58	0.0039858
GPMPDGGVNPMFNQR	15	0	1	0	0	Q4E3M6	2	816.866	1631.72	0.0036812
GPMPDGGVNPMFNQR	15	0	2	0	0	Q4E3M6	2	824.864	1647.71	0.00056888
GPNVVVDVTK	10	0	0	0	0	K4DM24	2	514.293	1026.57	0.03028
GPVVLEFDSYR	11	0	0	0	0	K4DWP2	2	641.327	1280.64	0.0007184
GPVVLEFDSYR	11	0	0	0	0	K4DWP2	2	641.327	1280.64	0.015257
GPYESGSGHSSGLGHQESR	19	0	0	0	0	Q86YZ3	3	643.621	1927.84	3.2676e-10
GPYESGSGHSSGLGHQESR	19	0	0	0	0	Q86YZ3	2	964.928	1927.84	2.791e-37
GPYESGSGHSSGLGHR	16	0	0	0	0	Q86YZ3	4	396.934	1583.71	0.016613
GPYESGSGHSSGLGHR	16	0	0	0	0	Q86YZ3	2	792.861	1583.71	1.4714e-48
GPYESGSGHSSGLGHR	16	0	0	0	0	Q86YZ3	3	528.91	1583.71	0.0026236
GPYESGSGHSSGLGHR	16	0	0	0	0	Q86YZ3	3	528.91	1583.71	9.747e-05
GPYESGSGHSSGLGHR	16	0	0	0	0	Q86YZ3	2	792.861	1583.71	2.9355e-77
GQEAGLAQIPPADQLFDQIVFR	22	0	0	0	0	Q4E1M8	3	805.089	2412.24	0.0001801
GQEAGLAQIPPADQLFDQIVFR	22	0	0	0	0	Q4E1M8	2	1207.13	2412.24	0.030822
GQEAGLAQIPPADQLFDQIVFR	22	0	0	0	0	Q4E1M8	2	1207.13	2412.24	3.1534e-16
GQEAGLAQIPPADQLFDQIVFR	22	0	0	0	0	Q4E1M8	3	805.089	2412.24	0.012845
GQGFTVLAFPCNQFAGQEPGTALEVK	26	0	0	0	0	Q4DEJ5;Q4DJ86	3	922.79	2765.35	3.9243e-07
GQGFTVLAFPCNQFAGQEPGTALEVK	26	0	0	0	0	Q4DEJ5;Q4DJ86	2	1383.68	2765.35	6.039e-07
GQGLDLADMSDASR	14	0	0	0	0	K4E4E2	2	718.328	1434.64	0.038702
GQGPENEIR	9	0	0	0	0	K4EC43	2	500.246	998.478	0.0043072
GQGPENEIR	9	0	0	0	0	K4EC43	2	500.246	998.478	0.0075187
GQGWTGTLGFETACVLFK	18	0	0	0	0	K4ECN2	2	986.485	1970.96	6.7985e-12
GQGWTGTLGFETACVLFK	18	0	0	0	0	K4ECN2	3	657.993	1970.96	0.0053065
GQGWTGTLGFETACVLFK	18	0	0	0	0	K4ECN2	2	986.485	1970.96	6.1983e-12
GQHSSGSGQSPGHGQR	16	0	0	0	0	Q86YZ3	3	521.905	1562.69	0.0021708
GQHSSGSGQSPGHGQR	16	0	0	0	0	Q86YZ3	3	521.905	1562.69	0.0020942
GQHSSGSGQSPGHGQR	16	0	0	0	0	Q86YZ3	2	782.354	1562.69	1.2081e-19
GQIMTGQDWEPQVFNFQNR	19	0	1	0	0	Q4DD14	2	1156.03	2310.05	1.4804e-05
GQTGGDVNVEMDAAPGVDLSR	21	0	1	0	0	P08779	2	1052.48	2102.95	6.3867e-39
GQTGGDVNVEMDAAPGVDLSR	21	0	1	0	0	P08779	2	1052.48	2102.95	9.647e-50
GQTGGDVNVEMDAAPGVDLSR	21	0	1	0	0	P08779	2	1052.48	2102.95	8.6818e-06
GQTGGDVNVEMDAAPGVDLSR	21	0	0	0	0	P08779	2	1044.49	2086.96	4.2749e-23
GQVGGDVNVEMDAAPGVDLSR	21	0	1	0	0	P02533	2	1051.49	2100.97	1.6773e-15
GQVGGDVNVEMDAAPGVDLSR	21	0	1	0	0	P02533	2	1051.49	2100.97	1.4208e-06
GQVGGDVNVEMDAAPGVDLSR	21	0	1	0	0	P02533	3	701.332	2100.97	0.0070393
GQVGGDVNVEMDAAPGVDLSR	21	0	0	0	0	P02533	2	1043.5	2084.98	9.2215e-23
GQVGGDVNVEMDAAPGVDLSR	21	0	0	0	0	P02533	2	1043.5	2084.98	1.1331e-11
GQVGGEINVEMDAAPGVDLSR	21	0	1	0	0	Q04695	2	1065.51	2129.01	6.8557e-16
GQVNSSNMNEVHR	13	0	1	0	0	Q4DKV1	2	744.336	1486.66	3.6165e-06
GREESTLMSFINQMGPEPQGPLPDPLHDTTR	31	0	1	2	1	K4E5N2	3	1156.22	3465.63	0.014581
GRIDDEDLK	9	0	0	1	1	K4DT87	2	530.767	1059.52	0.0056816
GRIDDEDLK	9	0	0	1	1	K4DT87	3	354.18	1059.52	0.0030967
GRLDSELR	8	0	0	1	1	P04259;P02538;P48668;P13647	2	473.259	944.504	0.0050305
GSAEDPAMDDFIFALAR	17	0	0	0	0	K4E865	2	913.425	1824.84	8.4266e-11
GSALVTMVTAEGAQR	15	0	1	0	0	Q4D7Y1	2	753.883	1505.75	1.2036e-06
GSATLSMAEAGAR	13	0	0	0	0	Q4DDK8	2	611.298	1220.58	0.0082841
GSATLSMAEAGAR	13	0	1	0	0	Q4DDK8	2	619.296	1236.58	0.00048746
GSEDFVEFLEFR	12	0	0	0	0	K4EC28;K4EAZ1	2	737.846	1473.68	3.8962e-28
GSEDFVEFLEFR	12	0	0	0	0	K4EC28;K4EAZ1	3	492.233	1473.68	5.5327e-05
GSEDFVEFLEFR	12	0	0	0	0	K4EC28;K4EAZ1	2	737.846	1473.68	3.9574e-50
GSEDFVEFLEFR	12	0	0	0	0	K4EC28;K4EAZ1	2	737.846	1473.68	0.0024968
GSEDFVEFLEFR	12	0	0	0	0	K4EC28;K4EAZ1	2	737.846	1473.68	0.0010189
GSELQTQAK	9	0	0	0	0	P81644	2	481.251	960.488	5.9879e-29
GSFSPPNADNK	11	0	0	0	0	Q4DV74;K4E8M6	2	567.265	1132.51	0.015604
GSGGGSSGGSIGGR	14	0	0	0	0	P04264	2	546.755	1091.5	4.622e-08
GSGGGSSGGSIGGR	14	0	0	0	0	P04264	2	546.755	1091.5	0.0019044
GSGGGSSGGSIGGR	14	0	0	0	0	P04264	2	546.755	1091.5	1.9941e-05
GSGGGSSGGSIGGRGSSSGGVK	22	0	0	1	1	P04264	2	876.417	1750.82	0.00036627
GSGQVAQAYATR	12	0	0	0	0	K4E7X0	2	604.805	1207.59	1.1799e-08
GSGQVAQAYATR	12	0	0	0	0	K4E7X0	2	604.805	1207.59	4.2564e-05
GSGQVAQAYATR	12	0	0	0	0	K4E7X0	2	604.805	1207.59	4.6039e-05
GSGQVAQAYATR	12	0	0	0	0	K4E7X0	2	604.805	1207.59	0.0027393
GSGSGQSPSSGQHGTGFGR	19	0	0	0	0	Q86YZ3	3	583.263	1746.77	0.026367
GSGSGQSPSSGQHGTGFGR	19	0	0	0	0	Q86YZ3	2	874.391	1746.77	9.9166e-09
GSGSGQSPSSGQHGTGFGR	19	0	0	0	0	Q86YZ3	3	583.263	1746.77	0.0020626
GSGSGQSPSYGR	12	0	0	0	0	Q86YZ3	2	570.257	1138.5	0.0050738
GSGSGQSPSYGR	12	0	0	0	0	Q86YZ3	2	570.257	1138.5	0.0012091
GSGSSQSSGYGR	12	0	0	0	0	Q86YZ3	2	565.247	1128.48	0.018917
GSITSVQAVYVPADDITDPAPATTFSHLDATTVLDR	36	0	0	0	0	Q4DTX7	3	1248.96	3743.85	0.022029
GSKDNISCMIVR	12	0	0	1	1	K4E583	2	690.342	1378.67	0.005121
GSKDNISCMIVR	12	0	0	1	1	K4E583	3	460.564	1378.67	0.024468
GSLGGGFSSGGFSGGSFSR	19	0	0	0	0	P13645	2	854.39	1706.76	6.1532e-17
GSLGGGFSSGGFSGGSFSR	19	0	0	0	0	P13645	3	569.929	1706.76	2.9633e-10
GSLGGGFSSGGFSGGSFSR	19	0	0	0	0	P13645	2	854.39	1706.76	0.0017087
GSLGGGFSSGGFSGGSFSR	19	0	0	0	0	P13645	2	854.39	1706.76	6.1532e-17
GSLGGGFSSGGFSGGSFSR	19	0	0	0	0	P13645	2	854.39	1706.76	0.027132
GSLGGGFSSGGFSGGSFSR	19	0	0	0	0	P13645	2	854.39	1706.76	5.848e-07
GSLVGFCNPR	10	0	0	0	0	K4E5P0	2	553.774	1105.53	0.0018116
GSLVGFCNPR	10	0	0	0	0	K4E5P0	2	553.774	1105.53	0.0069169
GSLVGFGSPR	10	0	0	0	0	Q4CMD9	2	488.764	975.514	0.01384
GSQAFAWR	8	0	0	0	0	K4DZS1	2	461.73	921.446	0.0026296
GSRGGSGGSYGGGGSGGGYGGGSGSR	26	0	0	1	1	P35527	3	697.966	2090.88	0.0010111
GSSSGGGYSSGSSSYGSGGR	20	0	0	0	0	P35908	2	870.856	1739.7	1.0286e-10
GSSSGGGYSSGSSSYGSGGR	20	0	0	0	0	P35908	2	870.856	1739.7	3.5937e-12
GSTEGAALPDFLTPSGNNR	19	0	0	0	0	K4DRA3	2	952.461	1902.91	0.0021978
GSTFCGYGR	9	0	0	0	0	Q4E4Q8	2	502.716	1003.42	0.017829
GSTSDKGLASDKDGK	15	0	0	2	2	K4EC28;K4EAZ1	2	733.36	1464.71	8.3646e-20
GSVAQFDAVEQNK	13	0	0	0	0	K4E123	2	696.841	1391.67	9.0968e-38
GSVEFFCGSSSSGR	14	0	0	0	0	Q4E0J7	2	732.315	1462.61	1.6733e-19
GSVQSPMPYK	10	0	1	0	0	Q4DDT2	2	555.268	1108.52	0.033228
GSVQSPMPYK	10	0	0	0	0	Q4DDT2	2	547.271	1092.53	0.0024474
GSVYVDGVIVGSPAK	15	0	0	0	0	K4DQE4	2	724.393	1446.77	1.6227e-19
GSWLPALINAR	11	0	0	0	0	Q4DXV5	2	599.341	1196.67	0.00028459
GSWLPALINAR	11	0	0	0	0	Q4DXV5	2	599.341	1196.67	0.00011677
GSYGSGGSSYGSGGGSYGSGGGGGGHGSYGSGSSSGGYR	39	0	0	0	0	P04264	3	1104.77	3311.3	0.018382
GTCTDEYGAPVDWKDNYEVQAK	22	0	0	1	1	Q4D189	3	849.376	2545.11	5.2853e-13
GTDLDAELNNAYNDIR	16	0	0	0	0	Q4E4Q4	2	897.419	1792.82	9.4284e-08
GTGTPAHTASPSLTQTEK	18	0	0	0	0	K4DQW3	2	892.445	1782.87	4.7492e-07
GTGTPAHTASPSLTQTEK	18	0	0	0	0	K4DQW3	3	595.299	1782.87	0.033891
GTGTPAHTASPSLTQTEK	18	0	0	0	0	K4DQW3	2	892.445	1782.87	7.3181e-21
GTGTPAHTASPSLTQTGK	18	0	0	0	0	K4DQW3	2	856.434	1710.85	1.4691e-20
GTGTPAHTASPSLTQTGK	18	0	0	0	0	K4DQW3	3	571.292	1710.85	0.00054544
GTGTPAHTASPSLTQTGK	18	0	0	0	0	K4DQW3	2	856.434	1710.85	8.5279e-21
GTLQPVER	8	0	0	0	0	K4DS68;Q4DTM8	2	450.251	898.487	0.0034011
GTLQPVER	8	0	0	0	0	K4DS68;Q4DTM8	2	450.251	898.487	4.6741e-05
GTLTACNAGLALER	14	0	0	0	0	K4EBV2	2	723.872	1445.73	5.4786e-07
GTLTQHDFTYEGEFLDNKPHGR	22	0	0	1	1	Q4D189	4	641.306	2561.19	0.034441
GTLVPVQR	8	0	0	0	0	K4DT97	2	435.264	868.513	0.036303
GTMSGVCNQLIWMDR	15	0	1	0	0	K4E3X3	2	892.4	1782.79	7.0137e-07
GTMSGVCNQLIWMDR	15	0	0	0	0	K4E3X3	2	884.402	1766.79	2.8067e-27
GTMSGVCNQLIWMDR	15	0	0	0	0	K4E3X3	2	884.402	1766.79	1.2141e-05
GTMSGVCNQLIWMDR	15	0	2	0	0	K4E3X3	2	900.397	1798.78	2.8216e-14
GTNDLGLNPR	10	0	0	0	0	Q4DV74	2	528.775	1055.54	1.6525e-28
GTNDLGLNPR	10	0	0	0	0	Q4DV74	2	528.775	1055.54	0.00027058
GTNDLGLNSR	10	0	0	0	0	Q4DZR9;K4ECX4;Q4DZR8	2	523.765	1045.52	0.0031812
GTPDPVESTTSR	12	0	0	0	0	K4DJS2	2	623.799	1245.58	0.00085128
GTPDPVESTTSR	12	0	0	0	0	K4DJS2	2	623.799	1245.58	0.0013758
GTPTLFGVVDKVDILNTTLGK	21	0	0	1	1	Q4DI02	3	730.079	2187.22	0.027108
GTQEPSQCDK	10	0	0	0	0	K4E5N2;K4E681	2	575.246	1148.48	0.0021763
GTQEPSQCDKNNDEEPK	17	0	0	1	1	K4E5N2;K4E681	3	659.281	1974.82	0.025431
GTYEIGLIPLTK	12	0	0	0	0	K4DTI6	2	652.877	1303.74	0.000624
GTYEIGLIPLTK	12	0	0	0	0	K4DTI6	2	652.877	1303.74	4.7688e-08
GVDACKDQVEAFYACLLR	18	0	0	1	1	Q4E5Z7	3	705.671	2113.99	7.8814e-12
GVDACKDQVEAFYACLLR	18	0	0	1	1	Q4E5Z7	3	705.671	2113.99	0.0018873
GVDECGIEGSGVAGIPR	17	0	0	0	0	O61066	2	836.902	1671.79	3.4771e-21
GVDELLPSTKLER	13	0	0	1	1	K4DT87	3	486.272	1455.79	0.027541
GVDELLPSTKLER	13	0	0	1	1	K4DT87	2	728.904	1455.79	0.035143
GVDGATSVFAEAVVPVSQR	19	0	0	0	0	Q4DZR8	3	630.33	1887.97	7.8894e-11
GVDGATSVFAEAVVPVSQR	19	0	0	0	0	Q4DZR8	2	944.992	1887.97	4.8927e-28
GVDGATSVFAEAVVPVSQR	19	0	0	0	0	Q4DZR8	3	630.33	1887.97	0.020856
GVEDVEPVHR	10	0	0	0	0	K4E0X7	2	568.788	1135.56	7.3667e-05
GVEDVEPVHR	10	0	0	0	0	K4E0X7	2	568.788	1135.56	4.7624e-08
GVEDVEPVHR	10	0	0	0	0	K4E0X7	3	379.528	1135.56	0.0014976
GVELCLK	7	0	0	0	0	K4DW66	2	409.726	817.437	0.039814
GVETEQAR	8	0	0	0	0	K4DP18	2	445.222	888.43	0.0070994
GVGADPSHMLPQAQNNVTFER	21	0	0	0	0	K4E8V8	3	756.699	2267.08	6.4051e-09
GVGADPSHMLPQAQNNVTFER	21	0	1	0	0	K4E8V8	3	762.031	2283.07	3.9298e-15
GVGADPSHMLPQAQNNVTFER	21	0	1	0	0	K4E8V8	2	1142.54	2283.07	9.9793e-09
GVGQGIR	7	0	0	0	0	Q4DJ07	2	343.701	685.387	0.038225
GVGVIVNKPVR	11	0	0	1	1	Q4DED2	2	569.359	1136.7	0.0018721
GVGVIVNKPVR	11	0	0	1	1	Q4DED2	2	569.359	1136.7	0.00090071
GVIIGEENRPGTPIYNVR	18	0	0	1	1	K4DM24	3	662.025	1983.05	0.0089979
GVILYGVPGTGK	12	0	0	0	0	Q4D0B9	2	580.837	1159.66	3.5448e-05
GVILYGVPGTGK	12	0	0	0	0	Q4D0B9	2	580.837	1159.66	0.00018499
GVLDSGLAR	9	0	0	0	0	K4DY43	2	444.251	886.487	0.0073946
GVNFSDCLDAR	11	0	0	0	0	K4E4E2	2	627.283	1252.55	0.0011802
GVNFSDCLDAR	11	0	0	0	0	K4E4E2	2	627.283	1252.55	0.0016546
GVNPDEAVALGAATLGGVLR	20	0	0	0	0	Q4CVR9	2	940.515	1879.02	9.2629e-12
GVNPDEAVALGAATLGGVLR	20	0	0	0	0	Q4CVR9	3	627.346	1879.02	6.9916e-11
GVNPDEAVALGAATLGGVLR	20	0	0	0	0	Q4CVR9	2	940.515	1879.02	1.1625e-49
GVNPDEAVALGAATLGGVLR	20	0	0	0	0	Q4CVR9	3	627.346	1879.02	0.00034517
GVNSSTALQR	10	0	0	0	0	Q4DUD2	2	516.775	1031.54	0.00013557
GVNTLECITLR	11	0	0	0	0	K4DZX0	2	638.34	1274.67	1.6602e-05
GVPLDMPDAR	10	0	1	0	0	K4E5Y1	2	543.766	1085.52	0.03553
GVQEGQIVK	9	0	0	0	0	K4DWR5	2	479.272	956.529	0.0021293
GVSPFTLFLMDQK	13	0	0	0	0	Q4DNI4	2	741.887	1481.76	2.2933e-05
GVSPFTLFLMDQK	13	0	1	0	0	Q4DNI4	2	749.884	1497.75	8.3373e-05
GVVLAVPLGGSLVGR	15	0	0	0	0	K4E201	2	697.43	1392.85	0.00052697
GWDNASLDTIYSCMLR	16	0	1	0	0	Q4D214	2	959.427	1916.84	1.3499e-07
GWDNASLDTIYSCMLR	16	0	0	0	0	Q4D214	2	951.43	1900.84	0.0010402
GWVTALACPQITETYIK	17	0	0	0	0	Q4DTN2	2	976.003	1949.99	1.0241e-10
GWVTALACPQITETYIK	17	0	0	0	0	Q4DTN2	2	976.003	1949.99	6.7248e-06
GYGGIYSVGK	10	0	0	0	0	Q4DZJ3	2	500.759	999.503	0.030539
GYISPYFVTDAK	12	0	0	0	0	Q4DYP5	2	680.843	1359.67	2.1838e-19
GYISPYFVTDAK	12	0	0	0	0	Q4DYP5	2	680.843	1359.67	0.011862
GYLLNEYGLFK	11	0	0	0	0	Q4E024	2	658.848	1315.68	0.0025325
GYRVPNVGAMDSVVTK	16	0	0	1	1	Q4DUS2	3	564.963	1691.87	0.022857
GYSFTTTAER	10	0	0	0	0	P60712	2	566.767	1131.52	0.029231
GYSPTHREEEYGK	13	0	0	1	1	P20930	3	518.239	1551.7	0.022138
GYSPTHREEEYGK	13	0	0	1	1	P20930	2	776.855	1551.7	7.4405e-13
GYTEGISDPLVAR	13	0	0	0	0	K4DJS2	2	689.354	1376.69	9.9175e-28
GYTEGISDPLVAR	13	0	0	0	0	K4DJS2	2	689.354	1376.69	4.013e-07
GYTIDDGTTSVYTAK	15	0	0	0	0	K4DUG5	2	796.378	1590.74	6.206e-37
GYTQQLAFR	9	0	0	0	0	Q2UVX4	2	542.283	1082.55	5.1908e-08
GYVLLDQYR	9	0	0	0	0	Q4DG21	2	563.798	1125.58	0.0020718
HAAQANDDLE	10	0	0	0	0	Q4CV42	2	542.239	1082.46	0.0032312
HAAQANDDLE	10	0	0	0	0	Q4CV42	2	542.239	1082.46	0.0018747
HAETSSGGQAASSQEQAR	18	0	0	0	0	P20930	3	601.274	1800.8	0.0044008
HAGFLNTK	8	0	0	0	0	Q4E0P2	2	444.24	886.466	5.7648e-09
HAGIFVNDEEEELSFLK	17	0	0	0	0	Q4DZJ3	2	988.984	1975.95	1.3639e-11
HAINIPTDNDIEALIMYTSGTSGDPK	26	0	0	0	0	K4E5P0	3	925.116	2772.33	4.124e-19
HAINIPTDNDIEALIMYTSGTSGDPK	26	0	1	0	0	K4E5P0	3	930.448	2788.32	6.1748e-05
HAITTSPSAISK	12	0	0	0	0	Q4DZW1	2	606.833	1211.65	2.3803e-05
HALSSFLLK	9	0	0	0	0	Q4CY60	2	508.3	1014.59	0.011775
HASAAAETISEAEVVLEETPAASVGNGNNVK	31	0	0	0	0	K4E0J9	3	1022.51	3064.49	2.4831e-06
HASAAAETISEAEVVLEETPAASVGNGNNVK	31	0	0	0	0	K4E0J9	3	1022.51	3064.49	1.5847e-33
HASAAAETISEAEVVLEETPAASVGNGNNVKNE	33	0	0	1	1	K4E0J9	3	1103.53	3307.58	1.078e-10
HCGQDAVQRPSESLSENVLR	20	0	0	1	1	K4DYH4	3	761.37	2281.09	0.0068824
HCVICSNQK	9	0	0	0	0	Q4CXR4	2	573.263	1144.51	3.2897e-05
HCVICSNQK	9	0	0	0	0	Q4CXR4	2	573.263	1144.51	0.0022216
[truncated: 3,457 more rows]

## Sheet: DDD85646 peptides
Sequence	Length	Acetyl (Protein N-term)	Oxidation (M)	Missed cleavages	Leading Proteins	Charge	m/z	Mass	PEP
AAAAAAGGAEEEDEAPREK	19	0	0	1	K4DW77	3	614.954	1841.84	0.0015926
AAAAAAGGAEEEDEAPREK	19	0	0	1	K4DW77	3	614.954	1841.84	1.719e-16
AAAAAPKPAVR	11	0	0	1	K4DKY5	2	511.809	1021.6	0.024139
AAAAEDEDIDLFGEATEEETAALEAK	26	0	0	0	Q4DWC3	3	903.747	2708.22	0.034646
AAAAEDEDIDLFGEATEEETAALEAK	26	0	0	0	Q4DWC3	3	903.747	2708.22	0.00046603
AAAAEDEDIDLFGEATEEETAALEAK	26	0	0	0	Q4DWC3	3	903.747	2708.22	7.1014e-16
AAAALALIK	9	0	0	0	Q4D6B1	2	421.279	840.543	0.022781
AAAALALIK	9	0	0	0	Q4D6B1	2	421.279	840.543	0.022781
AAADLTGVEAVQYPR	15	0	0	0	K4E7C1	2	780.904	1559.79	1.4961e-16
AAADLTGVEAVQYPR	15	0	0	0	K4E7C1	3	520.939	1559.79	0.0099463
AAADLTGVEAVQYPR	15	0	0	0	K4E7C1	2	780.904	1559.79	2.1514e-18
AAADLTGVEAVQYPR	15	0	0	0	K4E7C1	3	520.939	1559.79	2.0435e-06
AAAEAAATATEAAEAAK	17	0	0	0	Q4E457	2	759.376	1516.74	0.000763
AAANLMENVR	10	0	0	0	Q4E549	2	544.779	1087.54	0.0078546
AAANLMENVR	10	0	0	0	Q4E549	2	544.779	1087.54	0.0085938
AAAPCVLFFDELDSVAR	17	0	0	0	K4E072	3	627.645	1879.91	0.00015244
AAAPCVLFFDELDSVAR	17	0	0	0	K4E072	2	940.964	1879.91	1.1067e-05
AAAPCVLFFDELDSVAR	17	0	0	0	K4E072	3	627.645	1879.91	3.9516e-06
AAASHFGDLVAAPTK	15	0	0	0	Q4DPR3	3	485.925	1454.75	4.8109e-06
AAATELSSEAK	11	0	0	0	Q4DYD9	2	539.275	1076.53	0.0014444
AAATELSSEAK	11	0	0	0	Q4DYD9	2	539.275	1076.53	5.6056e-07
AAATFDPTNFLPEGAVLLNDGKK	23	0	0	1	K4DWV1	3	797.085	2388.23	9.5324e-22
AAATFDPTNFLPEGAVLLNDGKK	23	0	0	1	K4DWV1	3	797.085	2388.23	2.744e-08
AAAVNIIPSTTGAAK	15	0	0	0	Q4DHF0	2	692.893	1383.77	1.7347e-09
AAAVNIIPSTTGAAK	15	0	0	0	Q4DHF0	2	692.893	1383.77	2.2214e-09
AACKEGELAPDQLK	14	0	0	1	K4EAD1	3	510.592	1528.76	0.022063
AACVTAR	7	0	0	0	K4DS29	2	374.692	747.37	0.05444
AADGGAQEANTVVGSASGRPQR	22	0	0	1	Q4DQE1	3	700.346	2098.02	0.043508
AADGGAQEANTVVGSASGRPQR	22	0	0	1	Q4DQE1	3	700.346	2098.02	0.029974
AADQLAKEGIEAEVINLR	18	0	0	1	K4DW66	3	647.353	1939.04	1.5651e-05
AADVGADLVGKVER	14	0	0	1	K4E6E7	3	467.256	1398.75	0.00010237
AAEATKVAEAEK	12	0	0	1	Q4DN44	2	609.322	1216.63	1.0313e-16
AAEATKVAEAEK	12	0	0	1	Q4DN44	2	609.322	1216.63	0.00085697
AAEATKVAEAEK	12	0	0	1	Q4DN44	2	609.322	1216.63	2.8058e-05
AAEATKVAEAEK	12	0	0	1	Q4DN44	2	609.322	1216.63	0.00047535
AAEATKVAEAEKQK	14	0	0	2	Q4DN44	3	491.935	1472.78	0.0067783
AAEATKVAEAEKQK	14	0	0	2	Q4DN44	2	737.399	1472.78	4.3063e-05
AAEATKVAEAEKQK	14	0	0	2	Q4DN44	3	491.935	1472.78	0.0015423
AAEATKVAEAEKQK	14	0	0	2	Q4DN44	2	737.399	1472.78	1.0457e-05
AAEATKVAEAEKQR	14	0	0	2	Q4DN44	3	501.27	1500.79	0.00040434
AAEATKVAEAEKQR	14	0	0	2	Q4DN44	3	501.27	1500.79	0.0041787
AAEATKVAEAEKQR	14	0	0	2	Q4DN44	3	501.27	1500.79	0.0040337
AAEDFADVK	9	0	0	0	Q4DLU9	2	483.232	964.45	0.0069589
AAEDFADVK	9	0	0	0	Q4DLU9	2	483.232	964.45	0.0021159
AAEEAAQAAGIMTLDAVGEVLK	22	0	1	0	K4E3D5	3	725.372	2173.09	0.0046059
AAEEAAQAAGIMTLDAVGEVLK	22	0	1	0	K4E3D5	3	725.372	2173.09	3.7567e-06
AAEEAAQAAGIMTLDAVGEVLK	22	0	1	0	K4E3D5	3	725.372	2173.09	0.030278
AAEEAAQAAGIMTLDAVGEVLK	22	0	0	0	K4E3D5	3	720.04	2157.1	0.002356
AAEEAAQAAGIMTLDAVGEVLK	22	0	0	0	K4E3D5	3	720.04	2157.1	0.022193
AAELLDIMR	9	0	0	0	K4EBF6	2	516.281	1030.55	0.032673
AAELLDIMR	9	0	0	0	K4EBF6	2	516.281	1030.55	0.011781
AAELLDIMRR	10	0	0	1	K4EBF6	3	396.557	1186.65	0.039648
AAELLDIMRR	10	0	0	1	K4EBF6	3	396.557	1186.65	0.00019246
AAELLDIMRR	10	0	0	1	K4EBF6	3	396.557	1186.65	0.012862
AAEPVEVMLTLTQLDK	16	0	0	0	K4E5Y1;Q4CP00	3	586.65	1756.93	9.5553e-06
AAEPVEVMLTLTQLDK	16	0	0	0	K4E5Y1;Q4CP00	2	879.471	1756.93	3.8506e-05
AAEPVEVMLTLTQLDK	16	0	0	0	K4E5Y1;Q4CP00	3	586.65	1756.93	0.00023394
AAEPVEVMLTLTQLDK	16	0	0	0	K4E5Y1;Q4CP00	2	879.471	1756.93	4.51e-05
AAEPVEVMLTLTQLDK	16	0	1	0	K4E5Y1;Q4CP00	2	887.469	1772.92	0.0050432
AAEPVEVMLTLTQLDK	16	0	1	0	K4E5Y1;Q4CP00	2	887.469	1772.92	0.0010459
AAEPVEVMLTLTQLDK	16	0	1	0	K4E5Y1;Q4CP00	2	887.469	1772.92	0.0060032
AAEPVEVMLTLTQLDK	16	0	1	0	K4E5Y1;Q4CP00	2	887.469	1772.92	1.5386e-05
AAEPVEVMLTLTQLDKR	17	0	1	1	K4E5Y1;Q4CP00	3	644.015	1929.02	2.2726e-12
AAEPVEVMLTLTQLDKR	17	0	1	1	K4E5Y1;Q4CP00	2	965.519	1929.02	0.0017871
AAEPVEVMLTLTQLDKR	17	0	1	1	K4E5Y1;Q4CP00	3	644.015	1929.02	5.1726e-07
AAEPVEVMLTLTQLDKR	17	0	1	1	K4E5Y1;Q4CP00	2	965.519	1929.02	0.0099429
AAEPVEVMLTLTQLDKR	17	0	0	1	K4E5Y1;Q4CP00	2	957.522	1913.03	6.2931e-07
AAEQTVLSLEK	11	0	0	0	K4E3D5	2	594.827	1187.64	2.8652e-06
AAEQTVLSLEK	11	0	0	0	K4E3D5	2	594.827	1187.64	2.8652e-06
AAESLAATAK	10	0	0	0	K4E5P0	2	466.756	931.497	4.0567e-06
AAESLAATAK	10	0	0	0	K4E5P0	2	466.756	931.497	4.5492e-06
AAESLAATAKK	11	0	0	1	K4E5P0	2	530.803	1059.59	0.00048756
AAESLAATAKK	11	0	0	1	K4E5P0	2	530.803	1059.59	0.0029025
AAESLAATAKK	11	0	0	1	K4E5P0	2	530.803	1059.59	0.0019402
AAESLAATAKK	11	0	0	1	K4E5P0	3	354.205	1059.59	0.024571
AAFFYTGK	8	0	0	0	Q4D2Z8	2	452.732	903.449	0.022879
AAFGKDSK	8	0	0	1	Q4D066	2	412.219	822.424	0.010642
AAFGKDSK	8	0	0	1	Q4D066	2	412.219	822.424	0.010642
AAFGKDSKVEPLGSTK	16	0	0	2	Q4D066	4	409.474	1633.87	0.00014185
AAFGKDSKVEPLGSTK	16	0	0	2	Q4D066	4	409.474	1633.87	8.38e-06
AAFGKDSKVEPLGSTK	16	0	0	2	Q4D066	3	545.63	1633.87	0.023898
AAFLEAMNVHPSGR	14	0	0	0	Q4D905	3	500.586	1498.74	0.00019582
AAFTLTPQALRR	12	0	0	1	Q4DDT2	3	448.93	1343.77	0.025828
AAFTLTPQALRR	12	0	0	1	Q4DDT2	3	448.93	1343.77	0.043239
AAGEIPTAAEYLR	13	0	0	0	K4DWE4	2	681.357	1360.7	0.0069654
AAGITLPPYTYYSPATK	17	0	0	0	K4EA87	2	907.472	1812.93	7.652e-15
AAGITLPPYTYYSPATK	17	0	0	0	K4EA87	2	907.472	1812.93	1.496e-07
AAGVEDDGNETQK	13	0	0	0	K4DTI2;Q4DS48	2	667.297	1332.58	1.1757e-11
AAGVEDDGNETQK	13	0	0	0	K4DTI2;Q4DS48	2	667.297	1332.58	1.2889e-24
AAGVIVSESPAQLGELMAEAISK	23	0	0	0	K4DXC1	3	757.735	2270.18	0.035349
AAIEGIITK	9	0	0	0	Q4DUS7	2	458.279	914.544	0.035988
AAISGLNSTNVSYVAK	16	0	0	0	K4EA87	2	797.925	1593.84	2.7136e-18
AAISGLNSTNVSYVAK	16	0	0	0	K4EA87	2	797.925	1593.84	6.7499e-46
AAITADQIAEEADFFSFGTNDLTQMGCGFSR	31	0	0	0	K4E9B7;Q4E0Q0	3	1124.17	3369.49	0.0018711
AALATPEGK	9	0	0	0	Q4E2N6	2	429.24	856.465	0.00043376
AALATPEGK	9	0	0	0	Q4E2N6	2	429.24	856.465	0.00046547
AALDTAIEHPELFSITTDELQSR	23	0	0	0	K4E814	3	853.098	2556.27	2.5722e-78
AALGFLPADKK	11	0	0	1	Q4DPJ1	3	377.557	1129.65	0.012728
AALGFLPADKK	11	0	0	1	Q4DPJ1	2	565.832	1129.65	0.00065198
AALGFLPADKK	11	0	0	1	Q4DPJ1	3	377.557	1129.65	0.022884
AALGFLPADKK	11	0	0	1	Q4DPJ1	2	565.832	1129.65	0.00051103
AALLALIK	8	0	0	0	Q4DKK5;K4E389	2	406.784	811.553	0.0016279
AALLALIK	8	0	0	0	Q4DKK5;K4E389	2	406.784	811.553	0.00080619
AALSPYILFGNDHR	14	0	0	0	Q4DUS7	3	525.276	1572.8	0.015705
AALTVPVR	8	0	0	0	K4DX61	2	413.761	825.507	0.0023552
AALTVPVR	8	0	0	0	K4DX61	2	413.761	825.507	0.017074
AALVDSITLQLLR	13	0	0	0	K4DP88	2	706.927	1411.84	2.2109e-10
AALVDSITLQLLR	13	0	0	0	K4DP88	3	471.621	1411.84	0.00034021
AALVDSITLQLLR	13	0	0	0	K4DP88	2	706.927	1411.84	0.016475
AALVDSITLQLLR	13	0	0	0	K4DP88	2	706.927	1411.84	1.2767e-13
AALVDSITLQLLR	13	0	0	0	K4DP88	3	471.621	1411.84	0.0050931
AALVDSITLQLLR	13	0	0	0	K4DP88	2	706.927	1411.84	0.013724
AALVDSITLQLLRK	14	0	0	1	K4DP88	3	514.319	1539.93	1.6025e-06
AALVDSITLQLLRK	14	0	0	1	K4DP88	3	514.319	1539.93	3.6634e-07
AAMEAQQSSFR	11	0	0	0	Q4DAM0	2	613.285	1224.56	1.8457e-06
AAMEAQQSSFR	11	0	0	0	Q4DAM0	2	613.285	1224.56	1.4009e-05
AAMEAQQSSFR	11	0	1	0	Q4DAM0	2	621.283	1240.55	0.00010538
AAMEAQQSSFR	11	0	1	0	Q4DAM0	2	621.283	1240.55	0.0084948
AANAGGVAISGLEMSQNAAR	20	0	1	0	Q4D5C2	2	952.468	1902.92	3.243e-24
AANAGGVAISGLEMSQNAAR	20	0	1	0	Q4D5C2	2	952.468	1902.92	1.3898e-18
AANAGGVAISGLEMSQNAAR	20	0	1	0	Q4D5C2	3	635.315	1902.92	2.4111e-07
AANAGGVAISGLEMSQNAAR	20	0	0	0	Q4D5C2	2	944.471	1886.93	7.8521e-12
AANAGGVAISGLEMSQNAAR	20	0	0	0	Q4D5C2	3	629.983	1886.93	8.6745e-29
AANAGGVAISGLEMSQNAAR	20	0	0	0	Q4D5C2	2	944.471	1886.93	3.8215e-22
AANAGGVAISGLEMSQNAAR	20	0	0	0	Q4D5C2	3	629.983	1886.93	1.7922e-26
AANPEIYKPGDQHYLPR	17	0	0	1	Q4E3K4	4	493.004	1967.99	0.0091244
AANPEIYKPGDQHYLPR	17	0	0	1	Q4E3K4	4	493.004	1967.99	2.4251e-07
AANPEIYKPGDQHYLPR	17	0	0	1	Q4E3K4	3	657.002	1967.99	0.01152
AANPEIYKPGDQHYLPR	17	0	0	1	Q4E3K4	3	657.002	1967.99	0.012855
AANPEIYKPGDQHYLPR	17	0	0	1	Q4E3K4	4	493.004	1967.99	5.9303e-05
AANPEIYKPGDQHYLPR	17	0	0	1	Q4E3K4	4	493.004	1967.99	4.0908e-08
AANPEIYKPGDQHYLPR	17	0	0	1	Q4E3K4	3	657.002	1967.99	0.0097306
AANPEIYKPGDQHYLPR	17	0	0	1	Q4E3K4	3	657.002	1967.99	0.0011615
AAPEGVMTPVEFK	13	0	1	0	K4DWF7	2	696.347	1390.68	4.7394e-11
AAPEGVMTPVEFK	13	0	1	0	K4DWF7	2	696.347	1390.68	6.1415e-11
AAPEGVMTPVEFK	13	0	0	0	K4DWF7	2	688.35	1374.69	2.8423e-09
AAPEGVMTPVEFK	13	0	0	0	K4DWF7	2	688.35	1374.69	1.5414e-05
AAPHLLVPEEPSLQLIQR	18	0	0	0	K4E6G5	3	671.049	2010.13	1.6655e-07
AAQEGISVELIDLR	14	0	0	0	Q4DEQ0	2	757.415	1512.81	0.0012241
AAQEGISVELIDLR	14	0	0	0	Q4DEQ0	2	757.415	1512.81	0.0010777
AAQPDAVKLPSGLVFQR	17	0	0	1	Q4D932	3	599.672	1795.99	2.7379e-06
AAQPDAVKLPSGLVFQR	17	0	0	1	Q4D932	3	599.672	1795.99	0.00068129
AAQTNEMEDLLEER	14	0	1	0	K4DT87	2	832.875	1663.74	9.2522e-06
AAQTNEMEDLLEER	14	0	1	0	K4DT87	2	832.875	1663.74	0.000185
AAQTNEMEDLLEER	14	0	0	0	K4DT87	2	824.878	1647.74	0.00028443
AAQTNEMEDLLEER	14	0	0	0	K4DT87	2	824.878	1647.74	2.6435e-10
AAQTNEMEDLLEERR	15	0	0	1	K4DT87	3	602.288	1803.84	0.00019596
AAQVGHSGPATDAETR	16	0	0	0	K4DP18	3	523.253	1566.74	3.5084e-10
AAQVGHSGPATDAETR	16	0	0	0	K4DP18	3	523.253	1566.74	5.9903e-10
AAQVGHSGPATDAETR	16	0	0	0	K4DP18	2	784.377	1566.74	1.3054e-06
AAQVGHSGPATDAETR	16	0	0	0	K4DP18	2	784.377	1566.74	3.8241e-05
AAREEMPTEAAIASK	15	0	0	1	K4E955	3	525.6	1573.78	8.4009e-06
AAREEMPTEAAIASK	15	0	0	1	K4E955	2	787.896	1573.78	0.0010093
AAREEMPTEAAIASK	15	0	0	1	K4E955	2	787.896	1573.78	0.0010449
AAREEMPTEAAIASK	15	0	0	1	K4E955	3	525.6	1573.78	8.6276e-06
AARQELDDAR	10	0	0	1	Q4DFP3;K4E6P1	2	572.789	1143.56	0.039914
AASDPSYAAK	10	0	0	0	K4DYG2	2	490.738	979.461	0.021665
AASFASPPR	9	0	0	0	K4E4E2	2	452.238	902.461	0.03295
AASFASPPR	9	0	0	0	K4E4E2	2	452.238	902.461	0.045633
AASFASPPR	9	0	0	0	K4E4E2	2	452.238	902.461	0.0013293
AASLALLQHPQINSHVSQK	19	0	0	0	K4DM80	4	511.284	2041.11	0.027932
AASLALLQHPQINSHVSQK	19	0	0	0	K4DM80	4	511.284	2041.11	0.005246
AASLALLQHPQINSHVSQK	19	0	0	0	K4DM80	4	511.284	2041.11	0.054611
AASPLLGASLDSSGGEK	17	0	0	0	K4E5B4	2	780.399	1558.78	1.9323e-06
AASPLLGASLDSSGGEK	17	0	0	0	K4E5B4	2	780.399	1558.78	2.9787e-06
AASSMISGTQPLAR	14	0	1	0	K4E8V8	2	703.359	1404.7	8.5145e-10
AASSMISGTQPLAR	14	0	1	0	K4E8V8	2	703.359	1404.7	1.4321e-11
AASSMISGTQPLAR	14	0	0	0	K4E8V8	2	695.361	1388.71	9.6128e-11
AASSMISGTQPLAR	14	0	0	0	K4E8V8	3	463.91	1388.71	0.0028115
AASSMISGTQPLAR	14	0	0	0	K4E8V8	2	695.361	1388.71	3.4784e-09
AASTSLSGNTSSPQLPSIR	19	0	0	0	K4E5W8	2	937.484	1872.95	0.039505
AATAVEVVEAMGYQR	15	0	1	0	Q4DLX6;Q4DBW0	2	805.896	1609.78	4.864e-23
AATAVEVVEAMGYQR	15	0	1	0	Q4DLX6;Q4DBW0	3	537.6	1609.78	5.7868e-16
AATAVEVVEAMGYQR	15	0	1	0	Q4DLX6;Q4DBW0	3	537.6	1609.78	2.1482e-16
AATAVEVVEAMGYQR	15	0	1	0	Q4DLX6;Q4DBW0	2	805.896	1609.78	3.2605e-17
AATAVEVVEAMGYQR	15	0	1	0	Q4DLX6;Q4DBW0	2	805.896	1609.78	1.6651e-05
AATAVEVVEAMGYQR	15	0	1	0	Q4DLX6;Q4DBW0	2	805.896	1609.78	0.00013869
AATAVEVVEAMGYQR	15	0	1	0	Q4DLX6;Q4DBW0	2	805.896	1609.78	0.0014109
AATAVEVVEAMGYQR	15	0	1	0	Q4DLX6;Q4DBW0	2	805.896	1609.78	1.4189e-16
AATAVEVVEAMGYQR	15	0	1	0	Q4DLX6;Q4DBW0	3	537.6	1609.78	1.2623e-14
AATAVEVVEAMGYQR	15	0	1	0	Q4DLX6;Q4DBW0	2	805.896	1609.78	7.3962e-15
AATAVEVVEAMGYQR	15	0	1	0	Q4DLX6;Q4DBW0	3	537.6	1609.78	3.1293e-16
AATAVEVVEAMGYQR	15	0	1	0	Q4DLX6;Q4DBW0	2	805.896	1609.78	0.00022668
AATAVEVVEAMGYQR	15	0	1	0	Q4DLX6;Q4DBW0	3	537.6	1609.78	0.0018217
AATAVEVVEAMGYQR	15	0	0	0	Q4DLX6;Q4DBW0	3	532.268	1593.78	2.6125e-28
AATAVEVVEAMGYQR	15	0	0	0	Q4DLX6;Q4DBW0	2	797.898	1593.78	9.2422e-143
AATAVEVVEAMGYQR	15	0	0	0	Q4DLX6;Q4DBW0	2	797.898	1593.78	0.0018524
AATAVEVVEAMGYQR	15	0	0	0	Q4DLX6;Q4DBW0	2	797.898	1593.78	0.01467
AATAVEVVEAMGYQR	15	0	0	0	Q4DLX6;Q4DBW0	2	797.898	1593.78	1.4255e-05
AATAVEVVEAMGYQR	15	0	0	0	Q4DLX6;Q4DBW0	2	797.898	1593.78	6.1122e-122
AATAVEVVEAMGYQR	15	0	0	0	Q4DLX6;Q4DBW0	3	532.268	1593.78	3.6807e-53
AATAVEVVEAMGYQR	15	0	0	0	Q4DLX6;Q4DBW0	3	532.268	1593.78	4.1254e-41
AATAVEVVEAMGYQR	15	0	0	0	Q4DLX6;Q4DBW0	2	797.898	1593.78	0.034218
AATSIYDHSCR	11	0	0	0	K4E0U9	3	427.528	1279.56	0.0018627
AATSIYDHSCR	11	0	0	0	K4E0U9	2	640.788	1279.56	0.0010893
AATSIYDHSCR	11	0	0	0	K4E0U9	2	640.788	1279.56	0.001796
AATSIYDHSCR	11	0	0	0	K4E0U9	2	640.788	1279.56	0.00053638
AATSIYDHSCR	11	0	0	0	K4E0U9	2	640.788	1279.56	2.8634e-06
AATSIYDHSCR	11	0	0	0	K4E0U9	3	427.528	1279.56	0.0017471
AAVAEVMKK	9	0	0	1	K4DNC6;K4E3D5	2	473.773	945.532	0.00052023
AAVDADTAVLAAVLEVLQHSK	21	0	0	0	K4E316	3	707.723	2120.15	0.0059562
AAVEDGGQCEVNTQPSPNAAHTR	23	0	0	0	K4E9S5	3	803.7	2408.08	0.0021768
AAVELAKDWR	10	0	0	1	Q4D729	3	386.88	1157.62	0.036357
AAVMCTGEFAPGEVVGK	17	0	1	0	Q4E5B2	2	869.911	1737.81	0.0046469
AAVMCTGEFAPGEVVGK	17	0	0	0	Q4E5B2	2	861.913	1721.81	2.5339e-05
AAVQEGIVPGGGVALLR	17	0	0	0	Q4DYP5	2	803.967	1605.92	1.103e-05
AAVQEGIVPGGGVALLR	17	0	0	0	Q4DYP5	3	536.314	1605.92	7.1331e-07
AAVQEGIVPGGGVALLR	17	0	0	0	Q4DYP5	3	536.314	1605.92	4.3516e-05
AAVQFKPVFK	10	0	0	1	K4DTI2	2	567.837	1133.66	0.006004
AAVQFKPVFK	10	0	0	1	K4DTI2	3	378.894	1133.66	0.0027709
AAVQFKPVFK	10	0	0	1	K4DTI2	2	567.837	1133.66	0.0051542
AAVSNAEGMCSLELQFHCSGWK	22	0	0	0	K4DKH1	3	828.036	2481.09	1.3932e-06
AAVSNAEGMCSLELQFHCSGWK	22	0	0	0	K4DKH1	3	828.036	2481.09	2.613e-21
AAVTECETAEEAAR	14	0	0	0	K4DNC6	2	754.338	1506.66	9.1572e-30
AAVTECETAEEAAR	14	0	0	0	K4DNC6	2	754.338	1506.66	0.00036212
AAVTECETAEEAAR	14	0	0	0	K4DNC6	2	754.338	1506.66	1.7363e-34
AAWRKEPPTAER	12	0	0	2	K4E3X3	3	471.253	1410.74	0.0050387
AAYQPEMYR	9	0	0	0	K4DWP2	2	564.761	1127.51	0.036212
ACALQVVSQMQAALGDLDR	19	0	0	0	Q4CQG3	3	682.675	2045	5.4622e-10
ACALQVVSQMQAALGDLDR	19	0	0	0	Q4CQG3	2	1023.51	2045	5.4898e-07
ACALQVVSQMQAALGDLDR	19	0	0	0	Q4CQG3	3	682.675	2045	5.8875e-10
ACALQVVSQMQAALGDLDR	19	0	0	0	Q4CQG3	2	1023.51	2045	1.0765e-06
ACALQVVSQMQAALGDLDRVK	21	0	0	1	Q4CQG3	3	758.396	2272.17	0.00066118
ACALQVVSQMQAALGDLDRVK	21	0	0	1	Q4CQG3	3	758.396	2272.17	0.0057938
ACESSNVFGGFCGDPWQNVATR	22	0	0	0	K4E1B3	3	820.355	2458.04	2.6109e-11
ACESSNVFGGFCGDPWQNVATR	22	0	0	0	K4E1B3	2	1230.03	2458.04	8.6508e-19
ACESSNVFGGFCGDPWQNVATR	22	0	0	0	K4E1B3	2	1230.03	2458.04	7.3868e-06
ACESSNVFGGFCGDPWQNVATR	22	0	0	0	K4E1B3	2	1230.03	2458.04	0.022332
ACEYGRENETAEYCR	15	0	0	1	K4DW77	3	636.593	1906.76	0.00015581
ACFSNPK	7	0	0	0	Q4DUP6	2	412.192	822.369	0.016719
ACGPTYNAEVFER	13	0	0	0	Q4DQM3	2	757.341	1512.67	0.013046
ACGPTYNAEVFER	13	0	0	0	Q4DQM3	2	757.341	1512.67	0.041832
ACGPTYNAEVFER	13	0	0	0	Q4DQM3	2	757.341	1512.67	0.0035509
ACGPTYNAEVFER	13	0	0	0	Q4DQM3	2	757.341	1512.67	0.012334
ACNSLLLK	8	0	0	0	Q4DZ98	2	459.757	917.5	0.0015512
ACNSLLLK	8	0	0	0	Q4DZ98	2	459.757	917.5	0.00085188
ACNSPNYDWR	10	0	0	0	Q4CVL1	2	641.767	1281.52	0.028209
ACTDLNQLEEWSR	13	0	0	0	Q4E5P5	2	811.367	1620.72	2.2211e-11
ACTDLNQLEEWSR	13	0	0	0	Q4E5P5	2	811.367	1620.72	9.2648e-19
ACTPDLTEGQDLLANYK	17	0	0	0	K4E1S2	2	954.954	1907.89	0.00063991
ACTPDLTEGQDLLANYK	17	0	0	0	K4E1S2	2	954.954	1907.89	8.6062e-06
ACYNCGQPGHLSR	13	0	0	0	Q4D6T8;Q4D8U5;Q4D6T7	3	507.222	1518.65	0.00021063
ACYNCGQPGHLSR	13	0	0	0	Q4D6T8;Q4D8U5;Q4D6T7	2	760.33	1518.65	0.00025729
ACYNCGQPGHLSR	13	0	0	0	Q4D6T8;Q4D8U5;Q4D6T7	2	760.33	1518.65	8.9082e-11
ACYNCGQTGHISR	13	0	0	0	Q4D6T8;Q4D8U5	3	508.554	1522.64	6.6348e-12
ACYNCGQTGHISR	13	0	0	0	Q4D6T8;Q4D8U5	2	762.328	1522.64	6.9477e-11
ACYNCGQTGHISR	13	0	0	0	Q4D6T8;Q4D8U5	3	508.554	1522.64	3.2374e-19
ACYNCGQTGHISR	13	0	0	0	Q4D6T8;Q4D8U5	2	762.328	1522.64	1.2711e-10
ACYNCGQTGHTSR	13	0	0	0	Q4D6T7	2	756.309	1510.6	1.6281e-24
ACYNCGQTGHTSR	13	0	0	0	Q4D6T7	3	504.542	1510.6	1.3885e-11
ACYNCGQTGHTSR	13	0	0	0	Q4D6T7	3	504.542	1510.6	2.5328e-06
ACYNCGQTGHTSR	13	0	0	0	Q4D6T7	2	756.309	1510.6	6.419e-34
ACYNCGR	7	0	0	0	Q4D6T8;Q4D8U5;Q4D6T7	2	450.676	899.338	0.018471
ACYNCGR	7	0	0	0	Q4D6T8;Q4D8U5;Q4D6T7	2	450.676	899.338	0.0088961
ADAETFGSEMVGNMR	15	0	0	0	K4DTK2	2	807.848	1613.68	1.5587e-11
ADAETFGSEMVGNMR	15	0	0	0	K4DTK2	3	538.901	1613.68	0.038439
ADAETFGSEMVGNMR	15	0	0	0	K4DTK2	2	807.848	1613.68	5.9533e-05
ADAETFGSEMVGNMR	15	0	0	0	K4DTK2	3	538.901	1613.68	0.03677
ADATCPPLIDGYDFTLCK	18	0	0	0	K4EDR4	2	1028.97	2055.93	7.9412e-05
ADATCPPLIDGYDFTLCK	18	0	0	0	K4EDR4	2	1028.97	2055.93	0.00025225
ADAVLLSASPQYIVQSK	17	0	0	0	K4DYI0	2	895.488	1788.96	7.6968e-06
ADETRVEK	8	1	0	1	Q4CQG0	2	495.249	988.483	0.0022846
ADETRVEK	8	1	0	1	Q4CQG0	2	495.249	988.483	0.0082928
ADETRVEK	8	1	0	1	Q4CQG0	2	495.249	988.483	0.0033307
ADFAQIER	8	0	0	0	Q4CNP4	2	475.241	948.466	0.0004981
ADFAQIER	8	0	0	0	Q4CNP4	2	475.241	948.466	0.0040179
ADFAQIER	8	0	0	0	Q4CNP4	2	475.241	948.466	0.01243
ADFPIMAK	8	0	0	0	Q4DJ87	2	446.733	891.452	0.020101
ADIAESYMAEGR	12	0	1	0	K4E943	2	664.793	1327.57	0.001595
ADIAESYMAEGR	12	0	1	0	K4E943	2	664.793	1327.57	0.0064606
ADIAESYMAEGR	12	0	0	0	K4E943	2	656.796	1311.58	0.0084385
ADIAESYMAEGR	12	0	0	0	K4E943	2	656.796	1311.58	0.010983
ADIAESYMAEGR	12	0	0	0	K4E943	2	656.796	1311.58	0.00094922
ADIALPCATQNELELEDAK	19	0	0	0	Q4D5C2	2	1051.01	2100	1.8596e-25
ADIALPCATQNELELEDAK	19	0	0	0	Q4D5C2	3	701.009	2100	2.4499e-08
ADIALPCATQNELELEDAK	19	0	0	0	Q4D5C2	3	701.009	2100	9.9474e-09
ADIALPCATQNELELEDAK	19	0	0	0	Q4D5C2	2	1051.01	2100	9.886e-28
ADIALPCATQNELELEDAK	19	0	0	0	Q4D5C2	3	701.009	2100	7.3163e-16
ADIALPCATQNELELEDAKALIK	23	0	0	1	Q4D5C2	3	842.776	2525.3	0.011493
ADIALPCATQNELELEDAKALIK	23	0	0	1	Q4D5C2	3	842.776	2525.3	0.022849
ADIFDVSQR	9	0	0	0	K4E2C7	2	525.764	1049.51	0.00061712
ADIFDVSQR	9	0	0	0	K4E2C7	2	525.764	1049.51	0.011592
ADIFDVSQR	9	0	0	0	K4E2C7	2	525.764	1049.51	0.037114
ADKGTTAAVSEK	12	0	0	1	Q4DFP3;K4E6P1	2	589.307	1176.6	0.017532
ADKGTTAAVSEKVEK	15	0	0	2	Q4DFP3;K4E6P1	3	511.942	1532.8	0.045832
ADKGTTAAVSEKVEK	15	0	0	2	Q4DFP3;K4E6P1	2	767.41	1532.8	0.00014009
ADKGTTAAVSEKVEK	15	0	0	2	Q4DFP3;K4E6P1	2	767.41	1532.8	6.2239e-06
ADKGTTAAVSEKVEK	15	0	0	2	Q4DFP3;K4E6P1	3	511.942	1532.8	3.577e-05
ADLAGRLPFPANLVR	15	0	0	1	K4E9P5	3	537.311	1608.91	0.002484
ADLAGRLPFPANLVR	15	0	0	1	K4E9P5	3	537.311	1608.91	0.029699
ADLNFPVGR	9	0	0	0	Q4CZE9	2	494.764	987.514	0.01807
ADLNFPVGR	9	0	0	0	Q4CZE9	2	494.764	987.514	0.0049442
ADLNFPVGR	9	0	0	0	Q4CZE9	2	494.764	987.514	0.005377
ADMEDAEAMKR	11	0	0	1	Q4DIF6	3	422.853	1265.54	0.00075254
ADNAMTR	7	1	0	0	Q4D6T7	2	410.685	819.355	0.014754
ADNAMTR	7	1	0	0	Q4D6T7	2	410.685	819.355	0.0056224
ADNAMTR	7	1	0	0	Q4D6T7	2	410.685	819.355	0.0050776
ADNAMTR	7	1	0	0	Q4D6T7	2	410.685	819.355	0.010554
ADQLSNEQISEFK	13	1	0	0	Q4D137	2	775.87	1549.73	0.0046378
ADRIPVEQQFK	11	0	0	1	K4DT87	3	444.242	1329.7	0.0010293
ADRIPVEQQFK	11	0	0	1	K4DT87	3	444.242	1329.7	0.001465
ADTALDIISAGHTR	14	0	0	0	K4EEE5	3	480.92	1439.74	4.4416e-05
ADTALDIISAGHTR	14	0	0	0	K4EEE5	3	480.92	1439.74	9.7563e-05
ADTALDIISAGHTR	14	0	0	0	K4EEE5	3	480.92	1439.74	0.00050862
ADTLTDEINFLR	12	0	0	0	P04259;P02538	2	704.359	1406.7	1.177e-30
ADTLTDEINFLR	12	0	0	0	P04259;P02538	2	704.359	1406.7	2.0837e-69
ADTPEKGLLQK	11	0	0	1	K4DJS2	3	400.559	1198.66	0.042249
ADTPEKGLLQK	11	0	0	1	K4DJS2	3	400.559	1198.66	0.012385
ADTPEKGLLQK	11	0	0	1	K4DJS2	2	600.335	1198.66	0.045248
ADTPEKGLLQK	11	0	0	1	K4DJS2	3	400.559	1198.66	0.0013703
ADVTVLTVPNCFTER	15	0	0	0	K4DYH4	2	861.43	1720.85	4.4732e-05
ADVTVLTVPNCFTER	15	0	0	0	K4DYH4	2	861.43	1720.85	2.52e-15
ADYDTTGLRPQGLRPTPVER	20	0	0	2	K4E602	4	561.295	2241.15	0.036938
ADYEECVR	8	0	0	0	Q4CM92	2	521.219	1040.42	0.00083466
AEAESLYQSK	10	0	0	0	P04264	2	563.275	1124.53	3.351e-23
AEAESLYQSK	10	0	0	0	P04264	2	563.275	1124.53	1.1911e-15
AEAESLYQSKYEELQITAGR	20	0	0	1	P04264	3	762.713	2285.12	1.0145e-09
AEAESLYQSKYEELQITAGR	20	0	0	1	P04264	2	1143.57	2285.12	1.1973e-06
AEAESLYQSKYEELQITAGR	20	0	0	1	P04264	3	762.713	2285.12	8.8705e-13
AEAESLYQSKYEELQITAGR	20	0	0	1	P04264	2	1143.57	2285.12	1.2368e-08
AEAESWYQTK	10	0	0	0	P04259;P02538;Q8BGZ7	2	606.78	1211.55	0.0025879
AEAESWYQTKYEELQVTAGR	20	0	0	1	P04259;P02538;Q8BGZ7	3	787.045	2358.11	1.1805e-09
AEAESWYQTKYEELQVTAGR	20	0	0	1	P04259;P02538;Q8BGZ7	3	787.045	2358.11	1.5781e-07
AEEEQLAAR	9	0	0	0	REV__K4DVY1	2	508.754	1015.49	0.0090977
AEEETLEAAEAR	12	0	0	0	K4E6P0	2	659.81	1317.6	0.00096032
AEERDNSGQPITNLSPEDGTEAQLSAK	27	0	0	1	K4DYG2	3	953.12	2856.34	0.0023905
AEERDNSGQPITNLSPEDGTEAQLSAK	27	0	0	1	K4DYG2	3	953.12	2856.34	0.00026909
AEERDNSGQPITNLSPEDGTEAQLSAK	27	0	0	1	K4DYG2	3	953.12	2856.34	0.00085145
AEEREQIK	8	0	0	1	P04259;P02538	2	501.764	1001.51	0.011093
AEESANSSNPLDGSTADAGADNAGGGNRR	29	0	0	1	K4E943	3	921.072	2760.19	0.0098515
AEESANSSNPLDGSTADAGADNAGGGNRR	29	0	0	1	K4E943	3	921.072	2760.19	0.039613
AEESANSSNPLDGSTADAGADNAGGGNRR	29	0	0	1	K4E943	3	921.072	2760.19	5.8168e-07
AEFEDAEIVITPR	13	0	0	0	Q4CPW5;Q4CYZ6;Q4CR09	2	745.38	1488.75	0.00016722
AEFEDAEIVITPRDETPSFEGSEEAPITK	29	0	0	1	Q4CR09	3	1069.85	3206.51	1.0448e-23
AEFEDAEIVITPRDETPSFEGSEEAPITK	29	0	0	1	Q4CR09	3	1069.85	3206.51	1.4976e-07
AEFVEVTK	8	0	0	0	P02769	2	461.748	921.481	0.019435
AEFVEVTK	8	0	0	0	P02769	2	461.748	921.481	0.023035
AEGCIIGEPTGMTVVIAHK	19	0	1	0	Q4CPW5;Q4CYZ6;Q4CR09	3	667.004	1997.99	2.7976e-05
AEGCIIGEPTGMTVVIAHK	19	0	1	0	Q4CPW5;Q4CYZ6;Q4CR09	3	667.004	1997.99	9.1841e-10
AEGCIIGEPTGMTVVIAHK	19	0	0	0	Q4CPW5;Q4CYZ6;Q4CR09	3	661.673	1982	2.3203e-12
AEGCIIGEPTGMTVVIAHK	19	0	0	0	Q4CPW5;Q4CYZ6;Q4CR09	3	661.673	1982	1.4956e-12
AEGPQESDGLAPR	13	0	0	0	K4E5B2	2	663.818	1325.62	0.00047244
AEGPQESDGLAPR	13	0	0	0	K4E5B2	2	663.818	1325.62	0.034754
AEGTAAAAGALSELFIDEDKVHR	23	1	0	1	Q4D8M9	3	805.071	2412.19	0.00047994
AEGTAAAAGALSELFIDEDKVHR	23	1	0	1	Q4D8M9	3	805.071	2412.19	0.044862
AEGTAAAAGALSELFIDEDKVHR	23	1	0	1	Q4D8M9	3	805.071	2412.19	0.045631
AEGTVTPLVLFAK	13	0	0	0	Q4D503	2	673.39	1344.77	0.017663
AEGTVTPLVLFAK	13	0	0	0	Q4D503	2	673.39	1344.77	0.0026972
AEIEYYCTLSK	11	0	0	0	Q4DIC9	2	688.824	1375.63	0.0049938
AEIEYYCTLSK	11	0	0	0	Q4DIC9	2	688.824	1375.63	0.00051196
AEIEYYCTLSK	11	0	0	0	Q4DIC9	2	688.824	1375.63	0.0025445
AEIEYYCTLSK	11	0	0	0	Q4DIC9	2	688.824	1375.63	8.1129e-05
AEKDQYPLVCINTTSGTASEITR	23	0	0	1	Q4E5I9	3	852.087	2553.24	0.0025362
AEKDQYPLVCINTTSGTASEITR	23	0	0	1	Q4E5I9	3	852.087	2553.24	0.012607
AEKDQYPLVCINTTSGTASEITR	23	0	0	1	Q4E5I9	3	852.087	2553.24	4.3086e-10
AEKDQYPLVCINTTSGTASEITR	23	0	0	1	Q4E5I9	3	852.087	2553.24	0.025582
AEKDQYPLVCINTTSGTASEITR	23	0	0	1	Q4E5I9	3	852.087	2553.24	0.034768
AEKDQYPLVCINTTSGTASEITR	23	0	0	1	Q4E5I9	3	852.087	2553.24	0.0017117
AELEDAFVLVSAK	13	0	0	0	Q4DYP5	2	696.374	1390.73	5.702e-09
AELEDAFVLVSAK	13	0	0	0	Q4DYP5	2	696.374	1390.73	0.00065847
AELEDAFVLVSAK	13	0	0	0	Q4DYP5	3	464.585	1390.73	0.04895
AELEDAFVLVSAKK	14	0	0	1	Q4DYP5	3	507.284	1518.83	0.003973
AELEDAFVLVSAKK	14	0	0	1	Q4DYP5	3	507.284	1518.83	0.0020571
AELGRLPAHTK	11	0	0	1	Q4DU83	3	398.231	1191.67	0.036261
AELLALAQK	9	0	0	0	Q4E4T1	2	478.792	955.57	0.026415
AELLALAQK	9	0	0	0	Q4E4T1	2	478.792	955.57	0.0018791
AELLALAQK	9	0	0	0	Q4E4T1	2	478.792	955.57	0.027936
AELLALAQK	9	0	0	0	Q4E4T1	2	478.792	955.57	0.0028289
AELNEAR	7	0	0	0	K4EDV1	2	401.706	801.398	0.051525
AELNEAR	7	0	0	0	K4EDV1	2	401.706	801.398	0.011869
AELVNNLGTIAR	12	0	0	0	Q4DBM7	2	635.859	1269.7	6.9924e-10
AELVNNLGTIAR	12	0	0	0	Q4DBM7	2	635.859	1269.7	5.8784e-10
AEMLYSGESGPDDKYYVGIK	20	0	0	1	K4DM24	3	741.349	2221.02	1.3754e-11
AEMLYSGESGPDDKYYVGIK	20	0	0	1	K4DM24	3	741.349	2221.02	0.034082
AEMLYSGESGPDDKYYVGIK	20	0	1	1	K4DM24	3	746.681	2237.02	0.022026
AENVTAPGGSK	11	0	0	0	Q4DCA9	2	515.762	1029.51	0.0034799
AENVTAPGGSK	11	0	0	0	Q4DCA9	2	515.762	1029.51	0.0038156
AEQPAEAMETPSTIK	15	0	0	0	K4E5N2;K4E681	2	801.888	1601.76	0.0009087
AEQPAEAMETPSTIK	15	0	0	0	K4E5N2;K4E681	2	801.888	1601.76	0.0002637
AEQPAEAMETPSTIK	15	0	0	0	K4E5N2;K4E681	2	801.888	1601.76	7.9119e-06
AESLSTVAEK	10	0	0	0	Q4DIQ9	2	517.772	1033.53	0.0083336
AESLSTVAEK	10	0	0	0	Q4DIQ9	2	517.772	1033.53	0.022539
AEVTASETR	9	0	0	0	K4EDV1	2	482.241	962.467	0.00015464
AEVTASETR	9	0	0	0	K4EDV1	2	482.241	962.467	0.03329
AEVTPENAYK	10	0	0	0	Q4DV36	2	561.277	1120.54	0.016231
AEYHCVEGIAALR	13	0	0	0	Q4DCR4	3	496.914	1487.72	0.00063366
AEYHCVEGIAALR	13	0	0	0	Q4DCR4	3	496.914	1487.72	0.00063625
AFCDAISK	8	0	0	0	Q4DWK7	2	456.218	910.422	0.018585
AFCIISESR	9	1	0	0	Q4DMU8	2	562.774	1123.53	6.5874e-05
AFCIISESR	9	1	0	0	Q4DMU8	2	562.774	1123.53	3.3296e-05
AFCIISESR	9	0	0	0	Q4DMU8	2	541.769	1081.52	1.8599e-16
AFCIISESR	9	0	0	0	Q4DMU8	2	541.769	1081.52	0.0020378
AFCIISESR	9	0	0	0	Q4DMU8	2	541.769	1081.52	1.8599e-16
AFEEEDFDKFNR	12	0	0	1	K4E124	3	516.232	1545.67	0.004644
AFEEEDFDKFNR	12	0	0	1	K4E124	3	516.232	1545.67	0.0019819
AFFEMIEK	8	0	0	0	K4E3C9	2	507.752	1013.49	0.020171
AFFLSAGEPVDVFIHEK	17	0	0	0	Q4DT61	3	635.996	1904.97	0.0012815
AFFLSAGEPVDVFIHEK	17	0	0	0	Q4DT61	3	635.996	1904.97	0.0023122
AFGCGSAIAASSYASQAIR	19	0	0	0	Q4DC04	2	944.455	1886.89	1.0692e-06
AFGCGSAIAASSYASQAIR	19	0	0	0	Q4DC04	3	629.972	1886.89	7.0611e-13
AFGCGSAIAASSYASQAIR	19	0	0	0	Q4DC04	3	629.972	1886.89	0.00091913
AFGCGSAIAASSYASQAIR	19	0	0	0	Q4DC04	2	944.455	1886.89	9.4374e-23
AFGDRDYK	8	0	0	1	Q4E4N2	2	486.233	970.451	0.0066279
AFGDRDYK	8	0	0	1	Q4E4N2	2	486.233	970.451	0.024388
AFGDRDYKTNTTGSQLQQK	19	0	0	2	Q4E4N2	4	540.269	2157.05	1.6264e-07
AFGDRDYKTNTTGSQLQQK	19	0	0	2	Q4E4N2	3	720.022	2157.05	4.1291e-40
AFGDRDYKTNTTGSQLQQK	19	0	0	2	Q4E4N2	2	1079.53	2157.05	0.0026257
AFGDRDYKTNTTGSQLQQK	19	0	0	2	Q4E4N2	3	720.022	2157.05	3.2749e-10
AFGDRDYKTNTTGSQLQQK	19	0	0	2	Q4E4N2	4	540.269	2157.05	4.9316e-12
AFIGVVSNPVNSTVPIAAETLK	22	0	0	0	Q4DXL5	2	1114.12	2226.23	7.1182e-11
AFIGVVSNPVNSTVPIAAETLK	22	0	0	0	Q4DXL5	3	743.083	2226.23	0.0056436
AFIGVVSNPVNSTVPIAAETLK	22	0	0	0	Q4DXL5	2	1114.12	2226.23	1.9155e-10
AFIGVVSNPVNSTVPIAAETLK	22	0	0	0	Q4DXL5	3	743.083	2226.23	0.0011702
AFIGVVSNPVNSTVPIAAETLKK	23	0	0	1	Q4DXL5	3	785.781	2354.32	1.0584e-11
AFIGVVSNPVNSTVPIAAETLKK	23	0	0	1	Q4DXL5	3	785.781	2354.32	2.9187e-11
AFISLDR	7	0	0	0	K4DTB6	2	411.229	820.444	0.0031873
AFISLDR	7	0	0	0	K4DTB6	2	411.229	820.444	0.0054514
AFISLDRK	8	0	0	1	K4DTB6	2	475.277	948.539	0.0014914
AFISLDRK	8	0	0	1	K4DTB6	2	475.277	948.539	0.0014033
AFLVQNR	7	0	0	0	K4DWY5	2	424.243	846.471	0.051012
AFNKEQVSYNEFCSVIR	17	0	0	1	Q4E5P3	3	697.67	2089.99	0.00035062
AFPDLPSKR	9	0	0	1	K4EBF6	3	344.194	1029.56	0.049199
AFPDLPSKR	9	0	0	1	K4EBF6	3	344.194	1029.56	0.033987
AFPDLPSKR	9	0	0	1	K4EBF6	3	344.194	1029.56	0.038879
AFPLNLGELSQR	12	0	0	0	K4E559	2	672.867	1343.72	0.0092038
AFPLNLGELSQR	12	0	0	0	K4E559	2	672.867	1343.72	0.0019381
AFPQLPWGHIENPR	14	0	0	0	Q4DR82	3	554.623	1660.85	6.7813e-05
AFPQLPWGHIENPR	14	0	0	0	Q4DR82	3	554.623	1660.85	9.1116e-05
AFPVCNLK	8	0	0	0	K4DVJ5	2	474.752	947.49	0.0058568
AFPVCNLK	8	0	0	0	K4DVJ5	2	474.752	947.49	0.0011658
AFQFVEK	7	0	0	0	Q4CM56	2	434.732	867.449	0.012134
AFQFVEK	7	0	0	0	Q4CM56	2	434.732	867.449	0.00017622
AFQFVEK	7	0	0	0	Q4CM56	2	434.732	867.449	0.0022835
AFQFVEK	7	0	0	0	Q4CM56	2	434.732	867.449	0.01643
AFQIYSPYEIR	11	0	0	0	Q4DAW1	2	693.856	1385.7	0.016891
AFRPGAGYANR	11	0	0	1	Q4DDV3	3	393.872	1178.59	0.00021719
AFRPGAGYANR	11	0	0	1	Q4DDV3	3	393.872	1178.59	3.0611e-06
AFSDNVSDATR	11	0	0	0	K4DXD3	2	591.773	1181.53	1.073e-07
AFSDNVSDATR	11	0	0	0	K4DXD3	2	591.773	1181.53	9.0341e-11
AFVDETVSR	9	0	0	0	Q4DMG1	2	512.259	1022.5	0.00041442
AFVDETVSR	9	0	0	0	Q4DMG1	2	512.259	1022.5	0.00021483
AFVTPEQLR	9	0	0	0	K4DX01	2	530.793	1059.57	0.00012072
AFVTPEQLR	9	0	0	0	K4DX01	2	530.793	1059.57	0.0074339
AFVVRPLSILSNPVK	15	0	0	1	Q4DIQ9	3	547.335	1638.98	0.043848
AFYPCFR	7	0	0	0	Q4D6T9	2	480.723	959.432	0.0029741
AFYPCFR	7	0	0	0	Q4D6T9	2	480.723	959.432	0.002129
AGAEVWTPDDKVR	13	0	0	1	K4DWU9	3	481.912	1442.72	0.0046159
AGAEVWTPDDKVR	13	0	0	1	K4DWU9	3	481.912	1442.72	0.00029739
AGAVSQAYHDLASR	14	0	0	0	Q4DZ31	3	482.576	1444.71	2.3016e-06
AGAVSQAYHDLASR	14	0	0	0	Q4DZ31	3	482.576	1444.71	6.8987e-05
AGCTIHEVLEK	11	0	0	0	Q4E4N2	3	419.548	1255.62	5.24e-07
AGCTIHEVLEK	11	0	0	0	Q4E4N2	2	628.819	1255.62	5.2286e-22
AGCTIHEVLEK	11	0	0	0	Q4E4N2	2	628.819	1255.62	1.3433e-14
AGCTIHEVLEK	11	0	0	0	Q4E4N2	3	419.548	1255.62	7.6718e-07
AGCTIHEVLEK	11	0	0	0	Q4E4N2	2	628.819	1255.62	2.9896e-22
AGCTIHEVLEK	11	0	0	0	Q4E4N2	2	628.819	1255.62	1.0674e-05
AGCTIHEVLEKR	12	0	0	1	Q4E4N2	3	471.582	1411.72	7.2521e-07
AGCTIHEVLEKR	12	0	0	1	Q4E4N2	2	706.869	1411.72	0.0087084
AGCTIHEVLEKR	12	0	0	1	Q4E4N2	2	706.869	1411.72	0.0037387
AGCTIHEVLEKR	12	0	0	1	Q4E4N2	3	471.582	1411.72	2.5706e-10
AGCTIHEVLEKR	12	0	0	1	Q4E4N2	2	706.869	1411.72	7.876e-05
AGDFLENHYR	10	0	0	0	Q2UVX4	3	407.86	1220.56	0.00037502
AGDFLENHYR	10	0	0	0	Q2UVX4	3	407.86	1220.56	0.046263
AGDLLIYPR	9	0	0	0	K4ED25	2	509.29	1016.57	9.3259e-05
AGDLLIYPR	9	0	0	0	K4ED25	2	509.29	1016.57	8.8558e-05
AGDSPLVGPR	10	0	0	0	K4ED78	2	484.762	967.509	0.0022675
AGDSPLVGPR	10	0	0	0	K4ED78	2	484.762	967.509	0.0072274
AGDVTLLLSEQKK	13	0	0	1	K4DTU2	3	467.936	1400.79	0.040084
AGDVTLLLSEQKK	13	0	0	1	K4DTU2	3	467.936	1400.79	0.017104
AGEISSGRPLSVVVA	15	0	0	1	K4DXB1	2	721.404	1440.79	0.00068938
AGFPLVVFNR	10	0	0	0	K4E5F1	2	560.319	1118.62	2.9271e-07
AGFPLVVFNR	10	0	0	0	K4E5F1	2	560.319	1118.62	3.9235e-06
AGFSEPAWK	9	0	0	0	K4E9Q5	2	496.745	991.476	0.039682
AGFSEPAWK	9	0	0	0	K4E9Q5	2	496.745	991.476	0.018119
AGFSGDDAPR	10	0	0	0	Q4CYQ7	2	496.725	991.436	0.0047564
AGFSGDDAPR	10	0	0	0	Q4CYQ7	2	496.725	991.436	0.00099474
AGGADVSFDSLR	12	0	0	0	Q4E0X2	2	597.791	1193.57	0.017071
AGGAGIPAFYTATGFGTVAQTGGQITK	27	0	0	0	K4DYX5	3	848.103	2541.29	0.020733
AGGAGIPAFYTATGFGTVAQTGGQITK	27	0	0	0	K4DYX5	3	848.103	2541.29	0.036925
AGGPTNVDR	9	0	0	0	Q4CVJ1	2	443.722	885.43	0.008916
AGGPTNVDR	9	0	0	0	Q4CVJ1	2	443.722	885.43	0.043849
AGGTMIAFVEGR	12	0	0	0	K4E505	2	604.808	1207.6	3.4328e-13
AGGTMIAFVEGR	12	0	0	0	K4E505	2	604.808	1207.6	0.0088718
AGGTMIAFVEGR	12	0	0	0	K4E505	2	604.808	1207.6	0.00031102
AGGTMIAFVEGR	12	0	1	0	K4E505	2	612.806	1223.6	0.008133
AGGTVQCQR	9	0	0	0	K4DTB6	2	488.735	975.456	1.8306e-22
AGGTVQCQR	9	0	0	0	K4DTB6	2	488.735	975.456	6.1273e-35
AGGTVQCQR	9	0	0	0	K4DTB6	2	488.735	975.456	0.00028089
AGGTVQCQR	9	0	0	0	K4DTB6	2	488.735	975.456	1.1266e-51
AGILETVMDVLK	12	0	0	0	Q4E5I9	2	644.863	1287.71	0.015289
AGLIFPVGR	9	0	0	0	Q4DYB1	2	465.282	928.549	0.00027567
AGLIFPVGR	9	0	0	0	Q4DYB1	2	465.282	928.549	0.00082756
AGLRDGYTYCLK	12	0	0	1	K4E5Y1	3	472.903	1415.69	0.00032718
AGLRDGYTYCLK	12	0	0	1	K4E5Y1	2	708.851	1415.69	0.0043781
AGLRDGYTYCLK	12	0	0	1	K4E5Y1	3	472.903	1415.69	0.00042332
AGLRDGYTYCLK	12	0	0	1	K4E5Y1	2	708.851	1415.69	0.0016531
AGLTLSGHEECPIVPVMLYDAR	22	0	1	0	Q4CT37	3	815.403	2443.19	0.0014807
AGLVPVYR	8	0	0	0	Q4D551	2	437.761	873.507	0.0061731
AGLVPVYR	8	0	0	0	Q4D551	2	437.761	873.507	0.0016545
AGMNYLGLPVFGTVTEAVK	19	0	1	0	K4DXC1	2	992.016	1982.02	1.2903e-05
AGNSFYR	7	0	0	0	Q4DPQ8	2	407.696	813.377	0.016805
AGNSFYR	7	0	0	0	Q4DPQ8	2	407.696	813.377	0.0075592
AGPSVNVVR	9	0	0	0	K4DV27	2	449.759	897.503	0.0018365
AGPSVNVVR	9	0	0	0	K4DV27	2	449.759	897.503	0.00072817
AGPYGQIFRPDNFIFGQSGAGNNWAK	26	0	0	1	K4DM83	3	938.125	2811.35	0.014638
AGSATACVAALR	12	0	0	0	K4DXD3	2	574.298	1146.58	8.8124e-09
AGSATACVAALR	12	0	0	0	K4DXD3	2	574.298	1146.58	3.4162e-05
AGSATACVAALRK	13	0	0	1	K4DXD3	2	638.346	1274.68	3.4591e-43
AGSATACVAALRK	13	0	0	1	K4DXD3	2	638.346	1274.68	8.3465e-15
AGSFNEALR	9	0	0	0	Q4DZ98	2	482.746	963.477	0.0020141
AGSFNEALR	9	0	0	0	Q4DZ98	2	482.746	963.477	0.00061794
AGSFNEALR	9	0	0	0	Q4DZ98	2	482.746	963.477	0.00032817
AGTSGVNLQK	10	0	0	0	K4E948	2	487.767	973.519	0.00053694
AGTSGVNLQK	10	0	0	0	K4E948	2	487.767	973.519	3.0607e-06
AGVEQAFDELAR	12	0	0	0	Q4DUG2	2	653.325	1304.64	0.0024589
AGVFDPAR	8	0	0	0	Q4DXL5	2	416.719	831.424	0.012714
AGVFDPAR	8	0	0	0	Q4DXL5	2	416.719	831.424	0.04413
AGVLIPEQVAGK	12	0	0	0	Q4DFB0	2	591.348	1180.68	0.0017041
AGVLIPEQVAGK	12	0	0	0	Q4DFB0	2	591.348	1180.68	0.0021356
AHDVDRWGR	9	0	0	1	K4DZS1	2	556.273	1110.53	0.0064351
AHDVDRWGR	9	0	0	1	K4DZS1	2	556.273	1110.53	0.0070472
AHKPQLNKFEESLMEK	16	0	1	2	Q4DXL5	4	487.002	1943.98	0.03498
AHKPQLNKFEESLMEK	16	0	0	2	Q4DXL5	4	483.003	1927.98	0.04124
AHLAKQEEVK	10	0	0	1	Q4DIF6	2	576.822	1151.63	0.0085509
AHLAKQEEVK	10	0	0	1	Q4DIF6	3	384.884	1151.63	7.6605e-05
AHQEAETEKK	10	0	0	1	Q4E5C0	2	585.791	1169.57	0.00028978
AHQEAETEKK	10	0	0	1	Q4E5C0	3	390.863	1169.57	0.0047538
AHQEAETEKK	10	0	0	1	Q4E5C0	2	585.791	1169.57	0.0078042
AHQEAETEKK	10	0	0	1	Q4E5C0	3	390.863	1169.57	0.013812
AHTVLDTTDGTNR	13	0	0	0	Q4CYA8;K4ECM5;Q4DBC9;Q4DYW2	3	467.564	1399.67	5.0647e-11
AHTVLDTTDGTNR	13	0	0	0	Q4CYA8;K4ECM5;Q4DBC9;Q4DYW2	2	700.842	1399.67	0.00051876
AHTVLDTTDGTNR	13	0	0	0	Q4CYA8;K4ECM5;Q4DBC9;Q4DYW2	3	467.564	1399.67	6.7404e-12
AHTVLDTTDGTNR	13	0	0	0	Q4CYA8;K4ECM5;Q4DBC9;Q4DYW2	2	700.842	1399.67	1.4743e-05
AHTVLDTTDGTNRVGDVFNPTTTTK	25	0	0	1	K4ECM5	4	666.083	2660.3	7.5118e-05
AHTVLDTTDGTNRVGDVFNPTTTTK	25	0	0	1	K4ECM5	4	666.083	2660.3	3.3365e-05
AHTVLDTTDGTNRVGDVFNPTTTTK	25	0	0	1	K4ECM5	4	666.083	2660.3	0.0071099
AHTVLESVDNWNHVGVAK	18	0	0	0	K4E505	4	494.755	1974.99	5.0104e-05
AHTVLGSR	8	0	0	0	Q4CQP5;Q4CZ65	2	420.738	839.461	0.0056577
AHTVLGSR	8	0	0	0	Q4CQP5;Q4CZ65	2	420.738	839.461	0.020072
AHTVLSTVNEER	12	0	0	0	Q4E0A5	3	452.569	1354.68	0.00012211
AHVGDGSEDAAR	12	0	0	0	Q4DFP3	3	395.515	1183.52	0.00065954
AHVGDGSEDAAR	12	0	0	0	Q4DFP3	2	592.768	1183.52	0.0029073
AHYEGTAQEIYDQCGGK	17	0	0	0	Q4DG21	3	642.948	1925.82	3.4276e-11
AHYEGTAQEIYDQCGGK	17	0	0	0	Q4DG21	3	642.948	1925.82	4.0783e-07
AIAAGADTVMVGNILAGTEEAPGR	24	0	1	0	K4DPJ9	3	767.39	2299.15	0.0032822
AIADASYASDSASSK	15	0	0	0	Q4DFP3;K4E6P1	2	722.334	1442.65	0.035397
AIADASYASDSASSK	15	0	0	0	Q4DFP3;K4E6P1	2	722.334	1442.65	0.00020737
AIADASYASDSASSK	15	0	0	0	Q4DFP3;K4E6P1	2	722.334	1442.65	6.8611e-05
AIADASYASDSASSK	15	0	0	0	Q4DFP3;K4E6P1	2	722.334	1442.65	0.00032158
AIADASYASDSASSK	15	0	0	0	Q4DFP3;K4E6P1	2	722.334	1442.65	9.8972e-05
AIADASYASDSASSK	15	0	0	0	Q4DFP3;K4E6P1	2	722.334	1442.65	3.5941e-05
AIADASYASDSASSKK	16	0	0	1	Q4DFP3;K4E6P1	3	524.59	1570.75	0.01035
AIAINPNYSK	10	0	0	0	Q4CLR4	2	545.798	1089.58	0.00050748
AIAINPNYSK	10	0	0	0	Q4CLR4	2	545.798	1089.58	5.9188e-06
AIAPNKLHLSDTVR	14	0	0	1	K4DY43	4	384.473	1533.86	2.0024e-05
AIAPNKLHLSDTVR	14	0	0	1	K4DY43	3	512.295	1533.86	3.613e-05
AIAPNKLHLSDTVR	14	0	0	1	K4DY43	4	384.473	1533.86	1.4898e-06
AIAPNKLHLSDTVR	14	0	0	1	K4DY43	3	512.295	1533.86	5.1532e-05
AIATECQANFISIK	14	0	0	0	K4E072	2	783.403	1564.79	0.030009
AIATECQANFISIK	14	0	0	0	K4E072	2	783.403	1564.79	0.00091945
AIATECQANFISIK	14	0	0	0	K4E072	2	783.403	1564.79	0.018483
AICTDFSLVK	10	0	0	0	K4DYX5	2	577.3	1152.58	0.0083326
AICTDFSLVK	10	0	0	0	K4DYX5	2	577.3	1152.58	0.00093703
AICTEAGLLALR	12	0	0	0	Q4D0B9	3	429.908	1286.7	2.8866e-11
AICTEAGLLALR	12	0	0	0	Q4D0B9	2	644.358	1286.7	7.6168e-10
AICTEAGLLALR	12	0	0	0	Q4D0B9	3	429.908	1286.7	1.9077e-10
AICTEAGLLALR	12	0	0	0	Q4D0B9	2	644.358	1286.7	3.1853e-09
AICTEAGLLALRDR	14	0	0	1	Q4D0B9	3	520.284	1557.83	1.3613e-09
AICTEAGLLALRDR	14	0	0	1	Q4D0B9	2	779.922	1557.83	0.00090453
AICTEAGLLALRDR	14	0	0	1	Q4D0B9	3	520.284	1557.83	1.5333e-06
AIDLIDEAASR	11	0	0	0	Q4DTH5	2	587.309	1172.6	0.0054364
AIDLIDEAASR	11	0	0	0	Q4DTH5	2	587.309	1172.6	0.0052034
AIDLSVLTLTK	11	0	0	0	K4E5Z2	2	587.358	1172.7	0.010288
AIDMSGLYTEEALQR	15	0	0	0	Q4DIZ3	2	848.914	1695.81	1.4754e-15
AIDMSGLYTEEALQR	15	0	0	0	Q4DIZ3	2	848.914	1695.81	3.8324e-09
AIDTVGFHTDEQVGEILESVAGYR	24	0	0	0	K4E6G5	3	869.429	2605.27	0.004308
AIDTVGFHTDEQVGEILESVAGYR	24	0	0	0	K4E6G5	3	869.429	2605.27	0.0082824
AIDTVGFHTDEQVGEILESVAGYR	24	0	0	0	K4E6G5	3	869.429	2605.27	0.048164
AIEDNVIFIYSR	12	0	0	0	K4E244	2	720.38	1438.75	0.00074029
AIEDNVIFIYSR	12	0	0	0	K4E244	2	720.38	1438.75	0.0020421
AIEDNVIFIYSR	12	0	0	0	K4E244	2	720.38	1438.75	0.0032392
AIEDNVIFIYSR	12	0	0	0	K4E244	2	720.38	1438.75	0.0050059
AIEEVGTPHGKPSK	14	0	0	1	K4EBN3;Q4D7C3	3	483.928	1448.76	5.3295e-05
AIEEVGTPHGKPSK	14	0	0	1	K4EBN3;Q4D7C3	3	483.928	1448.76	0.00087588
AIEFKDPFENMGAQLVR	17	0	1	1	Q4DYP5	3	661	1979.98	1.1133e-16
AIEFKDPFENMGAQLVR	17	0	1	1	Q4DYP5	3	661	1979.98	2.7634e-24
AIEFKDPFENMGAQLVR	17	0	0	1	Q4DYP5	3	655.668	1963.98	5.7865e-18
AIEFKDPFENMGAQLVR	17	0	0	1	Q4DYP5	3	655.668	1963.98	1.4562e-11
AIEICNSDNNFIAK	14	0	0	0	K4DS29	2	804.888	1607.76	1.715e-14
AIEICNSDNNFIAK	14	0	0	0	K4DS29	2	804.888	1607.76	2.6037e-25
AIELEELEQHKAER	14	0	0	1	Q4DDN0	4	424.473	1693.86	0.0032298
AIELEELEQHKAER	14	0	0	1	Q4DDN0	4	424.473	1693.86	0.0026354
AIFDVPLEEWLTVDR	15	0	0	0	Q4DSL4	2	901.97	1801.93	0.0001493
AIFDVPLEEWLTVDR	15	0	0	0	Q4DSL4	2	901.97	1801.93	0.016028
AIFGVGHAQTQTVGASEAR	19	0	0	0	K4DVW8	3	633.994	1898.96	3.2453e-23
AIFGVGHAQTQTVGASEAR	19	0	0	0	K4DVW8	3	633.994	1898.96	1.2821e-13
AIGDFDFK	8	0	0	0	K4DTB6	2	456.727	911.439	0.020352
AIGDFDFK	8	0	0	0	K4DTB6	2	456.727	911.439	0.02019
AIGDFDFKENPK	12	0	0	1	K4DTB6	3	460.898	1379.67	0.00040397
AIGDFDFKENPK	12	0	0	1	K4DTB6	2	690.843	1379.67	4.7638e-13
AIGDFDFKENPK	12	0	0	1	K4DTB6	3	460.898	1379.67	3.097e-06
AIGDFDFKENPK	12	0	0	1	K4DTB6	2	690.843	1379.67	1.4428e-13
AIGGGLSSVGGGSSTIK	17	0	0	0	P02538	2	724.391	1446.77	1.193e-05
AIGGGLSSVGGGSSTIK	17	0	0	0	P02538	2	724.391	1446.77	7.8255e-06
AIGLNPK	7	0	0	0	Q4DB81	2	356.721	711.428	0.04542
AIGSTITLITNSLIR	15	0	0	0	K4DTK2	3	524.982	1571.92	0.053597
AIGSTITLITNSLIR	15	0	0	0	K4DTK2	2	786.97	1571.92	0.016625
AIGSTITLITNSLIR	15	0	0	0	K4DTK2	2	786.97	1571.92	8.7704e-05
AIGSTITLITNSLIR	15	0	0	0	K4DTK2	2	786.97	1571.92	0.0011656
AIGSTITLITNSLIR	15	0	0	0	K4DTK2	3	524.982	1571.92	0.0057342
AIGSTITLITNSLIR	15	0	0	0	K4DTK2	2	786.97	1571.92	0.0011656
AIGSTITLITNSLIR	15	0	0	0	K4DTK2	2	786.97	1571.92	0.0002489
AIGVSNFEPHHLTELFK	17	0	0	0	Q4DJ07	4	485.507	1938	1.3514e-06
AIGVSNFEPHHLTELFK	17	0	0	0	Q4DJ07	4	485.507	1938	3.8938e-06
AIIQTANDNEATSCILGMAHR	21	0	0	0	Q4CYI3	3	762.704	2285.09	0.01227
AIITDLVGLSPMER	14	0	1	0	Q4DJZ7	2	765.913	1529.81	0.0004898
AIITDLVGLSPMER	14	0	1	0	Q4DJZ7	2	765.913	1529.81	0.0024476
AIITDLVGLSPMER	14	0	1	0	Q4DJZ7	2	765.913	1529.81	9.3598e-06
AIITDLVGLSPMER	14	0	0	0	Q4DJZ7	2	757.916	1513.82	0.00020628
AIITDLVGLSPMER	14	0	0	0	Q4DJZ7	3	505.613	1513.82	0.044912
AIITDLVGLSPMER	14	0	0	0	Q4DJZ7	2	757.916	1513.82	0.00041095
AIITDLVGLSPMER	14	0	0	0	Q4DJZ7	2	757.916	1513.82	0.00025578
AILAPELYDGHR	12	0	0	0	K4DP18	3	452.242	1353.7	0.0051052
AILAPELYDGHR	12	0	0	0	K4DP18	3	452.242	1353.7	0.050775
AILAPELYDGHR	12	0	0	0	K4DP18	3	452.242	1353.7	0.031388
AILAPELYDGHREVCAIQSR	20	0	0	1	K4DP18	3	766.727	2297.16	0.032986
AILDVGLAR	9	0	0	0	Q4CU61	2	464.285	926.555	3.6503e-11
AILDVGLAR	9	0	0	0	Q4CU61	2	464.285	926.555	1.3982e-06
AILFVPK	7	0	0	0	Q4DBM7	2	394.257	786.5	0.029099
AILFVPK	7	0	0	0	Q4DBM7	2	394.257	786.5	0.029099
AINEAVSVVEMLK	13	0	0	0	Q4DE55	2	701.884	1401.75	0.052907
AINEAVSVVEMLKDQQMVLVK	21	0	0	1	Q4DE55	3	782.092	2343.25	0.038958
AIPLSTDHKPSVATEK	16	0	0	1	K4DTB6	4	424.233	1692.9	5.6763e-06
AIPLSTDHKPSVATEK	16	0	0	1	K4DTB6	3	565.309	1692.9	4.1336e-10
AIPLSTDHKPSVATEK	16	0	0	1	K4DTB6	2	847.46	1692.9	2.2436e-09
AIPLSTDHKPSVATEK	16	0	0	1	K4DTB6	4	424.233	1692.9	1.4952e-10
AIPLSTDHKPSVATEK	16	0	0	1	K4DTB6	3	565.309	1692.9	4.4899e-10
AIPLSTDHKPSVATEK	16	0	0	1	K4DTB6	2	847.46	1692.9	2.1136e-05
AIQELHGSTALGPR	14	0	0	0	Q4E4V0	3	483.932	1448.77	0.0004675
AIQELHGSTALGPR	14	0	0	0	Q4E4V0	3	483.932	1448.77	0.0017743
AIQIAETR	8	0	0	0	K4DV27	2	451.259	900.503	0.0036604
AIQNLELK	8	0	0	0	Q4DW08	2	464.777	927.539	0.050783
AISFFNEK	8	0	0	0	Q4DH96	2	478.248	954.481	0.035243
AISNDWEEPLSTK	13	0	0	0	Q4DBM7	2	745.362	1488.71	6.5091e-11
AISNDWEEPLSTK	13	0	0	0	Q4DBM7	2	745.362	1488.71	3.749e-10
AITLEVLAGR	10	0	0	0	Q4D4X1	2	521.816	1041.62	0.011118
AIVDLQK	7	0	0	0	Q4DXL5	2	393.74	785.465	0.003021
AIVDLQK	7	0	0	0	Q4DXL5	2	393.74	785.465	0.0019994
AIVNELLER	9	0	0	0	K4DX01	2	528.806	1055.6	0.024283
AIVPFTR	7	0	0	0	Q4E162	2	402.242	802.47	0.024555
AIVPFTR	7	0	0	0	Q4E162	2	402.242	802.47	0.01612
AIWPVNSR	8	0	0	0	Q4E0A5	2	471.761	941.508	0.041657
AKATADAEILSLR	13	0	0	1	K4DY48;Q4DHA2	3	453.593	1357.76	0.047553
AKDGGSEPLTTPFTGGDLER	20	0	0	1	K4EBV2	3	683.336	2046.99	0.0010904
AKDGGSEPLTTPFTGGDLER	20	0	0	1	K4EBV2	3	683.336	2046.99	0.001147
AKEAEAEAEKAAAAAQK	17	0	0	2	K4E3D5	3	562.96	1685.86	1.0578e-07
AKEAEAEAEKAAAAAQK	17	0	0	2	K4E3D5	3	562.96	1685.86	4.9613e-06
AKEAEAEAEKAAAAAQK	17	0	0	2	K4E3D5	3	562.96	1685.86	0.022173
AKEAEAESEKAAAAAQK	17	0	0	2	K4DNC6	2	851.934	1701.85	0.033137
AKELGLPVLAELR	13	0	0	1	K4E3D7	3	470.289	1407.84	0.041581
AKELGLPVLAELR	13	0	0	1	K4E3D7	3	470.289	1407.84	0.0051933
AKFAELLEQQK	11	0	0	1	Q4D7Y4	3	435.578	1303.71	0.0019482
AKFAELLEQQK	11	0	0	1	Q4D7Y4	2	652.864	1303.71	0.025649
AKFAELLEQQK	11	0	0	1	Q4D7Y4	2	652.864	1303.71	0.00072713
AKFEELNMELFK	12	0	0	1	K4DT97	3	500.259	1497.75	0.00054328
AKFEELNMELFK	12	0	0	1	K4DT97	3	500.259	1497.75	0.00034562
AKKLEVSQHAR	11	0	0	2	Q4DAV9	2	633.867	1265.72	0.0016225
AKKLEVSQHAR	11	0	0	2	Q4DAV9	2	633.867	1265.72	0.0013519
AKKLEVSQHAR	11	0	0	2	Q4DAV9	2	633.867	1265.72	0.00081869
AKMEEALR	8	0	0	1	Q4DJZ7	2	474.253	946.491	0.045768
AKPSGTVTEFELITGAGHHSAPGKK	25	0	0	2	K4E7H7	5	504.87	2519.31	0.010667
AKPSGTVTEFELITGAGHHSAPGKK	25	0	0	2	K4E7H7	5	504.87	2519.31	0.053982
AKSYLEEAIFR	11	0	0	1	Q4E5P3	3	442.907	1325.7	0.0085904
AKVLQVSSPK	10	0	0	1	Q4CN42;K4ECX6	3	352.885	1055.63	0.0030955
ALAALDAVEYR	11	0	0	0	K4DU68	2	596.322	1190.63	0.0026775
ALAALDAVEYR	11	0	0	0	K4DU68	2	596.322	1190.63	0.00091299
ALAALDAVEYRR	12	0	0	1	K4DU68	3	449.917	1346.73	2.8729e-06
ALAALDAVEYRR	12	0	0	1	K4DU68	2	674.373	1346.73	3.6515e-10
ALAALDAVEYRR	12	0	0	1	K4DU68	3	449.917	1346.73	1.2846e-10
ALAALDAVEYRR	12	0	0	1	K4DU68	2	674.373	1346.73	1.3638e-18
ALADDPALIILEEEEPQGIKR	21	0	0	1	K4E3U1	3	774.085	2319.23	3.3736e-08
ALADDPALIILEEEEPQGIKR	21	0	0	1	K4E3U1	3	774.085	2319.23	1.5804e-08
ALANRVPPVEL	11	0	0	1	K4DYG2	2	589.848	1177.68	0.053396
ALAPAER	7	0	0	0	Q4CY62;Q4CY61	2	364.208	726.402	0.0069822
ALAQLTGSAVGSRL	14	0	0	1	K4DTG9	2	672.386	1342.76	0.0001373
ALAQLTLLDLK	11	0	0	0	K4E8W1	2	599.874	1197.73	2.166e-06
ALAQLTLLDLK	11	0	0	0	K4E8W1	2	599.874	1197.73	1.9842e-06
ALASSDVQGYNALK	14	0	0	0	Q4CUV9	2	718.873	1435.73	6.4775e-06
ALASSDVQGYNALK	14	0	0	0	Q4CUV9	2	718.873	1435.73	0.0001163
ALCDCNDEMFYR	12	0	0	0	K4DK66	2	797.31	1592.61	0.0022149
ALCDCNDEMFYR	12	0	0	0	K4DK66	2	797.31	1592.61	0.0096775
ALCLKPEIEYGR	12	0	0	1	Q28065	3	483.59	1447.75	0.0010255
ALCLKPEIEYGR	12	0	0	1	Q28065	3	483.59	1447.75	0.019043
ALCTGEK	7	0	0	0	K4EBE3;Q4CU89;Q4E4L9	2	389.692	777.369	0.0034615
ALCTGEK	7	0	0	0	K4EBE3;Q4CU89;Q4E4L9	2	389.692	777.369	0.011694
ALCTGEK	7	0	0	0	K4EBE3;Q4CU89;Q4E4L9	2	389.692	777.369	0.051715
ALCTGEKNFGYAGSGFHR	18	0	0	1	Q4E4L9	4	493.734	1970.91	1.6063e-09
ALCTGEKNFGYAGSGFHR	18	0	0	1	Q4E4L9	3	657.976	1970.91	1.4264e-06
ALCTGEKNFGYAGSGFHR	18	0	0	1	Q4E4L9	4	493.734	1970.91	1.255e-05
ALDGAELVLIPAGVPR	16	0	0	0	Q4DXL5	2	795.964	1589.91	1.2374e-16
ALDGAELVLIPAGVPR	16	0	0	0	Q4DXL5	3	530.979	1589.91	1.335e-06
ALDGAELVLIPAGVPR	16	0	0	0	Q4DXL5	2	795.964	1589.91	7.3059e-16
ALDGAELVLIPAGVPR	16	0	0	0	Q4DXL5	3	530.979	1589.91	4.6927e-06
ALDGAELVLIPAGVPR	16	0	0	0	Q4DXL5	2	795.964	1589.91	0.038396
ALDGSVLAVGDEEDASAAGDR	21	0	0	0	K4DS20	2	1009.47	2016.92	0.0031231
ALDGSVLAVGDEEDASAAGDR	21	0	0	0	K4DS20	2	1009.47	2016.92	0.038304
ALDLNPENVR	10	0	0	0	Q4DWS5;K4DJG8	2	570.804	1139.59	0.010325
ALDLNPENVR	10	0	0	0	Q4DWS5;K4DJG8	2	570.804	1139.59	0.002363
ALDLNPENVR	10	0	0	0	Q4DWS5;K4DJG8	2	570.804	1139.59	0.0011124
ALDLNPENVR	10	0	0	0	Q4DWS5;K4DJG8	2	570.804	1139.59	0.0023612
ALDLNPENVR	10	0	0	0	Q4DWS5;K4DJG8	2	570.804	1139.59	0.0029569
ALDLNPENVR	10	0	0	0	Q4DWS5;K4DJG8	2	570.804	1139.59	0.0018866
ALDMLAIGVHELGNISER	18	0	0	0	K4E129	3	646.675	1937	1.4612e-09
ALDMLAIGVHELGNISER	18	0	0	0	K4E129	3	646.675	1937	1.0484e-09
ALDMLAIGVHELGNISER	18	0	1	0	K4E129	3	652.007	1953	0.00028231
ALDMLAIGVHELGNISER	18	0	1	0	K4E129	3	652.007	1953	3.4437e-05
ALDQAGVK	8	0	0	0	Q4E4V0	2	401.227	800.439	0.024725
ALDQAGVK	8	0	0	0	Q4E4V0	2	401.227	800.439	0.013321
ALDSLLGDSSLTADQR	16	0	0	0	Q4DYP5	2	831.421	1660.83	6.7716e-23
ALDSLLGDSSLTADQR	16	0	0	0	Q4DYP5	3	554.616	1660.83	1.2778e-16
ALDSLLGDSSLTADQR	16	0	0	0	Q4DYP5	2	831.421	1660.83	1.0785e-28
ALDSLLGDSSLTADQR	16	0	0	0	Q4DYP5	3	554.616	1660.83	2.4538e-16
ALDTFLPVAR	10	0	0	0	K4E3C9	2	551.816	1101.62	0.00010664
ALDTFLPVAR	10	0	0	0	K4E3C9	2	551.816	1101.62	6.6332e-06
ALDYFAIDKSPEEK	14	0	0	1	K4DWK5	3	542.607	1624.8	0.0016129
ALDYFAIDKSPEEK	14	0	0	1	K4DWK5	3	542.607	1624.8	0.011974
ALDYFAIDKSPEEK	14	0	0	1	K4DWK5	3	542.607	1624.8	1.969e-05
ALDYFAIDKSPEEK	14	0	0	1	K4DWK5	2	813.407	1624.8	0.048611
ALDYFAIDKSPEEK	14	0	0	1	K4DWK5	3	542.607	1624.8	2.1849e-05
ALEDFKESEEALDAAGIEFNHPVDENNEEVLTR	33	0	0	1	Q4D634	4	933.439	3729.73	0.010202
ALEDFKESEEALDAAGIEFNHPVDENNEEVLTR	33	0	0	1	Q4D634	4	933.439	3729.73	0.00020386
ALEEANADLEVK	12	0	0	0	P02533;P08779	2	651.333	1300.65	0.0029512
ALEEANADLEVK	12	0	0	0	P02533;P08779	2	651.333	1300.65	9.725e-09
ALEEELLR	8	0	0	0	K4E0P3	2	486.772	971.529	0.019478
ALEEELLR	8	0	0	0	K4E0P3	2	486.772	971.529	0.010889
ALEEELLR	8	0	0	0	K4E0P3	2	486.772	971.529	0.013066
ALEEELLR	8	0	0	0	K4E0P3	2	486.772	971.529	0.028832
ALEESNYELEGK	12	0	0	0	P13645	2	691.328	1380.64	4.2015e-05
ALEESNYELEGK	12	0	0	0	P13645	2	691.328	1380.64	0.0032216
ALEETILR	8	0	0	0	K4E948	2	472.774	943.534	0.0016984
ALEETILR	8	0	0	0	K4E948	2	472.774	943.534	0.0029714
ALEGDAENEGK	11	0	0	0	K4DWK5	2	566.759	1131.5	0.0025422
ALEGDAENEGK	11	0	0	0	K4DWK5	2	566.759	1131.5	0.0023038
ALEGDAENEGK	11	0	0	0	K4DWK5	2	566.759	1131.5	0.0027602
ALEGDAENEGK	11	0	0	0	K4DWK5	2	566.759	1131.5	0.0027255
ALEKELFLK	9	0	0	1	Q4DXG4	3	364.222	1089.64	0.00012323
ALEKELFLK	9	0	0	1	Q4DXG4	2	545.829	1089.64	0.0010081
ALEKELFLK	9	0	0	1	Q4DXG4	3	364.222	1089.64	0.00016087
ALEKELFLK	9	0	0	1	Q4DXG4	2	545.829	1089.64	0.0022184
ALEKELFLK	9	0	0	1	Q4DXG4	2	545.829	1089.64	0.00039119
ALEKELFLK	9	0	0	1	Q4DXG4	2	545.829	1089.64	0.045079
ALEQLAEERETLAR	14	0	0	1	K4DPP5	3	543.625	1627.85	0.0069303
ALEQLAEERETLAR	14	0	0	1	K4DPP5	3	543.625	1627.85	0.029702
ALEVIPR	7	0	0	0	Q4E4R8	2	399.248	796.481	0.026322
ALEVIPR	7	0	0	0	Q4E4R8	2	399.248	796.481	0.015787
ALFEGHGAEVELL	13	0	0	0	K4E6L5	2	692.859	1383.7	0.0018632
ALFEGHGAEVELL	13	0	0	0	K4E6L5	2	692.859	1383.7	0.0015623
ALFELEATHK	10	0	0	0	Q4CUC8	3	386.877	1157.61	0.0038059
ALFFGAK	7	0	0	0	K4DVI8	2	377.218	752.422	0.0196
ALFFGAK	7	0	0	0	K4DVI8	2	377.218	752.422	0.016013
ALFSALPCLR	10	0	0	0	Q4DG60	2	574.318	1146.62	0.011961
ALFSALPCLR	10	0	0	0	Q4DG60	2	574.318	1146.62	0.016919
ALGAIEQAR	9	0	0	0	Q4DSP8	2	464.764	927.514	0.0079289
ALGAIEQAR	9	0	0	0	Q4DSP8	2	464.764	927.514	0.0079289
ALGGASGGLSSGSK	14	0	0	0	Q4CT37	2	574.799	1147.58	0.00017209
ALGGASGGLSSGSK	14	0	0	0	Q4CT37	2	574.799	1147.58	0.00023598
ALGGASGGLSSGSKEIVEVQR	21	0	0	1	Q4CT37	3	668.024	2001.05	0.00068826
ALGGASGGLSSGSKEIVEVQR	21	0	0	1	Q4CT37	3	668.024	2001.05	0.005901
ALGKTHLEK	9	0	0	1	Q4CW64	2	498.795	995.576	0.00036011
ALGKTHLEK	9	0	0	1	Q4CW64	3	332.866	995.576	0.0031008
ALGKTHLEK	9	0	0	1	Q4CW64	3	332.866	995.576	0.0017256
ALGKTHLEK	9	0	0	1	Q4CW64	2	498.795	995.576	0.00067098
ALGKTHLEK	9	0	0	1	Q4CW64	3	332.866	995.576	0.0089299
ALGPGGNDVK	10	0	0	0	Q4DPA5	2	464.248	926.482	0.0040534
ALGPGGNDVK	10	0	0	0	Q4DPA5	2	464.248	926.482	0.00010911
ALGQVAPSLEKLEPIR	16	0	0	1	K4DKE2	3	574.337	1719.99	0.0086413
ALGSKLENK	9	0	0	1	K4E7U1;K4EC28	2	480.28	958.545	7.3113e-15
ALGSKLENK	9	0	0	1	K4E7U1;K4EC28	2	480.28	958.545	2.0481e-09
ALHDSLCVIR	10	0	0	0	Q4DTP9	3	395.213	1182.62	0.0071955
ALHLLVTDNIR	11	0	0	0	K4DJ05	3	422.251	1263.73	0.00026617
ALHLLVTDNIR	11	0	0	0	K4DJ05	3	422.251	1263.73	0.001344
ALIDATKER	9	0	0	1	K4DZT0	3	339.529	1015.57	0.026724
ALIDVDGYDAEK	12	0	0	0	Q4D729	2	654.82	1307.62	0.0011143
ALIDVDGYDAEK	12	0	0	0	Q4D729	2	654.82	1307.62	0.0021319
ALIDVDGYDAEK	12	0	0	0	Q4D729	2	654.82	1307.62	0.02816
ALIDVDGYDAEK	12	0	0	0	Q4D729	2	654.82	1307.62	0.00051082
ALIDVDGYDAEK	12	0	0	0	Q4D729	2	654.82	1307.62	0.00051991
ALKAEEAPVEK	11	0	0	1	Q4CUW6	3	395.556	1183.64	0.00064657
ALKAEEAPVEK	11	0	0	1	Q4CUW6	2	592.83	1183.64	0.00038921
ALKAEEAPVEK	11	0	0	1	Q4CUW6	3	395.556	1183.64	8.3138e-05
ALKELGLPR	9	0	0	1	Q4DU88	3	332.878	995.613	0.041601
ALKELGLPR	9	0	0	1	Q4DU88	3	332.878	995.613	0.04783
ALKEPPRDR	9	0	0	2	Q4DHZ9	3	361.209	1080.6	0.0095303
ALKEPPRDR	9	0	0	2	Q4DHZ9	3	361.209	1080.6	0.017386
ALKEPPRDR	9	0	0	2	Q4DHZ9	2	541.309	1080.6	0.053292
ALKEPPRDR	9	0	0	2	Q4DHZ9	3	361.209	1080.6	0.032622
ALLDYVFR	8	0	0	0	K4DX32	2	498.779	995.544	0.032843
ALLDYVFR	8	0	0	0	K4DX32	2	498.779	995.544	0.0011359
ALLEDHESLQCER	13	0	0	0	Q4D4M5	2	800.375	1598.74	0.0049407
ALLEDHESLQCER	13	0	0	0	Q4D4M5	2	800.375	1598.74	0.0058957
ALLEVALK	8	0	0	0	Q4D9M0	2	428.779	855.543	0.040589
ALLIVGHGTR	10	0	0	0	Q4DIQ9	3	346.214	1035.62	0.021328
ALLIVGHGTR	10	0	0	0	Q4DIQ9	3	346.214	1035.62	0.028433
ALLPEDAEK	9	0	0	0	K4DY43	2	493.264	984.513	0.0062445
ALLPEDAEK	9	0	0	0	K4DY43	2	493.264	984.513	0.00022517
ALLPEDAEKK	10	0	0	1	K4DY43	3	371.877	1112.61	0.00042589
ALLPEDAEKK	10	0	0	1	K4DY43	2	557.311	1112.61	0.019174
ALLPEDAEKK	10	0	0	1	K4DY43	2	557.311	1112.61	0.021163
ALLPEDAEKK	10	0	0	1	K4DY43	3	371.877	1112.61	0.0020623
ALLPEDAEKK	10	0	0	1	K4DY43	2	557.311	1112.61	0.0076771
ALLQCQSELR	10	0	0	0	Q4DXQ7	2	609.319	1216.62	0.0021702
ALLQCQSELR	10	0	0	0	Q4DXQ7	2	609.319	1216.62	0.0013996
ALLQCQSELR	10	0	0	0	Q4DXQ7	2	609.319	1216.62	0.0062058
ALLQCQSELR	10	0	0	0	Q4DXQ7	2	609.319	1216.62	0.0017463
ALLQIYEAVSR	11	0	0	0	REV__Q4E0X8	2	631.859	1261.7	0.020789
ALLQIYEAVSR	11	0	0	0	REV__Q4E0X8	2	631.859	1261.7	0.0095574
ALLVLSNSGR	10	0	0	0	Q4E1U3	2	515.306	1028.6	0.017291
ALLYSDGALHLLK	13	0	0	0	K4ECX2;K4DJE8	3	471.942	1412.8	0.00022366
ALLYSDGALHLLK	13	0	0	0	K4ECX2;K4DJE8	2	707.409	1412.8	0.001058
ALLYSDGALHLLK	13	0	0	0	K4ECX2;K4DJE8	3	471.942	1412.8	6.6723e-05
ALLYSDGALHLLK	13	0	0	0	K4ECX2;K4DJE8	2	707.409	1412.8	0.0024923
ALMDYPEQIR	10	0	0	0	K4DM24	2	618.308	1234.6	0.0047926
ALMDYPEQIR	10	0	0	0	K4DM24	2	618.308	1234.6	0.0086943
ALNDATIPINENTAR	15	0	0	0	Q4D189	2	806.918	1611.82	0.0006457
ALNDATIPINENTAR	15	0	0	0	Q4D189	2	806.918	1611.82	0.0016508
ALNIAENPSYR	11	0	0	0	Q4DXK5	2	624.323	1246.63	0.0022001
ALNIAENPSYR	11	0	0	0	Q4DXK5	2	624.323	1246.63	0.0049774
ALNIWDLR	8	0	0	0	K4E818;Q4DIX3	2	500.782	999.55	0.0015508
ALNIWDLR	8	0	0	0	K4E818;Q4DIX3	2	500.782	999.55	0.0083989
ALNIWDLRQPSEPILK	16	0	0	1	K4E818	3	631.691	1892.05	0.0075642
ALNIWDLRQPSEPILK	16	0	0	1	K4E818	3	631.691	1892.05	0.029704
ALNMLLGQLAG	11	0	1	0	Q4CQG0	2	558.808	1115.6	0.011992
ALNMLLGQLAG	11	0	0	0	Q4CQG0	2	550.81	1099.61	0.0022419
ALNVESSLAPLFR	13	0	0	0	K4DRA3	2	708.896	1415.78	0.00094904
ALNVESSLAPLFR	13	0	0	0	K4DRA3	2	708.896	1415.78	1.8346e-05
ALPAVDLFEALR	12	0	0	0	Q4DMN4	2	657.874	1313.73	0.0097677
ALPELSNAPLPEPK	14	0	0	0	K4DV07	2	738.409	1474.8	0.0012123
ALPELSNAPLPEPK	14	0	0	0	K4DV07	2	738.409	1474.8	0.030042
ALPFSTLR	8	0	0	0	Q4DJF1	2	452.766	903.518	0.020426
ALPFSTLR	8	0	0	0	Q4DJF1	2	452.766	903.518	0.0069765
ALPLSEEYLQGK	12	0	0	0	K4DUN8	2	674.361	1346.71	3.1556e-09
ALPLSEEYLQGK	12	0	0	0	K4DUN8	2	674.361	1346.71	7.5382e-10
ALPMYLHNSK	10	0	0	0	Q4DXV5	3	391.874	1172.6	0.0042685
ALPMYLHNSK	10	0	0	0	Q4DXV5	3	391.874	1172.6	0.0022973
ALPQEEEEDVGPR	13	0	0	0	Q4CMT2	2	734.849	1467.68	0.014568
ALPQEEEEDVGPR	13	0	0	0	Q4CMT2	2	734.849	1467.68	5.2401e-12
ALPQEEEEDVGPR	13	0	0	0	Q4CMT2	2	734.849	1467.68	0.0022385
ALPQEEEEDVGPR	13	0	0	0	Q4CMT2	2	734.849	1467.68	2.8268e-11
ALPQEEEEDVGPR	13	0	0	0	Q4CMT2	3	490.235	1467.68	0.00034207
ALPQEEQEDVGPR	13	0	0	0	Q4CMT2	2	734.357	1466.7	2.8688e-10
ALPQEEQEDVGPR	13	0	0	0	Q4CMT2	3	489.907	1466.7	0.00010471
ALPQEEQEDVGPR	13	0	0	0	Q4CMT2	2	734.357	1466.7	3.7621e-11
ALPQEEQEDVGPR	13	0	0	0	Q4CMT2	3	489.907	1466.7	0.0011933
ALQAEIDR	8	0	0	0	K4E5N2;K4E681	2	458.248	914.482	0.0045809
ALQALGVR	8	0	0	0	K4DTE0	2	414.259	826.502	0.042262
ALQESFSSK	9	0	0	0	K4DYH4	2	498.753	995.492	0.034653
ALQQADEAVK	10	0	0	0	K4E3D5	2	536.785	1071.56	3.3509e-06
ALQQADEAVK	10	0	0	0	K4E3D5	2	536.785	1071.56	0.0017009
ALQQADEAVKLADAAVAECK	20	0	0	1	K4E3D5	3	701.025	2100.05	0.0020834
ALQQADEAVKLADAAVAECK	20	0	0	1	K4E3D5	3	701.025	2100.05	1.8273e-09
ALQQADEAVKLADAAVAECK	20	0	0	1	K4E3D5	3	701.025	2100.05	3.7422e-05
ALQQADEAVKLADAAVAECK	20	0	0	1	K4E3D5	3	701.025	2100.05	1.8273e-09
ALQSSALK	8	0	0	0	Q4D4S0;K4DLE5	2	409.243	816.471	0.001239
ALQSSALK	8	0	0	0	Q4D4S0;K4DLE5	2	409.243	816.471	0.0032135
ALREAAAAAAAAAPK	15	0	0	1	K4E8Y0	3	451.593	1351.76	0.0083906
ALREAAAAAAAAAPK	15	0	0	1	K4E8Y0	2	676.886	1351.76	0.046318
ALREAAAAAAAAAPK	15	0	0	1	K4E8Y0	3	451.593	1351.76	0.00022138
ALRPLSLSNSSNFVSADK	18	0	0	1	K4DX27	3	636.006	1905	4.9429e-16
ALRPLSLSNSSNFVSADKSNDASSSR	26	0	0	2	K4DX27	4	678.34	2709.33	3.3608e-07
ALRPLSLSNSSNFVSADKSNDASSSR	26	0	0	2	K4DX27	4	678.34	2709.33	4.4541e-11
ALRPLSLSNSSNFVSADKSNDASSSR	26	0	0	2	K4DX27	4	678.34	2709.33	0.021312
ALRPQVNCPTVR	12	0	0	1	Q4E661	3	470.926	1409.76	2.0026e-09
ALRPQVNCPTVR	12	0	0	1	Q4E661	3	470.926	1409.76	1.107e-10
ALSALLSER	9	0	0	0	Q4CU92	2	480.28	958.545	0.012271
ALSALLSER	9	0	0	0	Q4CU92	2	480.28	958.545	0.0087227
ALSLFEMEALVK	12	0	1	0	Q4DLX6;Q4DBW0	2	683.868	1365.72	2.4059e-10
ALSLFEMEALVK	12	0	1	0	Q4DLX6;Q4DBW0	2	683.868	1365.72	3.3658e-05
ALSLFEMEALVK	12	0	1	0	Q4DLX6;Q4DBW0	1	1366.73	1365.72	7.2282e-06
ALSLFEMEALVK	12	0	1	0	Q4DLX6;Q4DBW0	2	683.868	1365.72	0.00024868
ALSLFEMEALVK	12	0	1	0	Q4DLX6;Q4DBW0	2	683.868	1365.72	0.0002975
ALSLFEMEALVK	12	0	1	0	Q4DLX6;Q4DBW0	2	683.868	1365.72	0.0044989
ALSLFEMEALVK	12	0	1	0	Q4DLX6;Q4DBW0	2	683.868	1365.72	1.0718e-10
ALSLFEMEALVK	12	0	1	0	Q4DLX6;Q4DBW0	2	683.868	1365.72	7.1596e-10
ALSLFEMEALVK	12	0	1	0	Q4DLX6;Q4DBW0	2	683.868	1365.72	0.0020201
ALSLFEMEALVK	12	0	1	0	Q4DLX6;Q4DBW0	2	683.868	1365.72	0.00092595
ALSLFEMEALVK	12	0	1	0	Q4DLX6;Q4DBW0	2	683.868	1365.72	0.0018583
ALSLFEMEALVK	12	0	0	0	Q4DLX6;Q4DBW0	2	675.871	1349.73	6.3426e-10
ALSLFEMEALVK	12	0	0	0	Q4DLX6;Q4DBW0	3	450.916	1349.73	0.0486
ALSLFEMEALVK	12	0	0	0	Q4DLX6;Q4DBW0	2	675.871	1349.73	0.020318
ALSLFEMEALVK	12	0	0	0	Q4DLX6;Q4DBW0	2	675.871	1349.73	0.043093
ALSLFEMEALVK	12	0	0	0	Q4DLX6;Q4DBW0	2	675.871	1349.73	4.032e-10
ALSLFEMEALVK	12	0	0	0	Q4DLX6;Q4DBW0	3	450.916	1349.73	0.00054658
ALSLFEMEALVK	12	0	0	0	Q4DLX6;Q4DBW0	2	675.871	1349.73	0.01869
ALSLFEMEALVK	12	0	0	0	Q4DLX6;Q4DBW0	2	675.871	1349.73	1.8273e-05
ALSLFEMEALVK	12	0	0	0	Q4DLX6;Q4DBW0	2	675.871	1349.73	0.001
ALSLFEMEALVK	12	0	0	0	Q4DLX6;Q4DBW0	2	675.871	1349.73	0.006658
ALSLFEMEALVK	12	0	0	0	Q4DLX6;Q4DBW0	2	675.871	1349.73	0.014296
ALSLFEMEALVK	12	0	0	0	Q4DLX6;Q4DBW0	2	675.871	1349.73	0.00011885
ALSLFEMEALVK	12	0	0	0	Q4DLX6;Q4DBW0	2	675.871	1349.73	0.043093
ALSQQWR	7	0	0	0	Q4DXG4	2	444.738	887.461	0.051292
ALSQQWR	7	0	0	0	Q4DXG4	2	444.738	887.461	0.011408
ALSSFSQNSDER	12	0	0	0	K4DYH4	2	670.807	1339.6	7.6122e-09
ALSSFSQNSDER	12	0	0	0	K4DYH4	2	670.807	1339.6	1.2548e-10
ALTASTPEWAPIR	13	0	0	0	K4DTV7	2	706.88	1411.75	2.3171e-18
ALTASTPEWAPIR	13	0	0	0	K4DTV7	2	706.88	1411.75	2.4051e-18
ALTASTPEWAPIR	13	0	0	0	K4DTV7	2	706.88	1411.75	0.0008353
ALTEEWILGR	10	0	0	0	K4E0X7	2	594.325	1186.63	0.0017004
ALTEEWILGR	10	0	0	0	K4E0X7	2	594.325	1186.63	8.3897e-05
ALTEEWILGRK	11	0	0	1	K4E0X7	3	439.25	1314.73	0.001043
ALTEEWILGRK	11	0	0	1	K4E0X7	3	439.25	1314.73	0.00977
ALTLPLLLDTVR	12	0	0	0	Q4E120	2	662.914	1323.81	0.0011954
ALTLPLLLDTVR	12	0	0	0	Q4E120	2	662.914	1323.81	0.0021696
ALVAPVAADVIER	13	0	0	0	Q4D3Z6	2	662.385	1322.76	0.0001743
ALVEQAAPQGWYSTER	16	0	0	0	Q4DYS2	2	903.444	1804.87	2.4484e-09
ALVEQAAPQGWYSTER	16	0	0	0	Q4DYS2	2	903.444	1804.87	3.0248e-14
ALVFVDNHDNQR	12	0	0	0	Q3MHH8	3	476.572	1426.7	0.002094
ALVKDEVIPR	10	0	0	1	Q4CQB1	3	380.564	1138.67	0.0095815
ALYCLKR	7	0	0	1	Q4DRI6	2	462.26	922.506	0.00999
ALYISESPILSK	12	0	0	0	Q4DS98	2	660.874	1319.73	0.00032363
ALYISESPILSK	12	0	0	0	Q4DS98	2	660.874	1319.73	0.024285
ALYLCVTDNSR	11	0	0	0	K4DVP7	2	656.322	1310.63	0.0023362
ALYLCVTDNSR	11	0	0	0	K4DVP7	2	656.322	1310.63	1.0799e-22
ALYNVGK	7	0	0	0	K4E0F8	2	382.719	763.423	0.013952
ALYNVGK	7	0	0	0	K4E0F8	2	382.719	763.423	0.004055
AMANQTFVEFYK	12	0	0	0	Q4E679	2	724.848	1447.68	0.038521
AMCPAQACPGGQVYDVR	17	0	1	0	K4E6J4	2	948.413	1894.81	1.0535e-07
AMCPAQACPGGQVYDVR	17	0	0	0	K4E6J4	2	940.416	1878.82	0.0018148
AMCVLEEALGRPVTR	15	0	1	1	K4DV27	3	573.296	1716.87	8.6989e-06
AMCVLEEALGRPVTR	15	0	1	1	K4DV27	3	573.296	1716.87	4.6169e-06
AMCVLEEALGRPVTR	15	0	0	1	K4DV27	3	567.964	1700.87	2.3634e-10
AMCVLEEALGRPVTR	15	0	0	1	K4DV27	3	567.964	1700.87	4.2378e-10
AMEAVGSQTGK	11	0	1	0	Q4E4L9	2	547.761	1093.51	1.4213e-06
AMEAVGSQTGK	11	0	1	0	Q4E4L9	2	547.761	1093.51	0.0087278
AMEAVGSQTGK	11	0	0	0	Q4E4L9	2	539.764	1077.51	2.0085e-06
AMEAVGSQTGK	11	0	0	0	Q4E4L9	2	539.764	1077.51	1.74e-07
AMGAEVTVFTTSEGKR	16	0	1	1	K4EE96	3	567.282	1698.82	0.012643
AMGAEVTVFTTSEGKR	16	0	0	1	K4EE96	3	561.951	1682.83	0.00016013
AMGAEVTVFTTSEGKR	16	0	0	1	K4EE96	3	561.951	1682.83	0.02216
AMGAEVTVFTTSEGKR	16	0	0	1	K4EE96	3	561.951	1682.83	0.0064971
AMIGIIAGGGR	11	0	1	0	Q4DPQ8	2	516.287	1030.56	0.0033147
AMIGIIAGGGR	11	0	1	0	Q4DPQ8	2	516.287	1030.56	0.0011506
AMIGIIAGGGR	11	0	0	0	Q4DPQ8	2	508.289	1014.56	0.00099871
AMIGIIAGGGR	11	0	0	0	Q4DPQ8	2	508.289	1014.56	0.00099871
AMLTTGCGFR	10	0	0	0	Q4DN73	2	557.263	1112.51	0.032755
AMLTTGCGFR	10	0	0	0	Q4DN73	2	557.263	1112.51	0.00042781
AMLTTGCGFR	10	0	0	0	Q4DN73	2	557.263	1112.51	0.020872
AMLTTGCGFR	10	0	0	0	Q4DN73	2	557.263	1112.51	4.1291e-10
AMLTTGCGFRK	11	0	0	1	Q4DN73	3	414.542	1240.61	0.029559
AMNDVTSALLATNTALESPAK	21	0	0	0	K4E5W8	2	1059.54	2117.07	0.00054313
AMNDVTSALLATNTALESPAK	21	0	0	0	K4E5W8	2	1059.54	2117.07	0.002921
AMNDVTSALLATNTALESPAK	21	0	1	0	K4E5W8	3	712.028	2133.06	2.0919e-13
AMNDVTSALLATNTALESPAK	21	0	1	0	K4E5W8	2	1067.54	2133.06	0.00059633
AMNDVTSALLATNTALESPAK	21	0	1	0	K4E5W8	2	1067.54	2133.06	0.0014586
AMNDVTSALLATNTALESPAK	21	0	1	0	K4E5W8	3	712.028	2133.06	4.3574e-06
AMNDVTSALLATNTALESPAK	21	0	1	0	K4E5W8	2	1067.54	2133.06	1.2029e-10
AMNGNYEPADFER	13	0	1	0	K4E583	2	765.32	1528.63	0.00038052
AMNGNYEPADFER	13	0	1	0	K4E583	2	765.32	1528.63	0.00019798
AMNGNYEPADFER	13	0	0	0	K4E583	2	757.322	1512.63	0.0012663
AMNGNYEPADFER	13	0	0	0	K4E583	2	757.322	1512.63	0.00059149
AMSGVVVSDECIK	13	1	1	0	Q4D8D3	2	726.839	1451.66	0.00029217
AMSGVVVSDECIK	13	1	1	0	Q4D8D3	2	726.839	1451.66	0.00029217
AMSGVVVSDECIK	13	1	0	0	Q4D8D3	2	718.842	1435.67	0.00017805
AMSGVVVSDECIK	13	1	0	0	Q4D8D3	2	718.842	1435.67	0.00015607
AMTEDHKPNNNDER	14	0	1	1	Q4E4N2	3	562.909	1685.71	2.8963e-05
AMTEDHKPNNNDER	14	0	1	1	Q4E4N2	3	562.909	1685.71	4.4363e-05
AMTEDHKPNNNDER	14	0	0	1	Q4E4N2	3	557.578	1669.71	1.8551e-11
AMTEDHKPNNNDER	14	0	0	1	Q4E4N2	2	835.863	1669.71	7.4278e-26
AMTEDHKPNNNDER	14	0	0	1	Q4E4N2	4	418.435	1669.71	1.3839e-11
AMTEDHKPNNNDER	14	0	0	1	Q4E4N2	3	557.578	1669.71	4.6363e-05
AMTEDHKPNNNDER	14	0	0	1	Q4E4N2	2	835.863	1669.71	1.1508e-10
AMTEDHKPNNNDER	14	0	0	1	Q4E4N2	4	418.435	1669.71	8.9257e-15
AMTEDHKPNNNDERR	15	0	0	2	Q4E4N2	4	457.46	1825.81	8.3589e-15
AMTEDHKPNNNDERR	15	0	0	2	Q4E4N2	3	609.611	1825.81	8.1741e-19
AMTEDHKPNNNDERR	15	0	0	2	Q4E4N2	2	913.914	1825.81	4.9676e-11
AMTEDHKPNNNDERR	15	0	0	2	Q4E4N2	4	457.46	1825.81	7.3329e-17
AMTEDHKPNNNDERR	15	0	0	2	Q4E4N2	3	609.611	1825.81	1.2534e-14
AMTEDHKPNNNDERR	15	0	0	2	Q4E4N2	2	913.914	1825.81	9.8412e-06
AMTEDHKPNNNDERR	15	0	0	2	Q4E4N2	5	366.17	1825.81	0.0028643
AMTIANSGGR	10	0	0	0	K4DZS1	2	489.245	976.476	0.0028771
AMTIANSGGR	10	0	0	0	K4DZS1	2	489.245	976.476	0.001811
AMTPTIHGGAIFS	13	0	1	0	Q4DDY3	2	659.827	1317.64	0.015727
AMTPTIHGGAIFS	13	0	0	0	Q4DDY3	2	651.829	1301.64	0.02468
AMTPTIHGGAIFS	13	0	0	0	Q4DDY3	2	651.829	1301.64	0.0087257
AMTSNGYIIFSK	12	0	1	0	K4DZS1	2	674.334	1346.65	0.0046921
AMTSNGYIIFSK	12	0	1	0	K4DZS1	2	674.334	1346.65	0.0068604
ANALYLWVTDSNR	13	0	0	0	Q4E3G9	3	508.26	1521.76	0.018647
ANALYLWVTDSNR	13	0	0	0	Q4E3G9	3	508.26	1521.76	0.034218
ANALYLWVTDSNR	13	0	0	0	Q4E3G9	2	761.886	1521.76	0.00014168
ANDAFQAQSQGK	12	0	0	0	K4E482	2	632.799	1263.58	3.5208e-06
ANDAFQAQSQGK	12	0	0	0	K4E482	2	632.799	1263.58	1.1957e-08
ANDKGIVISLAR	12	0	0	1	K4DRA4	3	419.582	1255.72	0.020339
ANDKGSVISLAR	12	0	0	1	K4DSJ7	3	410.898	1229.67	0.053442
ANELAEDNRLDILPGGSPNSLR	22	0	0	1	Q4E5P5	3	784.403	2350.19	4.0092e-16
ANELAEDNRLDILPGGSPNSLR	22	0	0	1	Q4E5P5	3	784.403	2350.19	1.1117e-15
ANESLDVLNLGQYTREDLNEVER	23	0	0	1	K4E0X7	3	893.107	2676.3	0.032063
ANEYFEK	7	0	0	0	Q4CX87	2	450.709	899.402	0.011388
ANEYFEK	7	0	0	0	Q4CX87	2	450.709	899.402	0.0039232
ANLWATLPGDGGVTK	15	0	0	0	Q4CPW5;Q4CYZ6;Q4CR09	2	750.396	1498.78	1.6946e-09
ANLWATLPGDGGVTK	15	0	0	0	Q4CPW5;Q4CYZ6;Q4CR09	2	750.396	1498.78	4.6256e-14
ANMLVPEANSSWQGNVIR	18	0	0	0	K4DZZ0	2	993.497	1984.98	0.0001463
ANMLVPEANSSWQGNVIR	18	0	0	0	K4DZZ0	2	993.497	1984.98	0.013386
ANMLVPEANSSWQGNVIR	18	0	0	0	K4DZZ0	2	993.497	1984.98	2.0285e-08
ANPAGFAGSLPEYNISLEDR	20	0	0	0	K4E2E5	2	1061.02	2120.02	3.9162e-12
ANPAGFAGSLPEYNISLEDR	20	0	0	0	K4E2E5	2	1061.02	2120.02	1.7129e-12
ANPFGGSSHAK	11	0	0	0	Q4DTQ1	2	536.762	1071.51	0.01766
ANPFGGSSHAK	11	0	0	0	Q4DTQ1	3	358.177	1071.51	0.021865
ANPFGGSSHAK	11	0	0	0	Q4DTQ1	2	536.762	1071.51	0.011874
ANREHVGLPIR	11	0	0	1	K4DS29	3	421.242	1260.71	0.0013496
ANVYAMK	7	0	0	0	Q4DZW1	2	398.705	795.395	0.050994
APAAIETEAANK	12	0	0	0	K4E0P3	2	593.309	1184.6	0.00064648
APAAIETEAANK	12	0	0	0	K4E0P3	2	593.309	1184.6	2.9069e-05
APAAVPAAAK	10	0	0	0	K4EBV2	2	433.758	865.502	0.029188
APAAVPAAAK	10	0	0	0	K4EBV2	2	433.758	865.502	0.0095264
APAGNHLCGGR	11	0	0	0	K4E6H0	2	555.267	1108.52	6.0824e-08
APAGNHLCGGR	11	0	0	0	K4E6H0	2	555.267	1108.52	8.5667e-11
APAPGFFR	8	0	0	0	K4DJS2	2	431.732	861.45	0.0044102
APAQAPTEDVVK	12	0	0	0	K4E5Y1;Q4CP00	2	613.325	1224.64	6.3804e-10
APAQAPTEDVVK	12	0	0	0	K4E5Y1;Q4CP00	2	613.325	1224.64	6.7006e-10
APAQAPTEDVVKVEGVVQK	19	0	0	1	K4E5Y1;Q4CP00	3	655.693	1964.06	5.9047e-41
APAQAPTEDVVKVEGVVQK	19	0	0	1	K4E5Y1;Q4CP00	2	983.036	1964.06	3.895e-22
APAQAPTEDVVKVEGVVQK	19	0	0	1	K4E5Y1;Q4CP00	4	492.022	1964.06	0.048947
APAQAPTEDVVKVEGVVQK	19	0	0	1	K4E5Y1;Q4CP00	3	655.693	1964.06	2.4385e-23
APAQAPTEDVVKVEGVVQK	19	0	0	1	K4E5Y1;Q4CP00	2	983.036	1964.06	0.034391
APAQAPTEDVVKVEGVVQK	19	0	0	1	K4E5Y1;Q4CP00	2	983.036	1964.06	1.3929e-15
APFISVK	7	0	0	0	K4E8M6;Q4DV74	2	381.231	760.448	0.0030535
APFISVK	7	0	0	0	K4E8M6;Q4DV74	2	381.231	760.448	0.0062821
APFSFPIGETPTDDADVR	18	0	0	0	Q4E573	2	967.96	1933.91	0.035848
APGAATGVK	9	0	0	0	Q4CWE9	2	386.222	770.429	0.0068059
APGAATGVK	9	0	0	0	Q4CWE9	1	771.436	770.429	0.016504
APGAATGVK	9	0	0	0	Q4CWE9	2	386.222	770.429	0.00033276
APGENQTMASAVAALQK	17	0	0	0	Q4E3M6	2	843.928	1685.84	6.2119e-07
APGFNEKYEEQQK	13	0	0	1	Q4DE55	3	523.251	1566.73	0.001162
APGLAPPHTTAAPYSETELPPRPAEAVPVK	30	0	0	1	K4E0X7	4	766.908	3063.6	0.0029433
APGLAPPHTTAAPYSETELPPRPAEAVPVK	30	0	0	1	K4E0X7	4	766.908	3063.6	0.041889
APGLAPPHTTAAPYSETELPPRPAEAVPVK	30	0	0	1	K4E0X7	4	766.908	3063.6	0.019118
APGLAPPHTTAAPYSETELPPRPAEAVPVK	30	0	0	1	K4E0X7	4	766.908	3063.6	0.035087
APGLAPPHTTAAPYSETELPPRPAEAVPVK	30	0	0	1	K4E0X7	4	766.908	3063.6	0.034094
APIAVIVGDVLDDVR	15	0	0	0	Q4DZP2	2	776.441	1550.87	5.1779e-05
APIAVIVGDVLDDVR	15	0	0	0	Q4DZP2	2	776.441	1550.87	5.8379e-05
APLAIGNVLPLGQITEGCIVCNVEAK	26	0	0	0	Q4DPQ8	3	912.819	2735.44	1.5859e-43
APLAIGNVLPLGQITEGCIVCNVEAK	26	0	0	0	Q4DPQ8	2	1368.72	2735.44	0.006638
APLAIGNVLPLGQITEGCIVCNVEAK	26	0	0	0	Q4DPQ8	3	912.819	2735.44	1.8157e-11
APLAPFSFQR	10	0	0	0	K4EE96	2	567.309	1132.6	4.0901e-06
APLAPFSFQR	10	0	0	0	K4EE96	2	567.309	1132.6	4.3038e-06
APLIDLGAEGDLIDILR	17	0	0	0	Q4DW59	2	897.504	1792.99	8.4066e-06
APLPVNTNPAILIK	14	0	0	0	Q4DKK5;K4E389	2	730.945	1459.88	4.3165e-06
APLPVNTNPAILIK	14	0	0	0	Q4DKK5;K4E389	2	730.945	1459.88	2.1775e-11
APQETYADIGGLEEQIQEIK	20	0	0	0	Q4D0B9	3	744.706	2231.1	3.0817e-24
APQETYADIGGLEEQIQEIK	20	0	0	0	Q4D0B9	3	744.706	2231.1	2.6533e-13
APQNPDWYYIR	11	0	0	0	Q4DJY1	2	711.844	1421.67	1.8731e-06
APQNPDWYYIR	11	0	0	0	Q4DJY1	2	711.844	1421.67	2.4087e-05
APQVGVAGEGE	11	0	0	0	Q4CPP0	2	507.249	1012.48	0.0033487
APQVGVAGEGE	11	0	0	0	Q4CPP0	2	507.249	1012.48	0.0017576
APRDELNTEPTR	12	0	0	1	Q4DFP3;K4E6P1	3	466.904	1397.69	0.016055
APRDELNTEPTR	12	0	0	1	Q4DFP3;K4E6P1	3	466.904	1397.69	0.00029249
APRDELNTEPTR	12	0	0	1	Q4DFP3;K4E6P1	3	466.904	1397.69	0.040732
APRDELNTEPTR	12	0	0	1	Q4DFP3;K4E6P1	3	466.904	1397.69	0.00017615
APRDELNTEPTRR	13	0	0	2	Q4DFP3;K4E6P1	4	389.455	1553.79	0.051168
APRDELNTEPTRR	13	0	0	2	Q4DFP3;K4E6P1	4	389.455	1553.79	0.028507
APSESTPLLGAGLGDNDGTK	20	0	0	0	K4DVP7	2	950.468	1898.92	8.4661e-74
APSESTPLLGAGLGDNDGTK	20	0	0	0	K4DVP7	2	950.468	1898.92	5.2282e-124
APSPHVVR	8	0	0	0	K4ED78	2	431.748	861.482	0.018529
APSTYGGGLSVSSR	14	0	0	0	P08779	2	669.836	1337.66	7.2265e-14
APSTYGGGLSVSSSR	15	0	0	0	P02533	2	713.352	1424.69	9.9561e-21
APSTYGGGLSVSSSR	15	0	0	0	P02533	2	713.352	1424.69	2.5566e-06
APTELVK	7	0	0	0	Q4D6H7	2	379.226	756.438	0.0059686
APTELVK	7	0	0	0	Q4D6H7	2	379.226	756.438	0.0027496
APTPALKKDEK	11	0	0	2	Q4CPQ7	3	399.899	1196.68	0.0080787
APTWCEAGHICGECLETLYLR	21	0	0	0	K4ECX4	3	846.052	2535.13	4.3317e-78
APTWCEAGHICGECLETLYLR	21	0	0	0	K4ECX4	3	846.052	2535.13	9.0823e-56
APVPQVQQK	9	0	0	0	K4DZD4	2	497.788	993.561	0.054637
APVSYEVEHLQK	12	0	0	0	Q4DFP3;K4E6P1	3	467.245	1398.71	0.00053849
APVSYEVEHLQK	12	0	0	0	Q4DFP3;K4E6P1	3	467.245	1398.71	7.1386e-05
APVVELPSLEEAGR	14	0	0	0	K4E600	2	733.896	1465.78	0.0011223
APVVELPSLEEAGR	14	0	0	0	K4E600	2	733.896	1465.78	0.00046838
APYIPTQINER	11	0	0	0	Q4E0X4	2	651.346	1300.68	0.034651
APYIPTQINER	11	0	0	0	Q4E0X4	2	651.346	1300.68	0.0043533
AQAAELAADGDFDKAIELMGK	21	0	0	1	K4DJG8	3	722.025	2163.05	3.6334e-08
AQAAELAADGDFDKAIELMGQALR	24	0	0	1	Q4DWS5	3	835.42	2503.24	0.026753
AQDGAETANAVR	12	0	0	0	Q4DJ07	2	601.792	1201.57	6.7848e-10
AQDGAETANAVR	12	0	0	0	Q4DJ07	2	601.792	1201.57	0.0026954
AQDVEKPLSK	10	0	0	1	K4E189	3	372.208	1113.6	0.0094241
AQDVEKPLSK	10	0	0	1	K4E189	2	557.809	1113.6	0.00044765
AQDVEKPLSK	10	0	0	1	K4E189	3	372.208	1113.6	0.0069547
AQDVEKPLSK	10	0	0	1	K4E189	2	557.809	1113.6	0.02844
AQEYADEANR	10	0	0	0	K4E3D5	2	583.757	1165.5	0.0033521
AQEYADEANR	10	0	0	0	K4E3D5	2	583.757	1165.5	0.0067408
AQEYADEANRHCVQAR	16	0	0	1	K4E3D5	4	480.221	1916.85	5.9398e-06
AQEYADEANRHCVQAR	16	0	0	1	K4E3D5	3	639.959	1916.85	0.0017278
AQEYADEANRHCVQAR	16	0	0	1	K4E3D5	4	480.221	1916.85	7.1138e-07
AQFEVAR	7	0	0	0	K4E6H6	2	410.719	819.424	0.0098026
AQFEVAR	7	0	0	0	K4E6H6	2	410.719	819.424	0.028118
AQFVVTGTLGPK	12	0	0	0	Q4DGX6	2	609.348	1216.68	0.00045329
AQFVVTGTLGPK	12	0	0	0	Q4DGX6	2	609.348	1216.68	0.0031282
AQFVYYR	7	0	0	0	K4DTN3	2	473.743	945.471	0.011825
AQGRGDCAPDDGAATPQPK	19	0	0	1	K4E204	3	637.959	1910.85	0.05439
AQGRGDCAPDDGAATPQPK	19	0	0	1	K4E204	3	637.959	1910.85	0.0032982
AQKAELEDAFVLVSAK	16	0	0	1	Q4DYP5	3	573.649	1717.93	5.7149e-06
AQKAELEDAFVLVSAK	16	0	0	1	Q4DYP5	2	859.97	1717.93	2.4722e-06
AQKAELEDAFVLVSAK	16	0	0	1	Q4DYP5	3	573.649	1717.93	5.7073e-06
AQKAELEDAFVLVSAK	16	0	0	1	Q4DYP5	2	859.97	1717.93	1.7697e-05
AQKLDPDNTEIVTVLQQAK	19	0	0	1	Q6V7K6	3	704.383	2110.13	6.0464e-08
AQKLDPDNTEIVTVLQQAK	19	0	0	1	Q6V7K6	3	704.383	2110.13	2.2593e-16
AQLAQVVDTMR	11	0	0	0	Q4DVG6	2	616.327	1230.64	0.00022781
AQLAQVVDTMR	11	0	0	0	Q4DVG6	2	616.327	1230.64	0.0052794
AQLCVAGGDFYR	12	0	0	0	K4DRK9	2	678.822	1355.63	0.013739
AQLEATSR	8	0	0	0	K4DW37	2	438.233	874.451	0.013903
AQLFEYGDK	9	0	0	0	Q4CRE8;K4E5N2;K4E681	2	535.761	1069.51	0.026335
AQLFEYGDK	9	0	0	0	Q4CRE8;K4E5N2;K4E681	2	535.761	1069.51	0.026546
AQLNYMFDEYRR	12	0	0	1	Q4DSY9	3	535.921	1604.74	3.7657e-11
AQLNYMFDEYRR	12	0	0	1	Q4DSY9	3	535.921	1604.74	1.1498e-10
AQLNYMFDEYRR	12	0	1	1	Q4DSY9	3	541.252	1620.74	0.0088766
AQQLSGADAENLELAR	16	0	0	0	Q4DE73	2	843.426	1684.84	8.6123e-05
AQQLSGADAENLELAR	16	0	0	0	Q4DE73	2	843.426	1684.84	3.446e-05
AQQNLAANSGNLLIIK	16	0	0	0	K4DUS5	2	834.476	1666.94	2.2738e-16
AQQNLAANSGNLLIIK	16	0	0	0	K4DUS5	2	834.476	1666.94	2.1257e-14
AQSAQLDGLSPR	12	0	0	0	Q4E408	2	621.825	1241.64	0.0023162
AQSAQLDGLSPR	12	0	0	0	Q4E408	2	621.825	1241.64	0.04435
AQSAQLDGLSPR	12	0	0	0	Q4E408	2	621.825	1241.64	0.020808
AQSAQLDGLSPR	12	0	0	0	Q4E408	2	621.825	1241.64	0.050472
AQTTVPTAPLYSTLDEPITTTIVR	24	1	0	0	Q4CYS0	3	877.469	2629.39	3.959e-05
AQVASVLAEYVAHR	14	0	0	0	K4EBF6	3	505.276	1512.8	0.00025949
AQVASVLAEYVAHR	14	0	0	0	K4EBF6	3	505.276	1512.8	0.00048534
AQVEEELEMLKDK	13	0	1	1	Q4DIF6	3	526.596	1576.77	0.025185
AQVEEELEMLKDK	13	0	0	1	Q4DIF6	3	521.264	1560.77	0.00083365
AQVEEELEMLKDK	13	0	0	1	Q4DIF6	3	521.264	1560.77	0.0056039
AQVEEELEMLKDK	13	0	0	1	Q4DIF6	3	521.264	1560.77	0.00015754
AQVLGEAR	8	0	0	0	K4E124	2	422.238	842.461	0.037799
AQVLGEAR	8	0	0	0	K4E124	2	422.238	842.461	0.04788
AQVSVFSGDMEGSTFVAPR	19	0	1	0	K4DJZ6	2	1000.97	1999.93	0.006658
AQVSVFSGDMEGSTFVAPR	19	0	0	0	K4DJZ6	2	992.975	1983.94	6.5888e-08
AQVSVFSGDMEGSTFVAPR	19	0	0	0	K4DJZ6	2	992.975	1983.94	0.00036138
AQVSVFSGDMEGSTFVAPR	19	0	0	0	K4DJZ6	2	992.975	1983.94	1.0093e-06
AQVSVFSGDMEGSTFVAPR	19	0	0	0	K4DJZ6	2	992.975	1983.94	0.0035557
AQVVGDDLTVTNVSR	15	0	0	0	Q4DZ98	2	787.413	1572.81	7.2616e-07
AQVVGDDLTVTNVSR	15	0	0	0	Q4DZ98	2	787.413	1572.81	2.8929e-18
AQVYFLPK	8	0	0	0	Q4DNQ7	2	483.276	964.538	0.033672
AQWEAFLR	8	0	0	0	Q4DXJ7	2	510.767	1019.52	0.034623
AQYEEIANR	9	0	0	0	P13647	2	547.267	1092.52	0.0025013
AQYEEIANR	9	0	0	0	P13647	2	547.267	1092.52	0.0013574
AQYEEIAQR	9	0	0	0	P04259;P02538;P19013;P35908	2	554.275	1106.54	1.0469e-06
AQYEEIAQR	9	0	0	0	P04259;P02538;P19013;P35908	2	554.275	1106.54	1.5897e-06
AQYNECLSTLELVR	14	0	0	0	K4DXJ3	2	848.422	1694.83	4.318e-05
AQYNECLSTLELVR	14	0	0	0	K4DXJ3	2	848.422	1694.83	8.3609e-11
ARAELNEAR	9	0	0	1	K4EDV1	3	343.853	1028.54	0.0012608
ARAELNEAR	9	0	0	1	K4EDV1	2	515.275	1028.54	0.024076
ARAELNEAR	9	0	0	1	K4EDV1	3	343.853	1028.54	8.7091e-05
ARAELNEAR	9	0	0	1	K4EDV1	2	515.275	1028.54	0.0061882
ARDECVILK	9	0	0	1	Q4E5Z7	3	368.534	1102.58	0.024881
ARDQEVAEAAK	11	0	0	1	K4DNC6;K4E3D5	3	396.539	1186.59	0.044495
ARDQEVAEAAK	11	0	0	1	K4DNC6;K4E3D5	2	594.304	1186.59	0.0014237
ARDQEVAEAAK	11	0	0	1	K4DNC6;K4E3D5	2	594.304	1186.59	0.0075741
ARDQEVAEAAKK	12	0	0	2	K4DNC6;K4E3D5	2	658.352	1314.69	0.0015654
ARFEELCGDLFR	12	0	0	1	K4DS68;Q4DTM8	3	504.914	1511.72	0.00040338
ARFEELCGDLFR	12	0	0	1	K4DS68;Q4DTM8	2	756.867	1511.72	0.001644
ARFEELCGDLFR	12	0	0	1	K4DS68;Q4DTM8	3	504.914	1511.72	1.2153e-10
ARFEELCGDLFR	12	0	0	1	K4DS68;Q4DTM8	2	756.867	1511.72	0.0022704
ARLEMMAQQAR	11	0	1	1	Q4DDD2	3	440.889	1319.64	0.0082388
ARLEMMAQQAR	11	0	1	1	Q4DDD2	3	440.889	1319.64	1.547e-05
ARLEMMAQQAR	11	0	1	1	Q4DDD2	3	440.889	1319.64	0.020446
ARLEMMAQQAR	11	0	1	1	Q4DDD2	2	660.829	1319.64	0.031463
ARLEMMAQQAR	11	0	1	1	Q4DDD2	3	440.889	1319.64	0.000265
ARLEMMAQQAR	11	0	1	1	Q4DDD2	3	440.889	1319.64	0.00023618
ARLEMMAQQAR	11	0	0	1	Q4DDD2	2	652.832	1303.65	0.0077446
ARLEMMAQQAR	11	0	0	1	Q4DDD2	3	435.557	1303.65	3.172e-06
ARLEMMAQQAR	11	0	0	1	Q4DDD2	2	652.832	1303.65	0.0074841
ARLEMMAQQAR	11	0	0	1	Q4DDD2	3	435.557	1303.65	0.00011481
ARPESEDVTDQPAATHIR	18	0	0	1	K4DPQ6;K4DS17	4	498.999	1991.97	0.0037457
ARPESEDVTDQPAATHIR	18	0	0	1	K4DPQ6;K4DS17	3	664.996	1991.97	0.017817
ARPLHAVEAPGMK	13	0	1	1	K4E955	3	464.919	1391.73	0.00096763
ARPLHAVEAPGMK	13	0	1	1	K4E955	2	696.874	1391.73	0.00020279
ARPLHAVEAPGMK	13	0	1	1	K4E955	3	464.919	1391.73	0.0010221
ARPLHAVEAPGMK	13	0	1	1	K4E955	2	696.874	1391.73	0.00014237
ARPLHAVEAPGMK	13	0	1	1	K4E955	4	348.941	1391.73	0.051676
ARPLHAVEAPGMK	13	0	0	1	K4E955	2	688.877	1375.74	0.001332
ARPSPAQNYR	10	0	0	1	K4DXD3	2	580.302	1158.59	2.0275e-10
ARPSPAQNYR	10	0	0	1	K4DXD3	3	387.204	1158.59	1.002e-06
ARPSPAQNYR	10	0	0	1	K4DXD3	3	387.204	1158.59	0.00012882
ARPSPAQNYR	10	0	0	1	K4DXD3	2	580.302	1158.59	2.6882e-10
ARPVGPISMDDDRER	15	0	0	2	Q4CXV0;K4ECJ8;K4EBM7	4	429.214	1712.83	0.0013164
ARPVGPISMDDDRER	15	0	0	2	Q4CXV0;K4ECJ8;K4EBM7	4	429.214	1712.83	1.3029e-05
ARREDAAAAAAAK	13	0	0	2	Q4E2W6	2	636.344	1270.67	0.00019256
ARREDAAAAAAAK	13	0	0	2	Q4E2W6	3	424.565	1270.67	0.0030919
ARREDAAAAAAAK	13	0	0	2	Q4E2W6	2	636.344	1270.67	0.014076
ARREDAAAAAAAK	13	0	0	2	Q4E2W6	3	424.565	1270.67	0.00032481
ARVPVNVEVVGAPAAVDWR	19	0	0	1	Q4E0J7	3	669.037	2004.09	0.030743
ARVPVNVEVVGAPAAVDWR	19	0	0	1	Q4E0J7	3	669.037	2004.09	0.0049781
ARVPVNVEVVGAPAAVDWR	19	0	0	1	Q4E0J7	3	669.037	2004.09	8.9153e-10
ASDREEIKFDNNDADPATLHILNAVK	26	0	0	2	K4DV27	5	580.095	2895.44	0.015611
ASDREEIKFDNNDADPATLHILNAVK	26	0	0	2	K4DV27	5	580.095	2895.44	1.2574e-10
ASDREEIKFDNNDADPATLHILNAVK	26	0	0	2	K4DV27	4	724.866	2895.44	3.4188e-23
ASENAAEQVK	10	0	0	0	K4E0F8	2	523.759	1045.5	2.1721e-10
ASENAAEQVK	10	0	0	0	K4E0F8	2	523.759	1045.5	6.4662e-06
ASFIELDCGEDSFFVSNTYK	20	0	0	0	K4DXD3	3	777.016	2328.03	4.3954e-17
ASFIELDCGEDSFFVSNTYK	20	0	0	0	K4DXD3	2	1165.02	2328.03	4.2303e-105
ASFIELDCGEDSFFVSNTYK	20	0	0	0	K4DXD3	3	777.016	2328.03	1.378e-16
ASFIELDCGEDSFFVSNTYK	20	0	0	0	K4DXD3	2	1165.02	2328.03	3.2078e-07
ASFIELDCGEDSFFVSNTYK	20	0	0	0	K4DXD3	2	1165.02	2328.03	2.2635e-83
ASFTSCAR	8	1	0	0	Q4DJN0	2	471.211	940.407	0.014194
ASFTSCAR	8	1	0	0	Q4DJN0	2	471.211	940.407	0.0098241
ASGAPATFAAGCFWGTER	18	1	0	0	Q4DK88	2	949.928	1897.84	6.6897e-08
ASGAPATFAAGCFWGTER	18	1	0	0	Q4DK88	2	949.928	1897.84	0.0008801
ASGDYCIIISHNHETGR	17	0	0	0	Q4DPQ8	4	483.227	1928.88	0.00091678
ASGDYCIIISHNHETGR	17	0	0	0	Q4DPQ8	4	483.227	1928.88	6.1405e-11
ASGETCFPVLYCPEYHVTEFR	21	0	0	0	K4E9C8	3	854.719	2561.14	1.1337e-10
ASGVNDLTPSPR	12	0	0	0	K4E0V8	2	607.312	1212.61	6.65e-11
ASGVNDLTPSPR	12	0	0	0	K4E0V8	2	607.312	1212.61	7.7787e-10
ASICALLSR	9	0	0	0	K4DTR4	2	495.774	989.533	0.01273
ASICALLSR	9	0	0	0	K4DTR4	2	495.774	989.533	0.037082
ASICALLSR	9	0	0	0	K4DTR4	2	495.774	989.533	0.0015468
ASICPVCMK	9	0	0	0	Q4DPJ5	2	533.248	1064.48	0.042781
ASIDPLGYEFDDSISR	16	0	0	0	K4DRJ2	2	892.921	1783.83	0.029805
ASIDPLGYEFDDSISR	16	0	0	0	K4DRJ2	2	892.921	1783.83	0.053414
ASLDKVATTGR	11	0	0	1	K4E189	2	559.812	1117.61	0.017934
ASLDKVATTGR	11	0	0	1	K4E189	2	559.812	1117.61	0.0144
ASLEKPVRR	9	0	0	2	K4EAT9	3	352.549	1054.62	0.018253
ASLEKPVRR	9	0	0	2	K4EAT9	2	528.32	1054.62	0.034869
ASLEKPVRR	9	0	0	2	K4EAT9	3	352.549	1054.62	0.025863
ASLENSLEETK	11	0	0	0	P02533;P08779	2	610.804	1219.59	0.0027236
ASLENSLEETK	11	0	0	0	P02533;P08779	2	610.804	1219.59	4.0051e-07
ASLENSLEETKGR	13	0	0	1	P02533;P08779	3	478.579	1432.72	0.00022018
ASLGLVGEK	9	0	0	0	Q4CM92	2	437.256	872.497	0.00092166
ASLGLVGEK	9	0	0	0	Q4CM92	2	437.256	872.497	0.00083917
ASLKLNLLR	9	0	0	1	K4DV27	3	343.226	1026.65	0.015071
ASLKLNLLR	9	0	0	1	K4DV27	3	343.226	1026.65	0.0032974
ASLPSPAAPAAPAATAK	17	0	0	0	K4E5N2	2	746.412	1490.81	2.9293e-06
ASLPSPAAPAAPAATAK	17	0	0	0	K4E5N2	3	497.944	1490.81	0.029043
ASLPSPAAPAAPAATAK	17	0	0	0	K4E5N2	2	746.412	1490.81	0.0015657
ASLPSPAAPAAPAATAK	17	0	0	0	K4E5N2	3	497.944	1490.81	0.035864
ASLPSPAAPAATAK	14	0	0	0	Q4CRE8	2	626.848	1251.68	0.0088877
ASLPSPAAPAATAK	14	0	0	0	Q4CRE8	2	626.848	1251.68	0.00034523
ASLRDSVLLVEVK	13	0	0	1	Q4E663	3	476.952	1427.83	0.0081363
ASLRDSVLLVEVK	13	0	0	1	Q4E663	3	476.952	1427.83	0.018896
ASLVVYTR	8	1	0	0	Q4DS48	2	475.769	949.523	0.00029029
ASLVVYTR	8	1	0	0	Q4DS48	2	475.769	949.523	0.00029029
ASMLSQNATPAGR	13	0	0	0	K4E5W8	2	652.325	1302.64	0.025718
ASMLSQNATPAGR	13	0	0	0	K4E5W8	2	652.325	1302.64	0.0016605
ASMLSQNATPAGR	13	0	0	0	K4E5W8	2	652.325	1302.64	0.00094124
ASNIFVIGK	9	0	0	0	Q4D5P4	2	474.779	947.544	0.0080457
ASNIFVIGK	9	0	0	0	Q4D5P4	2	474.779	947.544	0.0051822
ASNIFVIGK	9	0	0	0	Q4D5P4	2	474.779	947.544	0.0091365
ASPCELLLLR	10	0	0	0	K4DV27	2	586.329	1170.64	0.0008452
ASPCELLLLR	10	0	0	0	K4DV27	2	586.329	1170.64	3.2647e-06
ASQDDNEEEVMWQQR	15	0	0	0	K4DYI0	2	932.892	1863.77	0.00013623
ASQDDNEEEVMWQQR	15	0	0	0	K4DYI0	2	932.892	1863.77	0.00012341
ASQDDNEEEVMWQQR	15	0	0	0	K4DYI0	2	932.892	1863.77	0.0011959
ASQDDNEEEVMWQQR	15	0	0	0	K4DYI0	2	932.892	1863.77	0.030208
ASQVYVSGLEANHYE	15	0	0	0	K4E955	2	833.889	1665.76	0.00011481
ASQVYVSGLEANHYE	15	0	0	0	K4E955	3	556.262	1665.76	0.013008
ASQVYVSGLEANHYE	15	0	0	0	K4E955	2	833.889	1665.76	9.1172e-21
ASSEVLSK	8	0	0	0	K4E182	2	410.724	819.434	0.027869
ASSTAGVLFLPFR	13	0	0	0	Q4DLU4	2	683.38	1364.75	0.025083
ASTDAEEALK	10	0	0	0	K4E316	2	517.754	1033.49	4.0765e-06
ASTDAEEALK	10	0	0	0	K4E316	2	517.754	1033.49	0.0015918
ASTDAEEALKSCVEAEK	17	0	0	1	K4E316	3	613.288	1836.84	0.033854
ASTDAEEALKSCVEAEK	17	0	0	1	K4E316	3	613.288	1836.84	1.8466e-08
ASTGETFVQLLQR	13	0	0	0	Q4D4S0;K4DLE5	3	483.928	1448.76	0.001379
ASTGETFVQLLQR	13	0	0	0	Q4D4S0;K4DLE5	2	725.388	1448.76	0.0023692
ASTGETFVQLLQR	13	0	0	0	Q4D4S0;K4DLE5	2	725.388	1448.76	5.8337e-09
ASTGETFVQLLQR	13	0	0	0	Q4D4S0;K4DLE5	3	483.928	1448.76	0.00032155
ASTGETFVQLLQR	13	0	0	0	Q4D4S0;K4DLE5	2	725.388	1448.76	4.2921e-43
ASVDNIIGTLKR	12	0	0	1	K4E5G4	3	429.586	1285.74	0.014639
ASVDNIIGTLKR	12	0	0	1	K4E5G4	3	429.586	1285.74	0.0018219
ASVEDENFKGK	11	0	0	1	K4E4E2	3	408.535	1222.58	0.0076996
ASVEDENFKGK	11	0	0	1	K4E4E2	3	408.535	1222.58	0.0029921
ASVLEATLSPLEK	13	0	0	0	K4DPK2	2	679.382	1356.75	0.00035917
ASVLEATLSPLEK	13	0	0	0	K4DPK2	2	679.382	1356.75	0.0018734
ASVYIDGK	8	0	0	0	Q4CQP5;Q4CN26;Q4DYW2;K4DPB7	2	426.727	851.439	0.036697
ASVYIDGK	8	0	0	0	Q4CQP5;Q4CN26;Q4DYW2;K4DPB7	2	426.727	851.439	0.0013188
ATAAVEQPTTAEER	14	1	0	0	K4E0X7	2	758.368	1514.72	5.404e-13
ATAAVEQPTTAEER	14	1	0	0	K4E0X7	2	758.368	1514.72	1.1384e-12
ATAEAWIR	8	0	0	0	K4EAK3;Q4E0Q0	2	459.246	916.477	0.021135
ATAEAWIR	8	0	0	0	K4EAK3;Q4E0Q0	2	459.246	916.477	0.030499
ATANSGTSQPQQPSQEGETPAS	22	0	0	0	Q4D0S1	3	724.993	2171.96	0.0073205
ATANTLLYSGDALHLAEAR	19	0	0	0	K4DSE5	3	663.013	1986.02	1.2577e-22
ATANTLLYSGDALHLAEAR	19	0	0	0	K4DSE5	3	663.013	1986.02	6.5085e-05
ATANTLLYSGDALHLAEAR	19	0	0	0	K4DSE5	3	663.013	1986.02	2.5065e-08
ATANTLLYSGDALHLAEAR	19	0	0	0	K4DSE5	3	663.013	1986.02	7.3299e-08
ATDVMIAGK	9	0	1	0	Q4DNQ7	2	461.239	920.464	0.0065344
ATEEELANK	9	0	0	0	Q4DD10	3	335.501	1003.48	0.004061
ATEETEPSVTEAIR	14	0	0	0	K4E0P3	2	766.876	1531.74	0.0014929
ATEFLDADWASSVR	14	0	0	0	Q4CNI4	2	784.373	1566.73	0.0018981
ATEGSQLKEETFAK	14	0	0	1	Q4CPP0	3	513.595	1537.76	5.5277e-05
ATEGSQLKEETFAK	14	0	0	1	Q4CPP0	3	513.595	1537.76	0.03054
ATEGSQLKEETFAK	14	0	0	1	Q4CPP0	3	513.595	1537.76	0.03749
ATEPCTLAK	9	0	0	0	Q4DQL2	2	495.75	989.485	0.04121
ATEQEVQELR	10	0	0	0	Q4DGA5	2	601.804	1201.59	0.0081604
ATEQEVQELR	10	0	0	0	Q4DGA5	2	601.804	1201.59	0.00057924
ATEQEVQELR	10	0	0	0	Q4DGA5	2	601.804	1201.59	0.0093804
ATEQEVQELR	10	0	0	0	Q4DGA5	2	601.804	1201.59	0.011061
ATESFQATAR	10	0	0	0	K4E1L2	2	541.267	1080.52	0.0011153
ATESMQATAR	10	0	0	0	K4E4N2;Q4CT78	2	533.253	1064.49	0.0078366
ATESMQATAR	10	0	0	0	K4E4N2;Q4CT78	2	533.253	1064.49	0.0066698
ATEVANSSLASTHPIR	16	0	0	0	Q4DJB6	3	551.957	1652.85	6.0186e-05
ATEVANSSLASTHPIR	16	0	0	0	Q4DJB6	3	551.957	1652.85	2.4704e-10
ATFPELLRPLK	11	1	0	1	K4DRH6;Q4E4V7	2	663.893	1325.77	0.0018165
ATFPELLRPLK	11	1	0	1	K4DRH6;Q4E4V7	2	663.893	1325.77	0.0014431
ATGEPLNPR	9	0	0	0	K4DXE9	2	477.754	953.493	0.05394
ATGGGLSSVGGGSSTIK	17	0	0	0	P04259	2	718.373	1434.73	4.8664e-06
ATGGGLSSVGGGSSTIK	17	0	0	0	P04259	2	718.373	1434.73	1.9501e-06
ATGVFYALDLGGTNFR	16	0	0	0	Q4DQ27	2	851.433	1700.85	3.4427e-05
ATKEELLEFLKPMEK	15	0	0	2	Q4DUD5	4	452.248	1804.96	0.054786
ATLEPSTCNVNLTASYLCQGHK	22	0	0	0	K4ECN2	3	822.058	2463.15	3.0205e-36
ATLEPSTCNVNLTASYLCQGHKVEAVGK	28	0	0	1	K4ECN2	4	762.629	3046.49	0.048021
ATLEPSTCNVNLTASYLCQGHKVEAVGK	28	0	0	1	K4ECN2	4	762.629	3046.49	0.012438
ATLEPSTCNVNLTASYLCQGHKVEAVGK	28	0	0	1	K4ECN2	4	762.629	3046.49	0.0028225
ATLMMLQSR	9	1	1	0	Q4DTV8	2	554.778	1107.54	0.0098039
ATLMMLQSR	9	1	0	0	Q4DTV8	2	546.781	1091.55	0.0011676
ATLMMLQSR	9	1	0	0	Q4DTV8	2	546.781	1091.55	0.00036896
ATLPDNRDFETTHSVSYK	18	0	0	1	Q4DU76	4	521.004	2079.99	0.039005
ATLQNNLPK	9	0	0	0	Q4DHF0	2	499.785	997.556	0.010502
ATLQNNLPK	9	0	0	0	Q4DHF0	2	499.785	997.556	0.0018404
ATLSEPDVEAGITLEDR	17	0	0	0	K4E7J7	2	908.452	1814.89	0.001117
ATLSEPDVEAGITLEDR	17	0	0	0	K4E7J7	2	908.452	1814.89	2.9207e-06
ATLTPLVCEK	10	0	0	0	Q4DWB1	2	566.308	1130.6	0.031135
ATLVLHRPDR	10	0	0	1	K4EBF6	3	393.232	1176.67	0.047744
ATLVLHRPDR	10	0	0	1	K4EBF6	3	393.232	1176.67	0.036435
ATMQNLNDR	9	0	1	0	Q04695	2	539.751	1077.49	0.010899
ATMQNLNDR	9	0	0	0	Q04695	2	531.753	1061.49	0.023145
ATNSTLNPDIHR	12	0	0	0	K4E129	3	446.897	1337.67	8.7444e-06
ATNVPVVLDTPAGLVR	16	0	0	0	Q868H8	2	811.467	1620.92	3.4169e-05
ATNVPVVLDTPAGLVR	16	0	0	0	Q868H8	2	811.467	1620.92	2.6667e-05
ATNVPVVLDTPAGLVR	16	0	0	0	Q868H8	3	541.314	1620.92	0.04593
ATPGQVAQYTVSTLAR	16	0	0	0	Q4D4S0;K4DLE5	2	831.944	1661.87	3.3146e-05
ATPGQVAQYTVSTLAR	16	0	0	0	Q4D4S0;K4DLE5	3	554.965	1661.87	8.6468e-06
ATPGQVAQYTVSTLAR	16	0	0	0	Q4D4S0;K4DLE5	2	831.944	1661.87	0.0011127
ATPGQVAQYTVSTLAR	16	0	0	0	Q4D4S0;K4DLE5	3	554.965	1661.87	0.00038644
ATPLESQSDAACR	13	0	0	0	K4E8W1	2	703.322	1404.63	0.00067128
ATPLESQSDAACR	13	0	0	0	K4E8W1	2	703.322	1404.63	3.0297e-14
ATPLESQSDAACR	13	0	0	0	K4E8W1	2	703.322	1404.63	0.0007258
ATPLESQSDAACR	13	0	0	0	K4E8W1	2	703.322	1404.63	1.7248e-05
ATSAQLQVK	9	0	0	0	Q4CU92	2	473.272	944.529	0.0031233
ATSAQLQVK	9	0	0	0	Q4CU92	2	473.272	944.529	0.0007067
ATSASAADAEAAAVSAR	17	0	0	0	K4EE74	2	760.371	1518.73	0.00055554
ATSASAADAEAAAVSAR	17	0	0	0	K4EE74	2	760.371	1518.73	2.7913e-05
ATSASAADAEAAAVSAR	17	0	0	0	K4EE74	2	760.371	1518.73	2.5285e-06
ATSASPYDHSQAMLLVNGSVR	21	0	0	0	K4DV27	3	735.364	2203.07	3.6121e-35
ATSASPYDHSQAMLLVNGSVR	21	0	0	0	K4DV27	3	735.364	2203.07	3.377e-22
ATSASPYDHSQAMLLVNGSVR	21	0	1	0	K4DV27	3	740.695	2219.06	0.00059513
ATSDTEEKFDQCLAPVDFSTK	21	0	0	1	Q4CQ33	3	797.034	2388.08	4.848e-22
ATSDTEEKFDQCLAPVDFSTK	21	0	0	1	Q4CQ33	3	797.034	2388.08	1.4848e-29
ATSFFQALNIATK	13	0	0	0	Q4E3A4	2	706.383	1410.75	3.2651e-09
ATSFFQALNIATK	13	0	0	0	Q4E3A4	2	706.383	1410.75	0.0012189
ATSLQQAPPLREEPLSR	17	0	0	1	K4EA66	3	631.678	1892.01	0.012367
ATSLQQAPPLREEPLSR	17	0	0	1	K4EA66	3	631.678	1892.01	0.00015891
ATTLEEFSAK	10	1	0	0	Q4D7Y4	2	569.785	1137.56	3.1579e-07
ATTLEEFSAK	10	1	0	0	Q4D7Y4	2	569.785	1137.56	5.6837e-07
ATTLEEFSAKLDR	13	1	0	1	Q4D7Y4	2	761.891	1521.77	1.0106e-14
ATTLEEFSAKLDR	13	1	0	1	Q4D7Y4	2	761.891	1521.77	2.0302e-19
ATVAIDGSVFEK	12	0	0	0	Q4DQ27	2	618.827	1235.64	0.014569
ATVDEDVVLPQSVNLSQPAPR	21	0	0	0	Q9XZK0	3	745.725	2234.15	4.5505e-30
ATVDEDVVLPQSVNLSQPAPR	21	0	0	0	Q9XZK0	2	1118.08	2234.15	3.5113e-11
ATVDEDVVLPQSVNLSQPAPR	21	0	0	0	Q9XZK0	3	745.725	2234.15	1.7016e-29
ATVDEDVVLPQSVNLSQPAPR	21	0	0	0	Q9XZK0	2	1118.08	2234.15	2.1697e-15
ATVDEFPVCIHVVSR	15	0	0	0	Q4DD50	3	576.963	1727.87	0.00019307
ATVKGEDLIFIMK	13	0	0	1	Q4DQE0	3	488.943	1463.81	0.045342
ATVKGEDLIFIMK	13	0	0	1	Q4DQE0	3	488.943	1463.81	0.023021
ATVPEEVLER	10	0	0	0	Q4CP00	2	571.806	1141.6	0.017327
ATVPEEVLER	10	0	0	0	Q4CP00	2	571.806	1141.6	0.054398
ATVPLPVER	9	1	0	0	K4E0F1	2	512.295	1022.58	0.0097716
ATVTNVFLYNRPLSVGELK	19	0	0	1	K4DQE4	3	707.728	2120.16	0.040474
ATVTNVFLYNRPLSVGELK	19	0	0	1	K4DQE4	3	707.728	2120.16	0.050274
ATWPVNSR	8	0	0	0	K4E505;K4DXB0;Q4CSZ4;Q4CQ38	2	465.743	929.472	0.019173
ATYFSDGFSEWK	12	0	0	0	Q4DLX6;Q4DBW0	2	719.32	1436.62	7.5254e-09
ATYFSDGFSEWK	12	0	0	0	Q4DLX6;Q4DBW0	1	1437.63	1436.62	0.0011199
ATYFSDGFSEWK	12	0	0	0	Q4DLX6;Q4DBW0	2	719.32	1436.62	0.0012794
ATYFSDGFSEWK	12	0	0	0	Q4DLX6;Q4DBW0	2	719.32	1436.62	0.0023226
ATYFSDGFSEWK	12	0	0	0	Q4DLX6;Q4DBW0	2	719.32	1436.62	6.568e-10
ATYFSDGFSEWK	12	0	0	0	Q4DLX6;Q4DBW0	2	719.32	1436.62	0.00028468
AVAAVRPDLASIASR	15	0	0	1	Q4E0P2	3	499.623	1495.85	5.0406e-10
AVAAVRPDLASIASR	15	0	0	1	Q4E0P2	3	499.623	1495.85	2.3831e-06
AVAAVSQEYEPIYCDVILKR	20	0	0	1	K4E088	3	775.403	2323.19	0.029782
AVAAVSQEYEPIYCDVILKR	20	0	0	1	K4E088	3	775.403	2323.19	0.0016556
AVADQLK	7	0	0	0	Q4DU83	2	372.716	743.418	0.050891
AVADQLKEGR	10	0	0	1	Q4DU83	3	362.868	1085.58	1.0714e-05
AVADQLKEGR	10	0	0	1	Q4DU83	2	543.799	1085.58	0.0013061
AVADQLKEGR	10	0	0	1	Q4DU83	3	362.868	1085.58	0.0014965
AVADQLKEGR	10	0	0	1	Q4DU83	2	543.799	1085.58	0.00056989
AVADQLKEGR	10	0	0	1	Q4DU83	2	543.799	1085.58	0.0054257
AVAESGIYPAVNPLECASR	19	0	0	0	Q4DTX7	2	1002.5	2002.98	2.8934e-23
AVAESGIYPAVNPLECASR	19	0	0	0	Q4DTX7	3	668.667	2002.98	0.012175
AVAESGIYPAVNPLECASR	19	0	0	0	Q4DTX7	2	1002.5	2002.98	1.7713e-23
AVAESGIYPAVNPLECASR	19	0	0	0	Q4DTX7	3	668.667	2002.98	0.0054979
AVANQTSATFLR	12	0	0	0	Q4D0B9	2	639.844	1277.67	9.6506e-18
AVANQTSATFLR	12	0	0	0	Q4D0B9	3	426.898	1277.67	0.00062904
AVANQTSATFLR	12	0	0	0	Q4D0B9	2	639.844	1277.67	1.5496e-13
AVANQTSATFLR	12	0	0	0	Q4D0B9	3	426.898	1277.67	0.00019958
AVAPVVLDVPVLAESSGESGPFHVK	25	0	0	0	K4E2E5	3	835.451	2503.33	0.00061667
AVAPVVLDVPVLAESSGESGPFHVK	25	0	0	0	K4E2E5	3	835.451	2503.33	0.0033207
AVATTTAAAVDTTQVTSLVEPLR	23	0	0	0	Q4DKK5;K4E389	2	1158.13	2314.24	0.010838
AVATTTAAAVDTTQVTSLVEPLR	23	0	0	0	Q4DKK5;K4E389	3	772.42	2314.24	0.00026495
AVATTTAAAVDTTQVTSLVEPLR	23	0	0	0	Q4DKK5;K4E389	2	1158.13	2314.24	0.00024409
AVATTTAAAVDTTQVTSLVEPLR	23	0	0	0	Q4DKK5;K4E389	3	772.42	2314.24	1.7544e-06
AVATTTAAAVDTTQVTSLVEPLR	23	0	0	0	Q4DKK5;K4E389	3	772.42	2314.24	1.1913e-09
AVCMIANSTAIAEVFAR	17	0	1	0	Q4CLA1	2	920.458	1838.9	7.0499e-16
AVCMIANSTAIAEVFAR	17	0	1	0	Q4CLA1	3	613.975	1838.9	0.00034649
AVCMIANSTAIAEVFAR	17	0	1	0	Q4CLA1	2	920.458	1838.9	2.0893e-11
AVCMIANSTAIAEVFAR	17	0	1	0	Q4CLA1	3	613.975	1838.9	4.111e-07
AVCMIANSTAIAEVFAR	17	0	0	0	Q4CLA1	2	912.461	1822.91	0.014102
AVCSQLYVEGQR	12	0	0	0	K4E5Z2	2	705.346	1408.68	0.00266
AVCSQLYVEGQR	12	0	0	0	K4E5Z2	2	705.346	1408.68	0.00021595
AVCSQLYVEGQR	12	0	0	0	K4E5Z2	2	705.346	1408.68	0.00021143
AVCSQLYVEGQR	12	0	0	0	K4E5Z2	2	705.346	1408.68	0.00030954
AVDGAFEETALFQPK	15	0	0	0	Q4DLU4	2	811.907	1621.8	0.0016684
AVDTIHGVPVYNER	14	0	0	0	K4DT87	3	523.939	1568.79	9.2465e-05
AVDTIHGVPVYNER	14	0	0	0	K4DT87	3	523.939	1568.79	8.6145e-05
AVEAPLVTEGVDIPDGYMALDIGPR	25	0	0	0	Q4D193	3	866.776	2597.3	0.030237
AVEELDEKESPLAK	14	0	0	1	Q4E4V0	3	519.938	1556.79	1.6681e-06
AVEELDEKESPLAK	14	0	0	1	Q4E4V0	3	519.938	1556.79	9.9393e-07
AVEELDEKESPLAK	14	0	0	1	Q4E4V0	2	779.404	1556.79	2.4967e-05
AVEELDEKESPLAK	14	0	0	1	Q4E4V0	3	519.938	1556.79	8.9808e-10
AVEELDEKESPLAK	14	0	0	1	Q4E4V0	2	779.404	1556.79	2.5272e-11
AVEELDEKESPLAK	14	0	0	1	Q4E4V0	2	779.404	1556.79	1.7049e-14
AVEELDEKESPLAK	14	0	0	1	Q4E4V0	2	779.404	1556.79	5.8017e-06
AVEFLCTGIPSDVLQR	16	0	0	0	Q4D7G6	2	902.967	1803.92	0.00036773
AVEFLCTGIPSDVLQR	16	0	0	0	Q4D7G6	2	902.967	1803.92	2.7151e-05
AVENAPLPMGDDE	13	0	1	0	Q4DIB9	2	687.298	1372.58	0.0016097
AVENAPLPMGDDE	13	0	0	0	Q4DIB9	2	679.301	1356.59	0.0016761
AVENEPNNLEYACR	14	0	0	0	K4E1X7	2	839.878	1677.74	8.1032e-11
AVENEPNNLEYACR	14	0	0	0	K4E1X7	3	560.255	1677.74	0.0004906
AVENEPNNLEYACR	14	0	0	0	K4E1X7	3	560.255	1677.74	7.0233e-05
AVENEPNNLEYACR	14	0	0	0	K4E1X7	2	839.878	1677.74	4.1021e-11
AVENEPNNLEYACR	14	0	0	0	K4E1X7	3	560.255	1677.74	0.00034775
AVENVMTELLLHAR	14	0	0	0	Q4D6H7	3	532.624	1594.85	0.00012941
AVENVMTELLLHAR	14	0	0	0	Q4D6H7	3	532.624	1594.85	0.010286
AVEPYCR	7	0	0	0	Q4DT61	2	447.711	893.407	0.051191
AVEPYCR	7	0	0	0	Q4DT61	2	447.711	893.407	0.011984
AVEPYIAYGYPSLR	14	0	0	0	Q4DVM5	2	799.914	1597.81	0.00034491
AVEPYIAYGYPSLR	14	0	0	0	Q4DVM5	2	799.914	1597.81	0.0099472
AVESQLQVYSEVIGLRK	17	0	0	1	K4DN22	3	640.358	1918.05	1.2007e-06
AVESQLQVYSEVIGLRK	17	0	0	1	K4DN22	3	640.358	1918.05	0.0053442
AVESVPPKPK	10	0	0	1	K4DTI2	3	351.21	1050.61	0.037199
AVESVPPKPK	10	0	0	1	K4DTI2	3	351.21	1050.61	0.053639
AVESVPPKPK	10	0	0	1	K4DTI2	3	351.21	1050.61	0.019842
AVESVPPKPK	10	0	0	1	K4DTI2	3	351.21	1050.61	0.040305
AVFLDLEPTVVDEIRTGTYR	20	0	0	1	Q4CLA1	3	765.406	2293.2	0.036949
AVFNAALDEPFR	12	0	0	0	K4DS29	2	675.346	1348.68	0.00045251
AVFNAALDEPFR	12	0	0	0	K4DS29	2	675.346	1348.68	0.00066083
AVFNAALDEPFR	12	0	0	0	K4DS29	2	675.346	1348.68	0.012939
AVFNAALDEPFRAPDGTVAGLVR	23	0	0	1	K4DS29	3	796.089	2385.24	1.6751e-06
AVFNAALDEPFRAPDGTVAGLVR	23	0	0	1	K4DS29	3	796.089	2385.24	4.6169e-33
AVFPSIVGRPR	11	0	0	1	P60712	3	400.24	1197.7	0.0048111
AVFPSIVGRPR	11	0	0	1	P60712	3	400.24	1197.7	0.010444
AVFVTGAR	8	0	0	0	K4E746	2	410.737	819.46	0.023289
AVFVTGAR	8	0	0	0	K4E746	2	410.737	819.46	0.024471
AVGADDVSIK	10	0	0	0	K4EE96	2	487.761	973.508	0.021133
AVGGEVPATASLAPK	15	0	0	0	Q4DHZ9	2	684.38	1366.75	0.00036419
AVGGEVPATASLAPK	15	0	0	0	Q4DHZ9	2	684.38	1366.75	3.3751e-06
AVGLLADVVR	10	0	0	0	Q4DPR3	2	506.811	1011.61	0.00032848
AVGLLADVVR	10	0	0	0	Q4DPR3	2	506.811	1011.61	0.002597
AVGMIAAAASR	11	0	0	0	K4E0Q3	2	509.279	1016.54	0.0086762
AVGVILQSVAEQSR	14	0	0	0	Q4DYP5	2	728.91	1455.8	1.2104e-43
AVGVILQSVAEQSR	14	0	0	0	Q4DYP5	2	728.91	1455.8	1.999e-14
AVGVILQSVAEQSRK	15	0	0	1	Q4DYP5	3	528.974	1583.9	1.0128e-05
AVGVILQSVAEQSRK	15	0	0	1	Q4DYP5	3	528.974	1583.9	8.9302e-06
AVHDVVLVGGSTR	13	0	0	0	K4DS68;Q4DTM9;Q4DTM8	2	655.365	1308.71	0.0017236
AVHDVVLVGGSTR	13	0	0	0	K4DS68;Q4DTM9;Q4DTM8	3	437.246	1308.71	0.00011918
AVHDVVLVGGSTR	13	0	0	0	K4DS68;Q4DTM9;Q4DTM8	3	437.246	1308.71	0.00024113
AVHDVVLVGGSTR	13	0	0	0	K4DS68;Q4DTM9;Q4DTM8	2	655.365	1308.71	0.00121
AVITTPTTTAVKPLATPATR	20	0	0	1	K4DM80	3	670.725	2009.15	1.8929e-10
AVITTPTTTAVKPLATPATR	20	0	0	1	K4DM80	3	670.725	2009.15	1.8073e-09
AVITTPTTTAVKPLATPATR	20	0	0	1	K4DM80	3	670.725	2009.15	6.0616e-10
AVITVPAYFNDSQR	14	0	0	0	Q4DAZ6	3	527.607	1579.8	0.052786
AVIVQNTDSK	10	0	0	0	Q4DMS7	2	537.793	1073.57	0.0016547
AVIVQNTDSK	10	0	0	0	Q4DMS7	2	537.793	1073.57	9.9704e-10
AVIYGLTAPK	10	0	0	0	K4E955	2	516.808	1031.6	6.4751e-06
AVIYGLTAPK	10	0	0	0	K4E955	2	516.808	1031.6	0.00056152
AVLAGYTR	8	0	0	0	Q4E581	2	425.743	849.471	0.0012006
AVLFLVSGVAEHTAR	15	0	0	0	Q4CSM0	3	523.963	1568.87	0.00019569
AVLIDLEPGTMDSVR	15	0	0	0	Q4DQP2;K4DM83	2	808.422	1614.83	2.7308e-09
AVLIDLEPGTMDSVR	15	0	0	0	Q4DQP2;K4DM83	3	539.284	1614.83	6.7886e-15
AVLIDLEPGTMDSVR	15	0	0	0	Q4DQP2;K4DM83	2	808.422	1614.83	1.4685e-15
AVLIDLEPGTMDSVR	15	0	0	0	Q4DQP2;K4DM83	3	539.284	1614.83	7.7018e-06
AVLIDLEPGTMDSVR	15	0	1	0	Q4DQP2;K4DM83	3	544.615	1630.82	0.00015572
AVLIDLEPGTMDSVR	15	0	1	0	Q4DQP2;K4DM83	3	544.615	1630.82	7.7953e-05
AVLQLSLPLDVFTIDGGGGTK	21	0	0	0	K4DWH2	2	1051.08	2100.15	0.024555
AVLQLSLPLDVFTIDGGGGTK	21	0	0	0	K4DWH2	2	1051.08	2100.15	0.00088093
AVLVSLENFEHVPGVK	16	0	0	0	Q4DUD1	3	579.989	1736.95	6.4205e-10
AVLVSLENFEHVPGVK	16	0	0	0	Q4DUD1	3	579.989	1736.95	4.7982e-10
AVLVSVYVPENGK	13	0	0	0	K4DP88	2	687.885	1373.76	0.0016341
AVLVSVYVPENGK	13	0	0	0	K4DP88	2	687.885	1373.76	0.00088793
AVLVSVYVPENGK	13	0	0	0	K4DP88	2	687.885	1373.76	7.1276e-06
AVMDAGVEASVVSK	14	0	1	0	Q4E0P2	2	689.848	1377.68	1.1628e-09
AVMDAGVEASVVSK	14	0	1	0	Q4E0P2	2	689.848	1377.68	9.8785e-07
AVMDAGVEASVVSK	14	0	0	0	Q4E0P2	2	681.85	1361.69	0.0010704
AVMDAGVEASVVSK	14	0	0	0	Q4E0P2	2	681.85	1361.69	0.0015753
AVNEYDVYR	9	0	0	0	Q4CM92	2	564.77	1127.52	0.030181
AVPEIASK	8	0	0	0	Q4CVJ1	2	407.737	813.46	0.007773
AVPEIASK	8	0	0	0	Q4CVJ1	2	407.737	813.46	0.007773
AVPKLEAWGAK	11	0	0	1	K4E7U1;K4EAZ1;K4EC28	3	390.561	1168.66	0.0002337
AVPKLEAWGAK	11	0	0	1	K4E7U1;K4EAZ1;K4EC28	3	390.561	1168.66	1.6843e-05
AVPKLEAWGAK	11	0	0	1	K4E7U1;K4EAZ1;K4EC28	3	390.561	1168.66	0.024163
AVPKLEAWGAKVEDPAALFK	20	0	0	2	K4E7U1;K4EAZ1;K4EC28	4	535.8	2139.17	0.0033284
AVSAVATTLGPK	12	0	0	0	Q4DYP5	2	557.827	1113.64	7.065e-10
AVSAVATTLGPK	12	0	0	0	Q4DYP5	2	557.827	1113.64	7.065e-10
AVSEEHLIAAMGLTGLSTGK	20	0	0	0	Q4D318	3	662.351	1984.03	0.002252
AVSGLPLHEAK	11	0	0	0	K4E6L5	2	561.319	1120.62	0.0075495
AVSGLPLHEAK	11	0	0	0	K4E6L5	3	374.549	1120.62	0.0013193
AVSGLPLHEAK	11	0	0	0	K4E6L5	2	561.319	1120.62	0.019796
AVSGLPLHEAK	11	0	0	0	K4E6L5	2	561.319	1120.62	0.015296
AVSGLPLHEAK	11	0	0	0	K4E6L5	2	561.319	1120.62	0.011608
AVSMEPNQATTTYDLTAK	18	0	0	0	K4E3P6	2	970.967	1939.92	7.9523e-23
AVSMEPNQATTTYDLTAK	18	0	0	0	K4E3P6	2	970.967	1939.92	1.6969e-21
AVSMEPNQATTTYDLTAK	18	0	1	0	K4E3P6	2	978.965	1955.91	0.0015915
AVSTEDGFVK	10	0	0	0	K4DZ35	2	526.767	1051.52	0.00084478
AVSTEDGFVK	10	0	0	0	K4DZ35	2	526.767	1051.52	0.0012066
AVTILIR	7	0	0	0	Q4DWG6	2	393.266	784.517	0.036088
AVVASTSNPLLTR	13	0	0	0	K4E948	2	664.88	1327.75	1.7674e-05
AVVASTSNPLLTR	13	0	0	0	K4E948	2	664.88	1327.75	6.5069e-10
AVVDAGYCPNEMQIGQTGK	19	0	0	0	K4E9M0	2	1019.47	2036.93	0.036735
AVVDEPYFDR	10	0	0	0	K4DSW4	2	605.791	1209.57	6.4343e-06
AVVDEPYFDR	10	0	0	0	K4DSW4	2	605.791	1209.57	6.7036e-06
AVVEFVTPEDASR	13	0	0	0	Q4DKI5	2	710.359	1418.7	3.235e-10
AVVEFVTPEDASR	13	0	0	0	Q4DKI5	2	710.359	1418.7	6.0277e-09
AVVNLVK	7	0	0	0	K4DY43	2	371.745	741.475	0.0072872
AVVNLVK	7	0	0	0	K4DY43	2	371.745	741.475	0.0017306
AVVTVPAYFNDSQR	14	0	0	0	K4DS68;Q4DTM9;Q4DTM8;K4E7J7	2	783.899	1565.78	9.0764e-06
AVVTVPAYFNDSQR	14	0	0	0	K4DS68;Q4DTM9;Q4DTM8;K4E7J7	3	522.935	1565.78	0.023131
AVVTVPAYFNDSQR	14	0	0	0	K4DS68;Q4DTM9;Q4DTM8;K4E7J7	2	783.899	1565.78	9.641e-11
AVVTVPAYFNDSQR	14	0	0	0	K4DS68;Q4DTM9;Q4DTM8;K4E7J7	3	522.935	1565.78	0.0040317
AVVVEALLR	9	0	0	0	Q4CP08	2	485.308	968.602	0.021356
AVVVEALLR	9	0	0	0	Q4CP08	2	485.308	968.602	0.029394
AVVYEGQLK	9	1	0	0	Q4DTN2	2	524.787	1047.56	0.00060914
AVVYEGQLK	9	1	0	0	Q4DTN2	2	524.787	1047.56	0.0014258
AVWSSQQQQQTGK	13	0	0	0	K4E9Q5	2	738.366	1474.72	3.6201e-10
AVWSSQQQQQTGK	13	0	0	0	K4E9Q5	2	738.366	1474.72	1.0108e-24
AVYNISGFSFTPEQLR	16	0	0	0	K4DRP0	2	914.965	1827.92	3.6531e-06
AVYNISGFSFTPEQLR	16	0	0	0	K4DRP0	2	914.965	1827.92	2.53e-09
AVYNISGFSFTPEQLR	16	0	0	0	K4DRP0	2	914.965	1827.92	1.6177e-09
AWGAPVK	7	0	0	0	K4E3I1	2	364.708	727.402	0.05024
AWGAPVK	7	0	0	0	K4E3I1	2	364.708	727.402	0.042625
AYADAILVTPK	11	0	0	0	Q4CPG3	2	581.329	1160.64	0.005779
AYADAILVTPK	11	0	0	0	Q4CPG3	2	581.329	1160.64	0.032506
AYADAILVTPK	11	0	0	0	Q4CPG3	2	581.329	1160.64	0.012967
AYADAILVTPK	11	0	0	0	Q4CPG3	2	581.329	1160.64	0.0006304
AYAIGQNDQVAQSLLK	16	0	0	0	Q4D144	2	859.957	1717.9	7.2772e-06
AYAIGQNDQVAQSLLK	16	0	0	0	Q4D144	2	859.957	1717.9	9.1369e-07
AYDDINENSLSDSDTAQFVFCR	22	0	0	0	K4DTV5	3	856.371	2566.09	0.0045222
AYDDINENSLSDSDTAQFVFCR	22	0	0	0	K4DTV5	2	1284.05	2566.09	0.00083321
AYDDINENSLSDSDTAQFVFCR	22	0	0	0	K4DTV5	2	1284.05	2566.09	0.021548
AYDDINENSLSDSDTAQFVFCR	22	0	0	0	K4DTV5	3	856.371	2566.09	6.1552e-05
AYDITYLTETR	11	0	0	0	K4E4N2	2	673.335	1344.66	0.0018007
AYICALVLTEQPK	13	0	0	0	Q4DD92	2	753.405	1504.8	7.5865e-09
AYLFQETK	8	0	0	0	Q4DRX1	2	500.261	998.507	0.0056196
AYLLQTVK	8	0	0	0	K4EDV1	2	468.282	934.549	0.0013907
AYLLQTVK	8	0	0	0	K4EDV1	2	468.282	934.549	0.00040214
AYLMDECGLEK	11	0	0	0	K4DTG9	2	664.797	1327.58	0.01646
AYLPVAESFGFTADLR	16	0	0	0	K4DM24	2	878.949	1755.88	0.00041345
AYLPVAESFGFTADLR	16	0	0	0	K4DM24	2	878.949	1755.88	1.7687e-05
AYSSGELSCEHVVR	14	0	0	0	K4EBH0	3	531.916	1592.73	0.012035
AYSSGELSCEHVVR	14	0	0	0	K4EBH0	3	531.916	1592.73	5.5846e-05
AYTRPQFR	8	0	0	1	Q4E2Y1	3	346.854	1037.54	0.023765
AYTRPQFR	8	0	0	1	Q4E2Y1	3	346.854	1037.54	0.024057
AYTVLDTTDGTNR	13	0	0	0	K4EDE0;K4EBN5	2	713.844	1425.67	0.00034706
AYTVLDTTDGTNR	13	0	0	0	K4EDE0;K4EBN5	2	713.844	1425.67	0.00034247
AYTVLDTTDGTNRVGDVFNPTTTTK	25	0	0	1	K4EBN5	3	896.443	2686.31	0.0060935
CAFADVPDPETAER	14	0	0	0	Q4DDU0	2	789.349	1576.68	0.0016152
CAFADVPDPETAER	14	0	0	0	Q4DDU0	2	789.349	1576.68	0.012815
CAFADVPDPETAER	14	0	0	0	Q4DDU0	2	789.349	1576.68	0.0016152
CAFTAEDDFVLR	12	0	0	0	K4DV27	2	722.332	1442.65	2.5498e-05
CAFTAEDDFVLR	12	0	0	0	K4DV27	2	722.332	1442.65	1.0532e-05
CAFTAEDDFVLR	12	0	0	0	K4DV27	2	722.332	1442.65	4.7945e-09
CAPTLDEDVTNALVGALAK	19	0	0	0	K4DZ35	2	979.499	1956.98	0.0091009
CAPTLDEDVTNALVGALAK	19	0	0	0	K4DZ35	2	979.499	1956.98	0.00014754
CEAGVNYYFR	10	0	0	0	K4E6H0	2	639.782	1277.55	0.0025553
CEAGVNYYFR	10	0	0	0	K4E6H0	2	639.782	1277.55	0.0037173
CFIPSTIAAFGDK	13	0	0	0	K4DRP0	2	713.855	1425.7	0.00094879
CFIPSTIAAFGDK	13	0	0	0	K4DRP0	2	713.855	1425.7	0.024983
CFIPSTIAAFGDK	13	0	0	0	K4DRP0	2	713.855	1425.7	0.0011766
CFIPSTIAAFGDK	13	0	0	0	K4DRP0	2	713.855	1425.7	0.012566
CGETGHFAR	9	0	0	0	Q4D6T8;Q4D8U5	3	345.487	1033.44	0.032185
CGINYQPPTVVPGGDLAK	18	0	0	0	Q4CLA1	2	943.477	1884.94	8.8183e-08
CGINYQPPTVVPGGDLAK	18	0	0	0	Q4CLA1	2	943.477	1884.94	4.7254e-07
CGINYQPPTVVPGGDLAK	18	0	0	0	Q4CLA1	3	629.321	1884.94	0.047785
CGINYQPPTVVPGGDLAK	18	0	0	0	Q4CLA1	2	943.477	1884.94	8.8185e-08
CGSSCVNGFR	10	0	0	0	Q4E4N2	2	572.237	1142.46	0.031851
CHLTYAAK	8	0	0	0	Q4D1T6	2	482.239	962.464	0.0098507
CIATGTNPIDMK	12	0	0	0	Q4DYP5	2	660.818	1319.62	0.0021247
CIATGTNPIDMK	12	0	0	0	Q4DYP5	2	660.818	1319.62	0.0015877
CIATGTNPIDMKR	13	0	0	1	Q4DYP5	3	492.915	1475.72	0.0015324
CIATGTNPIDMKR	13	0	0	1	Q4DYP5	3	492.915	1475.72	0.00026185
CIETSTPYVDLSFQPSEK	18	0	0	0	K4E5Y1;Q4CP00	2	1050.99	2099.97	4.7316e-33
CIETSTPYVDLSFQPSEK	18	0	0	0	K4E5Y1;Q4CP00	3	700.998	2099.97	6.2887e-10
CIETSTPYVDLSFQPSEK	18	0	0	0	K4E5Y1;Q4CP00	2	1050.99	2099.97	2.0105e-15
CIETSTPYVDLSFQPSEK	18	0	0	0	K4E5Y1;Q4CP00	2	1050.99	2099.97	8.8596e-33
CIETSTPYVDLSFQPSEK	18	0	0	0	K4E5Y1;Q4CP00	3	700.998	2099.97	3.6868e-12
CIETSTPYVDLSFQPSEK	18	0	0	0	K4E5Y1;Q4CP00	2	1050.99	2099.97	2.0105e-15
CIEVVEIGHR	10	0	0	0	K4DV27	3	404.545	1210.61	0.00021666
CIEVVEIGHR	10	0	0	0	K4DV27	3	404.545	1210.61	0.0010871
CIEVVEIGHR	10	0	0	0	K4DV27	3	404.545	1210.61	0.00084126
CIEVVEIGHR	10	0	0	0	K4DV27	3	404.545	1210.61	0.0021145
CIEVVEIGHRR	11	0	0	1	K4DV27	4	342.686	1366.71	0.013199
CIKENPDYGPCYR	13	0	0	1	K4E1X7	3	557.913	1670.72	0.0020528
CIKENPDYGPCYR	13	0	0	1	K4E1X7	2	836.366	1670.72	0.00083229
CIKENPDYGPCYR	13	0	0	1	K4E1X7	3	557.913	1670.72	0.00025253
CIKENPDYGPCYR	13	0	0	1	K4E1X7	2	836.366	1670.72	0.0014124
CKDYLLLEEELLK	13	0	0	1	Q4D0B9	3	555.964	1664.87	0.00012395
CKDYLLLEEELLK	13	0	0	1	Q4D0B9	2	833.442	1664.87	4.4093e-10
CKDYLLLEEELLK	13	0	0	1	Q4D0B9	3	555.964	1664.87	0.00018523
CKDYLLLEEELLK	13	0	0	1	Q4D0B9	2	833.442	1664.87	4.3248e-09
CLKGDGLVDFMGR	13	0	0	1	K4DTV7;Q4CN42;K4DP63	3	489.908	1466.7	0.030642
CLKGDGLVDFMGR	13	0	0	1	K4DTV7;Q4CN42;K4DP63	3	489.908	1466.7	0.049825
CLPSLFNPTAFPK	13	0	0	0	K4EDC5	2	746.387	1490.76	0.0093645
CLPSLFNPTAFPK	13	0	0	0	K4EDC5	2	746.387	1490.76	0.025185
CLQETENVVVALEDAEEKER	20	0	0	1	K4DQN8	3	787.713	2360.12	0.014311
CLQETENVVVALEDAEEKER	20	0	0	1	K4DQN8	3	787.713	2360.12	4.955e-18
CLQETENVVVALEDAEEKER	20	0	0	1	K4DQN8	3	787.713	2360.12	0.0038813
CLQLGAK	7	0	0	0	Q4D5C2	2	395.218	788.421	0.050695
CLQLGAK	7	0	0	0	Q4D5C2	2	395.218	788.421	0.024538
CLTQPAASIHNASVVPPLEVVPPR	24	0	0	0	Q4DAL7	3	851.46	2551.36	0.0043201
CLTQPAASIHNASVVPPLEVVPPR	24	0	0	0	Q4DAL7	3	851.46	2551.36	0.0094583
CNTIDFLQER	10	0	0	0	K4DUS5	2	648.306	1294.6	0.026846
CPHHVLVGAEVVCGR	15	0	0	0	K4ECN2	4	423.213	1688.82	0.0062116
CPHHVLVGAEVVCGR	15	0	0	0	K4ECN2	4	423.213	1688.82	7.6542e-06
CPHHVLVGAEVVCGR	15	0	0	0	K4ECN2	3	563.949	1688.82	2.0407e-06
CPSVPFPANR	10	0	0	0	K4E3X3	2	572.782	1143.55	1.7348e-15
CPSVPFPANR	10	0	0	0	K4E3X3	2	572.782	1143.55	0.01921
CQATEDGHVPR	11	0	0	0	K4DRH6;Q4E4V7	3	423.86	1268.56	0.029257
CQLIYDVTK	9	0	0	0	K4DRH6;Q4E4V7	2	570.292	1138.57	0.025369
CQLIYDVTK	9	0	0	0	K4DRH6;Q4E4V7	2	570.292	1138.57	0.028687
CSNGEASVMHGSR	13	0	0	0	K4DP63	3	464.531	1390.57	0.018848
CTDLAVAAAR	10	0	0	0	K4E583	2	524.266	1046.52	0.003583
CTDLAVAAAR	10	0	0	0	K4E583	2	524.266	1046.52	0.054521
CTDLAVAAAR	10	0	0	0	K4E583	2	524.266	1046.52	0.0027382
CTGLVEELVSEGCAAVK	17	0	0	0	Q4D634	2	911.44	1820.86	6.01e-07
CTGLVEELVSEGCAAVK	17	0	0	0	Q4D634	2	911.44	1820.86	0.0069579
CTGLVEELVSEGCAAVK	17	0	0	0	Q4D634	2	911.44	1820.86	5.6682e-06
CTGLVEELVSEGCAAVK	17	0	0	0	Q4D634	2	911.44	1820.86	0.00087817
CTVEGGEGSSFFPPR	15	0	0	0	K4E5Y1;Q4CP00	2	813.864	1625.71	6.8746e-16
CTVEGGEGSSFFPPR	15	0	0	0	K4E5Y1;Q4CP00	2	813.864	1625.71	3.7531e-05
CTVEGGEGSSFFPPR	15	0	0	0	K4E5Y1;Q4CP00	2	813.864	1625.71	2.4568e-06
CTVEGGEGSSFFPPR	15	0	0	0	K4E5Y1;Q4CP00	2	813.864	1625.71	2.0595e-13
CTVEGGEGSSFFPPR	15	0	0	0	K4E5Y1;Q4CP00	2	813.864	1625.71	1.4026e-05
CTVEGGEGSSFFPPR	15	0	0	0	K4E5Y1;Q4CP00	2	813.864	1625.71	6.5362e-06
CTVEGGEGSSFFPPR	15	0	0	0	K4E5Y1;Q4CP00	2	813.864	1625.71	1.6434e-15
CTVEGGEGSSFFPPR	15	0	0	0	K4E5Y1;Q4CP00	2	813.864	1625.71	4.1338e-14
CVAPSSTEVSDFNLTK	16	0	0	0	Q4DDD2	2	877.917	1753.82	4.5873e-06
CVAPSSTEVSDFNLTK	16	0	0	0	Q4DDD2	2	877.917	1753.82	9.5859e-05
CVAPSSTEVSDFNLTK	16	0	0	0	Q4DDD2	2	877.917	1753.82	0.0015373
CVAPSSTEVSDFNLTK	16	0	0	0	Q4DDD2	2	877.917	1753.82	0.007456
CVDASVTK	8	0	0	0	Q4CYG9	2	440.216	878.417	0.0093126
CYFTDTDAIIYVVDSSDKDR	20	0	0	1	Q4DPJ1	3	795.03	2382.07	3.6282e-05
CYFTDTDAIIYVVDSSDKDR	20	0	0	1	Q4DPJ1	3	795.03	2382.07	0.032363
CYFTDTDAIIYVVDSSDKDR	20	0	0	1	Q4DPJ1	3	795.03	2382.07	0.016931
CYFTDTDAIIYVVDSSDKDR	20	0	0	1	Q4DPJ1	3	795.03	2382.07	1.1761e-07
DAAPKSPEVSK	11	0	0	1	K4E595	2	564.798	1127.58	0.031709
DACKNLLK	8	0	0	1	K4EAL0	2	481.26	960.506	0.034893
DACKNLLK	8	0	0	1	K4EAL0	2	481.26	960.506	0.013826
DADLAEVRPASLPR	14	0	0	1	K4DTA2;Q4D5N5	3	503.939	1508.79	5.082e-05
DADLAEVRPASLPR	14	0	0	1	K4DTA2;Q4D5N5	3	503.939	1508.79	6.9509e-06
DADLSLPGR	9	0	0	0	K4E5X1;Q4CYC6	2	472.246	942.477	0.01348
DAEAWFNEK	9	0	0	0	P13645	2	555.249	1108.48	0.0020471
DAEAWFNEK	9	0	0	0	P13645	2	555.249	1108.48	2.0357e-16
DAEDWFFSK	9	0	0	0	Q04695	2	572.751	1143.49	0.012947
DAEEWFFTK	9	0	0	0	P02533	2	586.767	1171.52	0.00044082
DAEEWFFTK	9	0	0	0	P02533	2	586.767	1171.52	0.00044082
DAEEWFFTKTEELNR	15	0	0	1	P02533	3	638.967	1913.88	0.014727
DAEEWFFTKTEELNR	15	0	0	1	P02533	3	638.967	1913.88	0.00021163
DAETWFLSK	9	0	0	0	P08779	2	548.769	1095.52	0.015412
DAETWFLSK	9	0	0	0	P08779	2	548.769	1095.52	0.0092425
DAFASPSLVSAGGVLAAFAR	20	0	0	0	K4ECM5	3	636.339	1905.99	2.2071e-12
DAFASPSLVSAGGVLAAFAR	20	0	0	0	K4ECM5	3	636.339	1905.99	6.3766e-13
DAFASPSLVSAGGVLAAFAR	20	0	0	0	K4ECM5	2	954.005	1905.99	1.0206e-28
DAFLGSFLYEYSR	13	0	0	0	P02769	2	784.375	1566.74	0.025463
DAFPEEESCGVVER	14	0	0	0	Q4CPR5	2	812.351	1622.69	0.0003546
DAFPEEESCGVVER	14	0	0	0	Q4CPR5	2	812.351	1622.69	0.0084825
DAFVSPSLVSAGGVLAAFAR	20	0	0	0	K4DQX9	2	968.02	1934.03	0.037602
DAFVSPSLVSAGGVLAAFAR	20	0	0	0	K4DQX9	3	645.683	1934.03	0.00052657
DAGTIAGLNVIR	12	0	0	0	Q4CVR9	2	600.341	1198.67	6.4903e-10
DAGTIAGLNVIR	12	0	0	0	Q4CVR9	2	600.341	1198.67	7.598e-10
DAGTIAGLNVVR	12	0	0	0	K4DT97	2	593.333	1184.65	1.0549e-13
DAGTIAGLNVVR	12	0	0	0	K4DT97	2	593.333	1184.65	3.231e-18
DAGTIAGMEVLR	12	0	0	0	K4DS68;Q4DTM9;Q4DTM8;K4E7J7;Q4DAZ6	2	616.819	1231.62	0.0033983
DAGTIAGMEVLR	12	0	0	0	K4DS68;Q4DTM9;Q4DTM8;K4E7J7;Q4DAZ6	2	616.819	1231.62	3.2757e-05
DALFDELLAAQEAK	14	0	0	0	K4DU79	2	767.393	1532.77	0.047616
DALFDELLAAQEAK	14	0	0	0	K4DU79	2	767.393	1532.77	0.010794
DALLELADIVR	11	0	0	0	K4EBF6	2	614.351	1226.69	0.00020042
DALLELADIVR	11	0	0	0	K4EBF6	2	614.351	1226.69	0.0027628
DALNAMTEGFQPIQANDVTELEFEDIVR	28	0	1	0	Q4D8D3	3	1061.17	3180.49	8.0228e-07
DALNAMTEGFQPIQANDVTELEFEDIVR	28	0	1	0	Q4D8D3	3	1061.17	3180.49	4.2061e-05
DALNAMTEGFQPIQANDVTELEFEDIVR	28	0	0	0	Q4D8D3	3	1055.84	3164.5	8.9372e-05
DALNAMTEGFQPIQANDVTELEFEDIVR	28	0	0	0	Q4D8D3	3	1055.84	3164.5	0.032651
DANSCGGKEQLAAGVEEFGK	20	0	0	1	Q4CZT4	3	689.653	2065.94	3.3671e-34
DANSCGGKEQLAAGVEEFGK	20	0	0	1	Q4CZT4	2	1033.98	2065.94	0.00019026
DANSCGGKEQLAAGVEEFGK	20	0	0	1	Q4CZT4	2	1033.98	2065.94	1.1822e-05
DANSCGGKEQLAAGVEEFGK	20	0	0	1	Q4CZT4	3	689.653	2065.94	6.6613e-24
DANSCGGKEQLAAGVEEFGK	20	0	0	1	Q4CZT4	2	1033.98	2065.94	0.00025183
DAPDEPVHFEDALK	14	0	0	0	K4EEB4	3	528.251	1581.73	0.00041725
DAPEGSVLLGGAYVTVIGGIGCQLK	25	0	0	0	K4E6H6	3	825.437	2473.29	0.027087
DAQMPQWVDIFVSGK	15	0	1	0	K4DVP7	2	868.919	1735.82	5.9215e-07
DAQMPQWVDIFVSGK	15	0	1	0	K4DVP7	2	868.919	1735.82	4.5382e-10
DAQMPQWVDIFVSGK	15	0	0	0	K4DVP7	3	574.284	1719.83	0.041742
DASDVLVTMAAVGYMK	16	0	2	0	K4DU68	2	851.905	1701.8	1.472e-07
DASDVLVTMAAVGYMK	16	0	2	0	K4DU68	2	851.905	1701.8	3.7632e-06
DASDVLVTMAAVGYMK	16	0	2	0	K4DU68	2	851.905	1701.8	1.4954e-15
DASDVLVTMAAVGYMK	16	0	1	0	K4DU68	2	843.907	1685.8	2.3029e-10
DASDVLVTMAAVGYMK	16	0	1	0	K4DU68	2	843.907	1685.8	7.0384e-18
DASDVLVTMAAVGYMK	16	0	1	0	K4DU68	2	843.907	1685.8	3.1946e-06
DASDVLVTMAAVGYMK	16	0	1	0	K4DU68	2	843.907	1685.8	2.092e-06
DASDVLVTMAAVGYMK	16	0	1	0	K4DU68	3	562.941	1685.8	2.5652e-08
DASDVLVTMAAVGYMK	16	0	1	0	K4DU68	2	843.907	1685.8	1.0074e-19
DASDVLVTMAAVGYMK	16	0	1	0	K4DU68	2	843.907	1685.8	3.2409e-06
DASDVLVTMAAVGYMK	16	0	1	0	K4DU68	2	843.907	1685.8	2.544e-06
DASDVLVTMAAVGYMK	16	0	1	0	K4DU68	2	843.907	1685.8	2.4839e-06
DASDVLVTMAAVGYMK	16	0	1	0	K4DU68	2	843.907	1685.8	2.5551e-07
DASDVLVTMAAVGYMK	16	0	0	0	K4DU68	3	557.609	1669.81	5.9016e-10
DASDVLVTMAAVGYMK	16	0	0	0	K4DU68	2	835.91	1669.81	4.2636e-22
DASDVLVTMAAVGYMK	16	0	0	0	K4DU68	2	835.91	1669.81	7.9499e-06
DASDVLVTMAAVGYMK	16	0	0	0	K4DU68	3	557.609	1669.81	9.9888e-15
DASDVLVTMAAVGYMK	16	0	0	0	K4DU68	2	835.91	1669.81	2.7478e-36
DASDVLVTMAAVGYMK	16	0	0	0	K4DU68	2	835.91	1669.81	1.6543e-06
DASEFLPSDQISPR	14	0	0	0	K4DZT0	2	781.378	1560.74	0.0006261
DASFCGTLNFVDLAGSER	18	0	0	0	K4E5W8	2	979.949	1957.88	2.5962e-08
DASFCGTLNFVDLAGSER	18	0	0	0	K4E5W8	2	979.949	1957.88	3.8688e-07
DASFTLFDR	9	0	0	0	Q4E0X2	2	536.259	1070.5	0.032921
DASSTELTDHTAPR	14	0	0	0	K4DT87	2	750.85	1499.69	0.00020616
DASSTELTDHTAPR	14	0	0	0	K4DT87	2	750.85	1499.69	0.00031856
DASSTELTDHTAPR	14	0	0	0	K4DT87	3	500.902	1499.69	3.856e-06
DASSTELTDHTAPR	14	0	0	0	K4DT87	2	750.85	1499.69	0.016513
DASSTELTDHTAPR	14	0	0	0	K4DT87	3	500.902	1499.69	3.856e-06
DASSTELTDHTAPR	14	0	0	0	K4DT87	3	500.902	1499.69	9.2558e-05
DASSTELTDHTAPR	14	0	0	0	K4DT87	2	750.85	1499.69	0.00017499
DATAIVLDAAQSAAAK	16	0	0	0	K4DYH4	2	758.404	1514.79	2.2961e-05
DATAIVLDAAQSAAAK	16	0	0	0	K4DYH4	2	758.404	1514.79	0.0017979
DATAYTEYSRK	11	0	0	1	Q4DEL1	3	435.542	1303.6	0.0012702
DATAYTEYSRK	11	0	0	1	Q4DEL1	3	435.542	1303.6	0.01164
DATFQQFVDSIDK	13	0	0	0	Q4D8D3	2	757.362	1512.71	9.47e-06
DATFQQFVDSIDK	13	0	0	0	Q4D8D3	2	757.362	1512.71	2.6979e-09
DATGKLSISSVR	12	0	0	1	K4EDC5	3	411.898	1232.67	0.05394
DATILMVGLDAAGK	14	0	0	0	Q4CV29	2	687.869	1373.72	0.008986
DAVANEAERR	10	0	0	1	Q4E2Z0	2	565.781	1129.55	0.007605
DAVNEFDPTPMNDWTGTINKVPITVR	26	0	1	1	Q4CPE7	3	982.815	2945.42	0.028476
DAVNEFDPTPMNDWTGTINKVPITVR	26	0	1	1	Q4CPE7	3	982.815	2945.42	0.014468
DAVNEFDPTPMNDWTGTINKVPITVR	26	0	1	1	Q4CPE7	3	982.815	2945.42	0.029171
DAVNEFDPTPMNDWTGTINKVPITVR	26	0	0	1	Q4CPE7	3	977.483	2929.43	0.0025025
DAVNEFDPTPMNDWTGTINKVPITVR	26	0	0	1	Q4CPE7	3	977.483	2929.43	0.0062039
DAVNEFDPTPMNDWTGTINKVPITVR	26	0	0	1	Q4CPE7	3	977.483	2929.43	6.1867e-05
DAVNEFDPTPMNDWTGTINKVPITVR	26	0	0	1	Q4CPE7	3	977.483	2929.43	0.0045456
DAVNEFDPTPMNDWTGTINKVPITVR	26	0	0	1	Q4CPE7	3	977.483	2929.43	1.6475e-05
DAVNEFDPTPMNDWTGTINNVPITVR	26	0	1	0	Q4CNU5	3	978.131	2931.37	0.0021074
DAVNEFDPTPMNDWTGTINNVPITVR	26	0	0	0	Q4CNU5	3	972.799	2915.38	0.0030796
DAVNEFDPTPMNDWTGTINNVPITVR	26	0	0	0	Q4CNU5	3	972.799	2915.38	0.02438
DAVNEFDPTPMNDWTGTINNVPITVR	26	0	0	0	Q4CNU5	3	972.799	2915.38	3.6028e-07
DAVNEFDPTPMNDWTGTINNVPITVR	26	0	0	0	Q4CNU5	3	972.799	2915.38	0.0014765
DAVTVQSLDFLAK	13	0	0	0	Q4DTP9	2	703.88	1405.75	0.0012972
DAVTVQSLDFLAK	13	0	0	0	Q4DTP9	2	703.88	1405.75	0.00029589
DAVTVQSLDFLAK	13	0	0	0	Q4DTP9	2	703.88	1405.75	3.8732e-05
DAVTVQSLDFLAK	13	0	0	0	Q4DTP9	2	703.88	1405.75	3.9326e-10
DCASDIDVK	9	0	0	0	Q4D6T9	2	511.727	1021.44	0.011955
DCASDIDVK	9	0	0	0	Q4D6T9	2	511.727	1021.44	0.008471
DCAVGTRDDFDVAR	14	0	0	1	K4DX61	3	532.907	1595.7	0.043049
DCPNAPPGGER	11	0	0	0	Q4D6T8;Q4D8U5;Q4D6T7	2	585.254	1168.49	0.0012183
DCPNAPPGGER	11	0	0	0	Q4D6T8;Q4D8U5;Q4D6T7	2	585.254	1168.49	0.0010878
DCPNAPPGGER	11	0	0	0	Q4D6T8;Q4D8U5;Q4D6T7	2	585.254	1168.49	0.0243
DCSRPVNESLCFR	13	0	0	1	Q4D6T9	3	547.249	1638.72	0.00016087
DCSRPVNESLCFR	13	0	0	1	Q4D6T9	3	547.249	1638.72	7.3463e-11
DDANRPFVLESVK	13	0	0	1	K4EA87	3	497.26	1488.76	0.00032326
DDANRPFVLESVK	13	0	0	1	K4EA87	3	497.26	1488.76	0.00042119
DDFLAECILPLR	12	0	0	0	Q4DUP6	2	731.374	1460.73	0.0031192
DDFLAECILPLR	12	0	0	0	Q4DUP6	2	731.374	1460.73	0.0016791
DDGEKVIPPSLALVAALESGYR	22	0	0	1	K4E8Y0	3	767.409	2299.21	0.031309
DDGEKVIPPSLALVAALESGYR	22	0	0	1	K4E8Y0	3	767.409	2299.21	2.3206e-47
DDGEKVIPPSLALVAALESGYR	22	0	0	1	K4E8Y0	3	767.409	2299.21	0.023872
DDITVVLSR	9	0	0	0	K4DXD3	2	509.282	1016.55	0.00034444
DDITVVLSR	9	0	0	0	K4DXD3	2	509.282	1016.55	0.019726
DDITVVLSR	9	0	0	0	K4DXD3	2	509.282	1016.55	0.00018363
DDKSLQTPMAQPTCGLGQSTLQGQK	25	0	0	1	K4E8V8	3	897.102	2688.28	0.023878
DDKSLQTPMAQPTCGLGQSTLQGQK	25	0	0	1	K4E8V8	3	897.102	2688.28	1.6583e-05
DDLFNTNASIVR	12	0	0	0	Q4DXL5	2	682.844	1363.67	2.9811e-10
DDLFNTNASIVR	12	0	0	0	Q4DXL5	2	682.844	1363.67	2.9811e-10
DDNIHLQVGNVGDSR	15	0	0	0	Q4E4N2	2	819.895	1637.78	7.5278e-14
DDNIHLQVGNVGDSR	15	0	0	0	Q4E4N2	3	546.933	1637.78	2.7997e-05
DDNIHLQVGNVGDSR	15	0	0	0	Q4E4N2	2	819.895	1637.78	4.4493e-09
DDNIHLQVGNVGDSR	15	0	0	0	Q4E4N2	3	546.933	1637.78	1.5925e-14
DDVWAFYNDTR	11	0	0	0	K4DUN8	2	701.307	1400.6	0.0035282
DDVWAFYNDTR	11	0	0	0	K4DUN8	2	701.307	1400.6	0.0089269
DEDTDIRLDVIPR	13	0	0	1	K4E6H6	3	519.602	1555.78	0.019778
DEDTDIRLDVIPR	13	0	0	1	K4E6H6	3	519.602	1555.78	0.051136
DEFVSLCEK	9	0	0	0	K4E8Y0	2	563.758	1125.5	0.0009162
DEFVSLCEK	9	0	0	0	K4E8Y0	2	563.758	1125.5	0.00070702
DEFVSLCEKNPNNCLDAK	18	0	0	1	K4E8Y0	3	718.326	2151.96	1.611e-22
DEFVSLCEKNPNNCLDAK	18	0	0	1	K4E8Y0	2	1076.99	2151.96	9.17e-73
DEFVSLCEKNPNNCLDAK	18	0	0	1	K4E8Y0	3	718.326	2151.96	0.035831
DEFVSLCEKNPNNCLDAK	18	0	0	1	K4E8Y0	3	718.326	2151.96	0.010736
DEFVSLCEKNPNNCLDAK	18	0	0	1	K4E8Y0	3	718.326	2151.96	0.00056026
DEFVSLCEKNPNNCLDAK	18	0	0	1	K4E8Y0	3	718.326	2151.96	7.6903e-09
DEFVSLCEKNPNNCLDAK	18	0	0	1	K4E8Y0	2	1076.99	2151.96	3.8887e-07
DEFVSLCEKNPNNCLDAK	18	0	0	1	K4E8Y0	2	1076.99	2151.96	0.0061805
DEFVSLCEKNPNNCLDAK	18	0	0	1	K4E8Y0	3	718.326	2151.96	4.0726e-08
DEGGWSSAAVVK	12	0	0	0	K4E110	2	603.293	1204.57	0.014428
DEGGWSSAAVVKR	13	0	0	1	K4E110	3	454.565	1360.67	0.030716
DEPLPMLYMPDALGGVVK	18	0	0	0	K4DRP0	2	972.994	1943.97	0.010067
DETPSFEGSEEAPFTK	16	0	0	0	Q4CYZ6	2	885.889	1769.76	0.00097644
DETPSFEGSEEAPFTK	16	0	0	0	Q4CYZ6	2	885.889	1769.76	1.4722e-06
DETPSFEGSEEAPITK	16	0	0	0	Q4CR09	2	868.897	1735.78	6.0431e-19
DETPSFEGSEEAPITK	16	0	0	0	Q4CR09	2	868.897	1735.78	3.0476e-22
DFADNLGIPFLETSAK	16	0	0	0	K4DM88	2	869.438	1736.86	9.2748e-16
DFDALDSR	8	0	0	0	K4DTN3	2	469.714	937.414	0.012549
DFDALDSR	8	0	0	0	K4DTN3	2	469.714	937.414	0.021202
DFDGALVGGSFR	12	0	0	0	K4DXT8	2	620.801	1239.59	1.0598e-05
DFDGALVGGSFR	12	0	0	0	K4DXT8	2	620.801	1239.59	0.0024442
DFDGALVGGSFR	12	0	0	0	K4DXT8	2	620.801	1239.59	0.016165
DFDGALVGGSFR	12	0	0	0	K4DXT8	3	414.203	1239.59	0.033542
DFFLALR	7	0	0	0	K4E3X3	2	441.248	880.481	0.026063
DFFLALR	7	0	0	0	K4E3X3	2	441.248	880.481	0.023276
DFTGAPSYRFDEAWVNASK	19	0	0	1	K4E5Y1	3	721.004	2159.99	0.030674
DFVIGIR	7	0	0	0	K4E5Y1	2	410.24	818.465	0.029321
DGATFLDDPVIK	12	0	0	0	K4E2E8	2	645.832	1289.65	0.043501
DGATFLDDPVIK	12	0	0	0	K4E2E8	2	645.832	1289.65	0.0029194
DGATSVAPAR	10	0	0	0	Q4DUK7	2	472.743	943.472	0.010776
DGATSVAPAR	10	0	0	0	Q4DUK7	2	472.743	943.472	6.0906e-06
DGCAPVFSPR	10	0	0	0	Q4DCQ3	2	553.258	1104.5	0.017352
DGCAPVFSPR	10	0	0	0	Q4DCQ3	2	553.258	1104.5	0.0025951
DGDVDLTSR	9	0	0	0	K4E917;Q4DZ05	2	489.23	976.446	0.011049
DGDVDLTSR	9	0	0	0	K4E917;Q4DZ05	2	489.23	976.446	0.0023561
DGFEVEEFGSIPFSVHIPSTEVR	23	0	0	0	Q4DLX6;Q4DBW0	4	645.317	2577.24	0.020639
DGFEVEEFGSIPFSVHIPSTEVR	23	0	0	0	Q4DLX6;Q4DBW0	3	860.087	2577.24	7.9746e-33
DGFEVEEFGSIPFSVHIPSTEVR	23	0	0	0	Q4DLX6;Q4DBW0	3	860.087	2577.24	7.1221e-25
DGFEVEEFGSIPFSVHIPSTEVR	23	0	0	0	Q4DLX6;Q4DBW0	3	860.087	2577.24	0.019932
DGFEVEEFGSIPFSVHIPSTEVR	23	0	0	0	Q4DLX6;Q4DBW0	3	860.087	2577.24	5.2714e-05
DGFEVEEFGSIPFSVHIPSTEVR	23	0	0	0	Q4DLX6;Q4DBW0	3	860.087	2577.24	1.7198e-40
DGFEVEEFGSIPFSVHIPSTEVR	23	0	0	0	Q4DLX6;Q4DBW0	3	860.087	2577.24	1.2714e-09
DGFEVEEFGSIPFSVHIPSTEVR	23	0	0	0	Q4DLX6;Q4DBW0	3	860.087	2577.24	0.025768
DGFEVEEFGSIPFSVHIPSTEVR	23	0	0	0	Q4DLX6;Q4DBW0	3	860.087	2577.24	0.00041746
DGFEVEEFGSIPFSVHIPSTEVRR	24	0	0	1	Q4DLX6;Q4DBW0	4	684.342	2733.34	3.1215e-29
DGFEVEEFGSIPFSVHIPSTEVRR	24	0	0	1	Q4DLX6;Q4DBW0	3	912.121	2733.34	7.4462e-22
DGFEVEEFGSIPFSVHIPSTEVRR	24	0	0	1	Q4DLX6;Q4DBW0	4	684.342	2733.34	0.0017947
DGFEVEEFGSIPFSVHIPSTEVRR	24	0	0	1	Q4DLX6;Q4DBW0	4	684.342	2733.34	0.041597
DGFEVEEFGSIPFSVHIPSTEVRR	24	0	0	1	Q4DLX6;Q4DBW0	4	684.342	2733.34	3.8876e-11
DGFEVEEFGSIPFSVHIPSTEVRR	24	0	0	1	Q4DLX6;Q4DBW0	4	684.342	2733.34	0.033849
DGFEVEEFGSIPFSVHIPSTEVRR	24	0	0	1	Q4DLX6;Q4DBW0	3	912.121	2733.34	0.005898
DGFLGLPEDSGWVK	14	0	0	0	Q4DSA3	2	760.375	1518.74	0.017076
DGFQLTEPDSGVMWPVNTQGNNVR	24	0	0	0	K4DSK9;Q4DYW2;K4DKG6;K4DPB7	3	887.75	2660.23	0.0001266
DGFQLTEPDSGVMWPVNTQGNNVR	24	0	0	0	K4DSK9;Q4DYW2;K4DKG6;K4DPB7	3	887.75	2660.23	2.36e-07
DGGIALAPGDTVLVTSDPAFEK	22	0	0	0	Q4E1U3	2	1087.05	2172.1	0.00014568
DGGQEEAAFPEVR	13	0	0	0	K4E943	2	702.823	1403.63	1.1775e-55
DGGQEEAAFPEVR	13	0	0	0	K4E943	2	702.823	1403.63	5.4298e-55
DGGSEPLTTPFTGGDLER	18	0	0	0	K4EBV2	2	924.934	1847.85	0.047703
DGHEGPVSSTIVLPTVVAPK	20	0	0	0	K4E189	3	668.365	2002.07	1.0708e-23
DGHEGPVSSTIVLPTVVAPK	20	0	0	0	K4E189	2	1002.04	2002.07	6.5577e-06
DGHEGPVSSTIVLPTVVAPK	20	0	0	0	K4E189	2	1002.04	2002.07	3.6694e-41
DGHEGPVSSTIVLPTVVAPK	20	0	0	0	K4E189	3	668.365	2002.07	1.0149e-16
DGHEGPVSSTIVLPTVVAPK	20	0	0	0	K4E189	2	1002.04	2002.07	5.8605e-16
DGIIPLFVEGAK	12	0	0	0	Q4E4V7	2	629.856	1257.7	0.01864
DGLGMAILPTSLSK	14	0	0	0	Q4CXV0;K4ECJ8	2	701.884	1401.75	0.00048213
DGLGMAILPTSLSK	14	0	0	0	Q4CXV0;K4ECJ8	2	701.884	1401.75	0.0084338
DGLLWGDHK	9	0	0	0	K4E3I1;Q4DWC3	3	347.51	1039.51	0.018125
DGLLWGDHK	9	0	0	0	K4E3I1;Q4DWC3	2	520.762	1039.51	0.025931
DGLLWGDHK	9	0	0	0	K4E3I1;Q4DWC3	3	347.51	1039.51	0.025288
DGNCVPRPANAPSGSGDASDAR	22	0	0	1	K4DVI8	3	724.323	2169.95	0.0097942
DGNCVPRPANAPSGSGDASDAR	22	0	0	1	K4DVI8	3	724.323	2169.95	0.0050235
DGNTLLGEMQIQHPTAALIAR	21	0	0	0	Q4CPG3	3	750.395	2248.16	0.00022065
DGNTLLGEMQIQHPTAALIAR	21	0	0	0	Q4CPG3	3	750.395	2248.16	0.0099326
DGPTLSGLQMDITR	14	0	0	0	K4DYH8	2	752.377	1502.74	6.7219e-09
DGPTLSGLQMDITR	14	0	0	0	K4DYH8	2	752.377	1502.74	6.8579e-11
DGPTLSGLQMDITR	14	0	1	0	K4DYH8	2	760.375	1518.73	0.00017898
DGPVQLSNAVK	11	0	0	0	Q4DDA3	2	564.306	1126.6	0.0017297
DGPVQLSNAVK	11	0	0	0	Q4DDA3	2	564.306	1126.6	0.0017038
DGRCEGLLHK	10	0	0	1	K4DQN8	3	395.533	1183.58	0.034438
DGSVCGPDGRLPDASR	16	0	0	1	K4E1Q7	3	553.59	1657.75	6.0819e-06
DGTFVFPVEGTK	12	0	0	0	Q4DQS2;K4DT00	2	648.827	1295.64	1.5404e-05
DGTFVFPVEGTK	12	0	0	0	Q4DQS2;K4DT00	2	648.827	1295.64	1.1299e-08
DGTHAVGSTAAAAAAAEALAK	21	0	0	0	K4EE92	3	618.65	1852.93	4.7218e-16
DGTHAVGSTAAAAAAAEALAK	21	0	0	0	K4EE92	2	927.471	1852.93	1.2363e-54
DGTHAVGSTAAAAAAAEALAK	21	0	0	0	K4EE92	4	464.239	1852.93	2.59e-11
DGTHAVGSTAAAAAAAEALAK	21	0	0	0	K4EE92	3	618.65	1852.93	3.2428e-08
DGTHAVGSTAAAAAAAEALAK	21	0	0	0	K4EE92	3	618.65	1852.93	2.0921e-29
DGTHAVGSTAAAAAAAEALAK	21	0	0	0	K4EE92	2	927.471	1852.93	8.7542e-92
DGTHAVGSTAAAAAAAEALAK	21	0	0	0	K4EE92	4	464.239	1852.93	5.6844e-09
DGTHAVGSTAAAAAAAEALAK	21	0	0	0	K4EE92	3	618.65	1852.93	0.024593
DGTLDTDQDIDPVPEITR	18	0	0	0	K4E072	2	1000.48	1998.94	6.1617e-09
DGTLDTDQDIDPVPEITR	18	0	0	0	K4E072	2	1000.48	1998.94	1.2891e-07
DGVISSAGEIMSPENLPLPLNVTINHVYFQR	31	0	0	0	K4EE92	3	1137.59	3409.73	0.0095524
DGVISSAGEIMSPENLPLPLNVTINHVYFQR	31	0	1	0	K4EE92	3	1142.92	3425.73	0.0012138
DGVQSTLINWAEPK	14	0	0	0	K4DXB0	2	779.399	1556.78	0.0095485
DGYTYCLK	8	0	0	0	K4E5Y1;Q4CP00	2	510.229	1018.44	0.00071141
DGYTYCLK	8	0	0	0	K4E5Y1;Q4CP00	2	510.229	1018.44	0.0040426
DHWCDRLDLLQR	12	0	0	1	K4E1X7	3	542.932	1625.77	1.9055e-10
DHWCDRLDLLQR	12	0	0	1	K4E1X7	4	407.451	1625.77	0.03908
DHWCDRLDLLQR	12	0	0	1	K4E1X7	3	542.932	1625.77	0.00091553
DHWCDRLDLLQR	12	0	0	1	K4E1X7	4	407.451	1625.77	0.0013082
DICEAQVNSLGR	12	0	0	0	Q2UVX4	2	681.328	1360.64	3.3565e-05
DICEAQVNSLGR	12	0	0	0	Q2UVX4	2	681.328	1360.64	6.6576e-09
DICFGAEYFGASLPVLR	17	0	0	0	Q4CSH4;Q4DDA0	2	957.975	1913.93	2.8634e-05
DICFGAEYFGASLPVLR	17	0	0	0	Q4CSH4;Q4DDA0	2	957.975	1913.93	0.039481
DIEEILSEDMSK	12	0	0	0	K4E1Q7	2	704.829	1407.64	0.0022751
DIEEILSEDMSK	12	0	0	0	K4E1Q7	2	704.829	1407.64	0.0021263
DIENQYETQITQIEHEVSSSGQEVQSSAK	29	0	0	0	P35527	4	816.884	3263.51	0.054417
DIFSLADDTQIDPK	14	0	0	0	K4E0F8	2	789.388	1576.76	8.6377e-11
DIFSLADDTQIDPK	14	0	0	0	K4E0F8	2	789.388	1576.76	8.123e-11
DIFSLADDTQIDPKEVLAK	19	0	0	1	K4E0F8	3	706.704	2117.09	0.035869
DIFSLADDTQIDPKEVLAK	19	0	0	1	K4E0F8	3	706.704	2117.09	0.015569
DIFSLADDTQIDPKEVLAK	19	0	0	1	K4E0F8	3	706.704	2117.09	0.0401
DIHLALCLR	9	0	0	0	Q4CWE9	3	370.874	1109.6	0.0013159
DIKQYIIEQEGLSVGQTK	18	0	0	1	Q4DXG4	3	683.7	2048.08	0.0014376
DIKQYIIEQEGLSVGQTK	18	0	0	1	Q4DXG4	3	683.7	2048.08	0.025427
DISLAEWGR	9	0	0	0	Q4DNQ7	2	523.767	1045.52	0.050544
DISLAEWGR	9	0	0	0	Q4DNQ7	2	523.767	1045.52	0.030067
DISLAEWGR	9	0	0	0	Q4DNQ7	2	523.767	1045.52	0.00079711
DITVSELVR	9	0	0	0	Q4D3E4	2	516.29	1030.57	0.0084847
DITVSELVR	9	0	0	0	Q4D3E4	2	516.29	1030.57	0.012483
DIVHELPVSLEAFYTGK	17	0	0	0	Q4D832	3	640.003	1916.99	5.5747e-07
DIVIIHGK	8	0	0	0	K4E595;Q4DA56	2	447.774	893.533	0.021898
DIVIIHGK	8	0	0	0	K4E595;Q4DA56	2	447.774	893.533	0.0082796
DKETGEPVSDGGFR	14	0	0	1	K4E6H6	3	498.567	1492.68	0.026576
DKETVLK	7	0	0	1	K4DP88	2	416.742	831.47	0.002017
DKETVLK	7	0	0	1	K4DP88	2	416.742	831.47	0.012971
DKFEPYALVR	10	0	0	1	K4DT87	3	413.224	1236.65	5.3356e-07
DKFEPYALVR	10	0	0	1	K4DT87	2	619.332	1236.65	0.012527
DKFEPYALVR	10	0	0	1	K4DT87	3	413.224	1236.65	0.00071971
DKFEPYALVR	10	0	0	1	K4DT87	2	619.332	1236.65	0.043023
DKGVNWDVSK	10	0	0	1	K4DRK0	3	383.196	1146.57	0.0093078
DKGVNWDVSK	10	0	0	1	K4DRK0	2	574.291	1146.57	0.0025364
DKGVNWDVSK	10	0	0	1	K4DRK0	2	574.291	1146.57	0.010444
DKLILVSWNPDSGLPR	16	0	0	1	Q4D8D3	3	604	1808.98	0.032096
DKLILVSWNPDSGLPR	16	0	0	1	Q4D8D3	3	604	1808.98	0.0079136
DKSPAHVSEAAR	12	0	0	1	K4EDV1	3	423.218	1266.63	0.00052789
DKSPAHVSEAAR	12	0	0	1	K4EDV1	2	634.323	1266.63	0.00077426
DKSPAHVSEAAR	12	0	0	1	K4EDV1	2	634.323	1266.63	0.0070307
DKSPAHVSEAAR	12	0	0	1	K4EDV1	2	634.323	1266.63	0.00017207
DKSPAHVSEAAR	12	0	0	1	K4EDV1	3	423.218	1266.63	0.0011738
DKSPAHVSEAAR	12	0	0	1	K4EDV1	2	634.323	1266.63	0.0012764
DKSSFSK	7	0	0	1	Q4D0B9	2	399.703	797.392	0.029014
DKTPCLDDSR	10	0	0	1	Q4CQF8	2	603.775	1205.53	0.011755
DKTPCLDDSR	10	0	0	1	Q4CQF8	3	402.852	1205.53	0.051798
DLEAASQPQVSDVLAVAR	18	0	0	0	K4DW66	2	934.989	1867.96	1.3661e-21
DLEAASQPQVSDVLAVAR	18	0	0	0	K4DW66	3	623.662	1867.96	2.7441e-05
DLEAASQPQVSDVLAVAR	18	0	0	0	K4DW66	2	934.989	1867.96	2.2759e-33
DLELCLQSR	9	0	0	0	Q4D6M6	2	567.285	1132.55	0.0010027
DLELCLQSR	9	0	0	0	Q4D6M6	2	567.285	1132.55	0.0036082
DLGANQTVGFAYVAYATHEAAAK	23	0	0	0	Q4E4V0	3	790.057	2367.15	0.037235
DLGANQTVGFAYVAYATHEAAAK	23	0	0	0	Q4E4V0	3	790.057	2367.15	0.0055633
DLGGVLAVPNIR	12	0	0	0	Q4E132	2	612.359	1222.7	3.348e-05
DLGGVLAVPNIR	12	0	0	0	Q4E132	2	612.359	1222.7	0.0011344
DLGVPTPSAYCYIR	14	0	0	0	K4E557	2	806.395	1610.78	0.0015768
DLGVPTPSAYCYIR	14	0	0	0	K4E557	2	806.395	1610.78	0.0004633
DLGVPTPSAYCYIR	14	0	0	0	K4E557	2	806.395	1610.78	0.022785
DLIATTLDGGSASCFAYGQTGSGK	24	0	0	0	K4E5W8	2	1189.05	2376.09	3.9651e-06
DLLCEVGASR	10	0	0	0	Q4DD43	2	560.277	1118.54	0.013048
DLLLINTR	8	0	0	0	K4DWG8	2	479.29	956.565	0.02295
DLLPENAPDAATQK	14	0	0	0	Q4DEK1	2	741.875	1481.74	0.00035196
DLLPENAPDAATQK	14	0	0	0	Q4DEK1	2	741.875	1481.74	0.00083629
DLNSAEEEAQR	11	0	0	0	K4DN22	2	631.286	1260.56	1.4408e-05
DLNSAEEEAQR	11	0	0	0	K4DN22	2	631.286	1260.56	2.5991e-06
DLPDSGTDLELSILR	15	0	0	0	Q4DHU5	2	822.428	1642.84	0.0016677
DLPDSGTDLELSILR	15	0	0	0	Q4DHU5	2	822.428	1642.84	0.00012007
DLPDSGTDLELSILR	15	0	0	0	Q4DHU5	2	822.428	1642.84	0.0067829
DLPDSGTDLELSILR	15	0	0	0	Q4DHU5	2	822.428	1642.84	0.0137
DLPDSGTDLELSILR	15	0	0	0	Q4DHU5	2	822.428	1642.84	0.00038785
DLQLALK	7	0	0	0	Q4DP91	2	400.747	799.48	0.0094883
DLQLALK	7	0	0	0	Q4DP91	2	400.747	799.48	0.0035767
DLQTVNLAVR	10	0	0	0	Q4DEQ3	2	564.822	1127.63	0.011636
DLQTVNLAVR	10	0	0	0	Q4DEQ3	2	564.822	1127.63	0.0017832
DLSANVLKLPR	11	0	0	1	Q4DKK5	3	409.247	1224.72	0.011943
DLSDLLNVPVPTHAIQAEK	19	0	0	0	Q4DXT4	3	687.372	2059.09	0.0066506
DLSDLLNVPVPTHAIQAEK	19	0	0	0	Q4DXT4	3	687.372	2059.09	2.0115e-22
DLSIVMDTAR	10	0	0	0	K4E5F1	2	560.787	1119.56	0.038598
DLSLAFIR	8	0	0	0	K4DXJ3	2	467.771	933.528	0.026664
DLSLAFIR	8	0	0	0	K4DXJ3	2	467.771	933.528	0.023561
DLSPSTNLER	10	0	0	0	K4DV27	2	566.286	1130.56	3.8215e-06
DLSPSTNLER	10	0	0	0	K4DV27	2	566.286	1130.56	2.9768e-06
DLSSSSGAEAGEK	13	0	0	0	Q4E5Z8	2	619.281	1236.55	0.010901
DLVEAPARPASANAAASR	18	0	0	1	K4E0X7	3	589.643	1765.91	0.011739
DLVEAPARPASANAAASR	18	0	0	1	K4E0X7	3	589.643	1765.91	0.019711
DLVIACAK	8	0	0	0	Q4DXL5	2	445.244	888.474	0.045508
DLYSPLEQPQGTAPQLYQQQQQQR	24	0	0	0	K4DXV7	3	948.802	2843.38	1.6319e-15
DLYSPLEQPQGTAPQLYQQQQQQR	24	0	0	0	K4DXV7	3	948.802	2843.38	1.2555e-15
DLYSVLGVAR	10	0	0	0	Q4DLU9	2	546.806	1091.6	0.0043962
DLYSVLGVAR	10	0	0	0	Q4DLU9	2	546.806	1091.6	0.009547
DMFDYVTPVNVFDR	14	0	0	0	K4E3D7	2	859.398	1716.78	0.0021523
DMGGAAAVFCGFLTAVR	17	0	0	0	K4E9C8;Q4DZJ3	2	871.921	1741.83	0.052432
DMGPLVFSR	9	0	0	0	Q4DKE0	2	511.26	1020.51	0.016981
DMGPLVFSR	9	0	0	0	Q4DKE0	2	511.26	1020.51	0.034993
DMGPLVFSR	9	0	0	0	Q4DKE0	2	511.26	1020.51	0.035628
DMGTAWTEAIGTLPGVWVK	19	0	0	0	K4DRB7;Q4DYW2	2	1016.51	2031.01	0.048226
DMGTAWTEAIGTLPGVWVK	19	0	0	0	K4DRB7;Q4DYW2	2	1016.51	2031.01	0.01759
DMGTTWTEAIGTLPGVWTK	19	0	1	0	K4DQE4;K4DJ05;K4DMJ9;K4DKG6	2	1040.51	2079	7.8716e-08
DMGTTWTEAIGTLPGVWTK	19	0	1	0	K4DQE4;K4DJ05;K4DMJ9;K4DKG6	3	694.007	2079	7.0932e-10
DMGTTWTEAIGTLPGVWTK	19	0	1	0	K4DQE4;K4DJ05;K4DMJ9;K4DKG6	3	694.007	2079	3.7255e-05
DMGTTWTEAIGTLPGVWTK	19	0	1	0	K4DQE4;K4DJ05;K4DMJ9;K4DKG6	2	1040.51	2079	3.0208e-05
DMGTTWTEAIGTLPGVWTK	19	0	1	0	K4DQE4;K4DJ05;K4DMJ9;K4DKG6	2	1040.51	2079	3.8289e-09
DMGTTWTEAIGTLPGVWTK	19	0	0	0	K4DQE4;K4DJ05;K4DMJ9;K4DKG6	3	688.675	2063	0.0022489
DMGTTWTEAIGTLSGVWVK	19	0	1	0	Q4CQ38;K4DSJ7;K4DRA4	2	1034.51	2067	3.1906e-05
DMGTTWTEAVGTLPGVWVNAR	21	0	1	0	K4DVP7	2	1139.05	2276.09	2.5169e-08
DMGTTWTEAVGTLPGVWVNAR	21	0	1	0	K4DVP7	3	759.704	2276.09	7.8187e-22
DMGTTWTEAVGTLPGVWVNAR	21	0	1	0	K4DVP7	2	1139.05	2276.09	2.8353e-08
DMGTTWTEAVGTLPGVWVNAR	21	0	1	0	K4DVP7	3	759.704	2276.09	1.0447e-05
DMGTTWTEAVGTLPGVWVNAR	21	0	0	0	K4DVP7	3	754.372	2260.09	5.4365e-13
DMGTTWTK	8	0	0	0	K4DXB0;K4DJE8;K4DNT9	2	470.216	938.417	0.029962
DMLEVVDTLEK	11	0	0	0	Q4CPP0	2	646.326	1290.64	0.0021884
DMLEVVDTLEK	11	0	0	0	Q4CPP0	2	646.326	1290.64	0.0048239
DMLEVVDTLEK	11	0	0	0	Q4CPP0	2	646.326	1290.64	0.0046134
DMLEVVDTLEK	11	0	0	0	Q4CPP0	2	646.326	1290.64	0.0048532
DMQGGVGTAK	10	0	0	0	Q4DFP3;K4E6P1	2	482.232	962.449	0.045658
DMQGGVGTAK	10	0	0	0	Q4DFP3;K4E6P1	2	482.232	962.449	0.051412
DMQSVPVTLPK	11	0	0	0	Q4D5P4	2	607.826	1213.64	0.047776
DMTAEKVDSVEEK	13	0	1	1	Q4CRE8;K4E5N2;K4E681	3	499.564	1495.67	0.053304
DMTAEKVDSVEEK	13	0	1	1	Q4CRE8;K4E5N2;K4E681	3	499.564	1495.67	0.037735
DMTAEKVDSVEEK	13	0	0	1	Q4CRE8;K4E5N2;K4E681	3	494.233	1479.68	0.00033157
[truncated: 10,912 more rows]

## Sheet: Label free protein groups
Leading Protein ID	Fasta headers	Unique peptides	Unique peptides AzMyr 1	Unique peptides AzMyr 2	Unique peptides AzMyr 3	Unique peptides Control 1	Unique peptides Control 2	Unique peptides Control 3	Sequence coverage AzMyr 1 [%]	Sequence coverage AzMyr 2 [%]	Sequence coverage AzMyr 3 [%]	Sequence coverage Control 1 [%]	Sequence coverage Control 2 [%]	Sequence coverage Control 3 [%]	LFQ intensity AzMyr 1	LFQ intensity Control 1	MS/MS Count AzMyr 1	MS/MS Count Control 1	LFQ intensity AzMyr 2	LFQ intensity Control 2	MS/MS Count AzMyr 2	MS/MS Count Control 2	LFQ intensity AzMyr 3	LFQ intensity Control 3	MS/MS Count AzMyr 3	MS/MS Count Control 3	MS/MS Count	Only identified by site	Reverse	Contaminant	id	Peptide IDs	Peptide is razor	Mod. peptide IDs	Evidence IDs	MS/MS IDs	Best MS/MS	Oxidation (M) site IDs	Oxidation (M) site positions
ENSEMBL:ENSBTAP00000016242	>ENSEMBL:ENSBTAP00000016242 (Bos taurus) similar to alpha-tubulin I isoform 1	8	0	2	6	0	1	8	11.3	22	32.4	11.5	18	44.1	0	0	0	0	190090	0	0	0	5297500	14506000	16	17	33				43	125;431;458;749;766;825;1115;1371;2270;2727;2891;2975;3127;3642;3937	False;True;True;True;True;False;False;False;True;False;False;True;False;True;True	137;460;489;810;829;897;1206;1477;2442;2950;3129;3216;3377;3929;4246	512;513;514;1588;1684;2647;2648;2649;2650;2706;2707;2934;2935;2936;2937;2938;2939;3872;3873;3874;3875;3876;3877;3878;3879;3880;3881;3882;4807;4808;4809;4810;4811;4812;8101;8102;9769;9770;9771;9772;9773;10475;10476;10477;10797;10798;11299;13272;13273;13274;14349;14350;14351;14352	505;506;1473;1474;1559;1560;1561;2525;2568;2569;2570;2571;2572;2573;2574;2810;2811;2812;2813;2814;2815;3611;3612;3613;3614;3615;3616;3617;3618;3619;3620;3621;3622;3623;4600;4601;7497;7498;8969;8970;8971;8972;9661;9933;9934;9935;10348;12180;12181;12182;12183;12184;12185;12186;12187;12188;13238;13239;13240;13241;13242;13243	506;1474;1560;2525;2569;2815;3616;4601;7497;8972;9661;9935;10348;12184;13238	83	413
Q4E663	>tr|Q4E663|Q4E663_TRYCC Heat shock protein 20, putative OS=Trypanosoma cruzi (strain CL Brener) GN=Tc00.1047053508153.270 PE=3 SV=1;>tr|G3XCP0|G3XCP0_TRYCC Heat shock protein 20, putative OS=Trypanosoma cruzi (strain CL Brener) GN=Tc00.1047053510323.40 PE=	2	2	2	0	2	2	0	16.9	16.9	0	16.9	16.9	0	492430	726030	1	2	0	1550700	1	0	0	0	0	0	4				44	717;2598	True;True	769;2803	2516;2517;2518;2519;9236;9237;9238;9239	2413;2414;8462;8463	2414;8463	84	15
Q4DIQ4	>tr|Q4DIQ4|Q4DIQ4_TRYCC Hydroxymethylglutaryl-CoA lyase, putative OS=Trypanosoma cruzi (strain CL Brener) GN=Tc00.1047053506635.80 PE=4 SV=1;>tr|K4DIR1|K4DIR1_TRYCR Hydroxymethylglutaryl-CoA lyase, putative,3-hydroxy-3-methylglutarate-CoA lyase, putative O	2	2	1	0	0	0	0	8.2	4.9	0	0	0	0	324230	0	3	0	754000	0	1	0	0	0	0	0	4				45	706;2217	True;True	757;2387	2481;2482;7953	2385;2386;2387;7353	2386;7353
Q4DYE0	>tr|Q4DYE0|Q4DYE0_TRYCC Uncharacterized protein OS=Trypanosoma cruzi (strain CL Brener) GN=Tc00.1047053506321.280 PE=4 SV=1;>tr|K4DJ69|K4DJ69_TRYCR Uncharacterized protein OS=Trypanosoma cruzi GN=TCSYLVIO_010784 PE=4 SV=1	3	3	0	0	3	0	0	8.6	0	0	8.6	0	0	589000	295770	4	1	0	0	0	0	0	0	0	0	5				46	2061;2152;4226	True;True;True	2222;2315;4560	7347;7348;7349;7350;7722;7723;15460;15461	6737;6738;7114;7115;14277	6738;7114;14277
Q4DW94	>sp|Q4DW94|EFTS2_TRYCC Elongation factor Ts 2, mitochondrial OS=Trypanosoma cruzi (strain CL Brener) GN=Tc00.1047053506989.140 PE=3 SV=1;>sp|Q4D248|EFTS1_TRYCC Elongation factor Ts 1, mitochondrial OS=Trypanosoma cruzi (strain CL Brener) GN=Tc00.1047053503	3	2	3	1	1	0	1	9	12.9	4.3	4.3	0	4.3	560750	0	2	0	1658400	0	2	0	0	1238200	0	0	4				47	1078;3382;3465	True;True;True	1167;3648;3736	3728;3729;3730;3731;3732;12297;12608;12609	3485;3486;11291;11574	3486;11291;11574
K4DJJ2	>tr|K4DJJ2|K4DJJ2_TRYCR Nuclear cap binding protein, putative OS=Trypanosoma cruzi GN=TCSYLVIO_010674 PE=4 SV=1;>tr|Q4DHQ1|Q4DHQ1_TRYCC RNA-binding protein, putative OS=Trypanosoma cruzi (strain CL Brener) GN=Tc00.1047053510149.140 PE=4 SV=1	1	1	1	0	0	0	0	2	2	0	0	0	0	119160	0	1	0	209870	0	0	0	0	0	0	0	1				48	3696	TRUE	3991	13502;13503	12461	12461	85	104
Q4DYD9	>tr|Q4DYD9|Q4DYD9_TRYCC Stress-induced protein sti1, putative OS=Trypanosoma cruzi (strain CL Brener) GN=Tc00.1047053506321.290 PE=4 SV=1;>tr|K4DJL4|K4DJL4_TRYCR Stress-induced protein sti1, putative OS=Trypanosoma cruzi GN=TCSYLVIO_010785 PE=4 SV=1	12	10	7	3	7	7	2	18.7	14.6	7.4	14.9	14.9	5	3467000	1694200	9	7	5019600	3852700	5	5	683870	0	1	1	28				49	9;493;1113;1417;1418;1830;1850;1851;1988;2215;2436;3180	True;True;True;True;True;True;True;True;True;True;True;True	9;527;1204;1526;1527;1970;1990;1991;2141;2385;2621;3431	27;28;29;30;31;32;1784;1785;1786;1787;3867;3868;3869;3870;4964;4965;6495;6496;6567;6568;6569;6570;6571;6572;6573;7084;7085;7947;7948;7949;7950;7951;8667;8668;11448;11449	29;30;31;32;1665;3608;3609;4734;4735;6042;6101;6102;6103;6104;6105;6106;6107;6544;6545;7348;7349;7350;7351;7981;7982;7983;7984;10466;10467	29;1665;3609;4734;4735;6042;6101;6107;6545;7348;7984;10466	86	486
K4DJR2	>tr|K4DJR2|K4DJR2_TRYCR Uncharacterized protein OS=Trypanosoma cruzi GN=TCSYLVIO_010606 PE=4 SV=1;>tr|Q4DA79|Q4DA79_TRYCC Uncharacterized protein OS=Trypanosoma cruzi (strain CL Brener) GN=Tc00.1047053506795.90 PE=4 SV=1;>tr|Q4CN63|Q4CN63_TRYCC Uncharacter	2	1	1	0	0	0	0	2.9	3.9	0	0	0	0	330830	0	1	0	192910	0	1	0	0	0	0	0	2				50	1551;3559	True;True	1674;3837	5464;12959	5190;11874	5190;11874
K4DJS2	>tr|K4DJS2|K4DJS2_TRYCR Uncharacterized protein OS=Trypanosoma cruzi GN=TCSYLVIO_010602 PE=4 SV=1	15	11	14	9	1	0	0	41.9	69.7	40.5	4.9	0	0	28799000	0	11	0	229830000	0	23	0	13698000	0	14	0	48				51	733;986;987;1165;1259;1448;1527;1580;1962;2632;3343;3400;3519;3802;4145	True;True;True;True;True;True;True;True;True;True;True;True;True;True;True	788;789;1069;1070;1260;1357;1560;1649;1703;2115;2845;3606;3666;3791;4105;4473	2563;2564;2565;2566;3443;3444;3445;3446;3447;3448;3449;4064;4065;4066;4372;4373;5060;5061;5062;5392;5393;5394;5555;5556;5557;5558;7000;7001;7002;7003;7004;9367;9368;9369;12126;12369;12793;12794;12795;12796;12797;12798;13890;15172;15173	2448;2449;2450;2451;3244;3245;3246;3247;3248;3249;3250;3781;3782;3783;4084;4085;4810;4811;4812;5134;5135;5136;5267;5268;5269;5270;5271;5272;5273;5274;6478;6479;6480;6481;6482;8583;8584;8585;11088;11344;11719;11720;11721;11722;12833;12834;12835;14010	2451;3244;3250;3782;4084;4812;5136;5269;6478;8583;11088;11344;11720;12833;14010	87;88	105;220
Q4E024	>tr|Q4E024|Q4E024_TRYCC Mitochondrial DNA polymerase beta, putative OS=Trypanosoma cruzi (strain CL Brener) GN=Tc00.1047053507063.90 PE=4 SV=1;>tr|K4DJT0|K4DJT0_TRYCR Mitochondrial DNA polymerase beta, putative OS=Trypanosoma cruzi GN=TCSYLVIO_010588 PE=4	8	5	3	0	6	2	0	16.6	12.2	0	23.6	5	0	1385900	1148700	8	5	1604000	2810900	2	1	0	0	0	0	16				52	866;1576;1854;2543;2681;2813;3681;3710	True;True;True;True;True;True;True;True	941;1699;1994;2736;2900;3048;3973;4006	3052;3053;3054;3055;5543;5544;6579;6580;9044;9521;10149;10150;10151;13443;13576;13577	2906;2907;2908;2909;5258;6113;6114;8302;8719;9334;9335;9336;9337;9338;9339;12398;12540	2909;5258;6114;8302;8719;9334;12398;12540	89	293
K4DJV7	>tr|K4DJV7|K4DJV7_TRYCR Uncharacterized protein OS=Trypanosoma cruzi GN=TCSYLVIO_010565 PE=4 SV=1;>tr|Q4DIR7|Q4DIR7_TRYCC Uncharacterized protein OS=Trypanosoma cruzi (strain CL Brener) GN=Tc00.1047053511661.60 PE=4 SV=1;>tr|Q4DSS6|Q4DSS6_TRYCC Uncharacter	4	3	4	1	1	0	0	16.3	23.2	6.8	3.8	0	0	1722500	0	3	0	4359100	0	5	0	109450	0	0	0	8				53	812;1858;2935;2946	True;True;True;True	883;884;1998;3173;3185	2900;2901;2902;6592;6593;10606;10607;10608;10651;10652	2781;2782;2783;6121;9777;9778;9807;9808	2781;6121;9777;9808	90	145
Q4DCQ3	>tr|Q4DCQ3|Q4DCQ3_TRYCC Superoxide dismutase OS=Trypanosoma cruzi (strain CL Brener) GN=Tc00.1047053509775.40 PE=1 SV=1;>tr|K4DJW9|K4DJW9_TRYCR Superoxide dismutase OS=Trypanosoma cruzi GN=TCSYLVIO_010549 PE=3 SV=1;>tr|Q4D9I5|Q4D9I5_TRYCC Superoxide dismut	4	1	0	0	4	1	0	4.3	0	0	18.5	6.4	0	0	2692400	1	8	0	398630	0	1	0	0	0	0	10				54	605;3308;3309;3357	True;True;True;True	646;3569;3570;3621	2142;2143;11958;11959;11960;11961;11962;12200;12201	2012;2013;10902;10903;10904;10905;10906;11174;11175;11176	2013;10903;10906;11175
Q4DSP8	>tr|Q4DSP8|Q4DSP8_TRYCC Uncharacterized protein OS=Trypanosoma cruzi (strain CL Brener) GN=Tc00.1047053509937.160 PE=4 SV=1;>tr|Q4D7D9|Q4D7D9_TRYCC Uncharacterized protein OS=Trypanosoma cruzi (strain CL Brener) GN=Tc00.1047053510407.80 PE=4 SV=1;>tr|K4DJX	5	4	0	0	3	0	0	11	0	0	6.5	0	0	418310	327820	3	2	0	0	0	0	0	0	0	0	5				55	217;1420;3189;3868;4340	True;True;True;True;True	235;1529;3440;4173;4678	866;4969;11476;11477;14109;15857;15858	827;4737;10490;13030;14660	827;4737;10490;13030;14660	91	372
K4DJZ6	>tr|K4DJZ6|K4DJZ6_TRYCR Uncharacterized protein OS=Trypanosoma cruzi GN=TCSYLVIO_010631 PE=4 SV=1;>tr|Q4CSI2|Q4CSI2_TRYCC Uncharacterized protein OS=Trypanosoma cruzi (strain CL Brener) GN=Tc00.1047053506441.20 PE=4 SV=1;>tr|Q4D770|Q4D770_TRYCC Uncharacter	6	3	4	1	5	4	0	5.3	6.3	1.2	6.4	6.3	0	763020	480240	5	4	1766900	1636000	5	1	55696	0	0	0	15				56	1158;1822;2227;3314;4115;4248	True;True;True;True;True;True	1252;1961;2397;3576;4440;4584	4039;4040;4041;4042;4043;6468;7982;7983;7984;11981;11982;11983;11984;15055;15056;15057;15058;15059;15529	3759;3760;3761;3762;6024;7383;10924;10925;10926;10927;10928;10929;13894;13895;14333	3760;6024;7383;10926;13895;14333	92	70
K4DK56	>tr|K4DK56|K4DK56_TRYCR Uncharacterized protein (Fragment) OS=Trypanosoma cruzi GN=TCSYLVIO_010550 PE=4 SV=1;>tr|Q4DCQ5|Q4DCQ5_TRYCC Uncharacterized protein OS=Trypanosoma cruzi (strain CL Brener) GN=Tc00.1047053509775.30 PE=4 SV=1	1	1	0	0	0	0	0	1.1	0	0	0	0	0	140710	0	2	0	0	0	0	0	0	0	0	0	2				57	1512	TRUE	1632	5348	5098;5099	5098
Q4DH88	>tr|Q4DH88|Q4DH88_TRYCC Translation initiation factor, putative OS=Trypanosoma cruzi (strain CL Brener) GN=Tc00.1047053503955.70 PE=4 SV=1;>tr|K4DK71|K4DK71_TRYCR Translation initiation factor, putative OS=Trypanosoma cruzi GN=TCSYLVIO_010572 PE=4 SV=1;>tr	2	2	2	0	1	1	0	9	9	0	4.4	4.7	0	171330	0	1	0	476360	0	1	0	0	0	0	0	2				58	384;3803	True;True	410;4106	1431;1432;1433;13891;13892;13893	1339;12836	1339;12836	93	187
K4DKE2	>tr|K4DKE2|K4DKE2_TRYCR Uncharacterized protein OS=Trypanosoma cruzi GN=TCSYLVIO_010353 PE=4 SV=1	1	1	1	0	0	0	0	10.2	10.2	8.5	4.9	8.5	3.6	149110	0	0	0	499790	0	1	0	0	0	0	0	1				59	225;226;1254	True;True;True	243;244;1352	881;882;883;884;885;886;4357;4358;4359;4360;4361	840;841;4070	840;841;4070
Q4DDN8	>tr|Q4DDN8|Q4DDN8_TRYCC Vesicle-associated membrane protein, putative OS=Trypanosoma cruzi (strain CL Brener) GN=Tc00.1047053507811.60 PE=4 SV=1;>tr|K4DKF0|K4DKF0_TRYCR Vesicle-associated membrane protein, putative OS=Trypanosoma cruzi GN=TCSYLVIO_010526 P	7	5	7	4	1	2	0	27	32.1	19.5	5.6	12.1	0	1614400	0	3	0	9956400	624620	9	0	766770	0	0	0	12				60	1301;1449;1893;3405;3793;3964;3965	True;True;True;True;True;True;True	1402;1561;2035;2036;3671;4095;4276;4277	4497;4498;5063;5064;5065;6705;6706;6707;12384;12385;12386;12387;12388;12389;13862;13863;13864;13865;14450;14451;14452;14453	4185;4813;4814;6219;6220;11367;11368;12807;12808;12809;12810;13316;13317	4185;4814;6219;11367;12810;13316;13317	94	75
K4DPU7	>tr|K4DPU7|K4DPU7_TRYCR Trans-sialidase, putative (Fragment) OS=Trypanosoma cruzi GN=TCSYLVIO_008957 PE=4 SV=1;>tr|K4DKG6|K4DKG6_TRYCR Trans-sialidase, putative (Fragment) OS=Trypanosoma cruzi GN=TCSYLVIO_010506 PE=4 SV=1;>tr|K4DN03|K4DN03_TRYCR Trans-sial	1	1	1	1	0	0	0	5.4	5.4	5.4	0	0	0	242300	0	1	0	586440	0	1	0	48732	0	0	0	2				61	2610	TRUE	2819	9289;9290;9291	8525;8526	8525	95	1
Q4D144	>tr|Q4D144|Q4D144_TRYCC Proteasome subunit alpha type OS=Trypanosoma cruzi (strain CL Brener) GN=Tc00.1047053506985.30 PE=3 SV=1;>tr|K4DKH0|K4DKH0_TRYCR Proteasome subunit alpha type OS=Trypanosoma cruzi GN=TCSYLVIO_010341 PE=3 SV=1;>tr|Q4DIK4|Q4DIK4_TRYCC	4	4	2	0	3	2	0	18.9	8	0	13.3	8	0	693120	500650	2	3	0	1209800	1	0	0	0	0	0	6				62	457;1039;1562;2315	True;True;True;True	488;1123;1685;2489	1683;3594;3595;3596;3597;5500;5501;8243;8244;8245;8246	1558;3376;5226;7638;7639;7640	1558;3376;5226;7639	96	61
Q4D6X7	>tr|Q4D6X7|Q4D6X7_TRYCC Uncharacterized protein OS=Trypanosoma cruzi (strain CL Brener) GN=Tc00.1047053511647.10 PE=4 SV=1;>tr|Q4CMQ9|Q4CMQ9_TRYCC Uncharacterized protein OS=Trypanosoma cruzi (strain CL Brener) GN=Tc00.1047053404843.20 PE=4 SV=1;>tr|K4DKH1	1	1	1	0	0	0	0	4.3	4.3	0	0	0	0	59577	0	0	0	484050	0	1	0	0	0	0	0	1				63	1774	TRUE	1907	6264;6265	5858	5858
K4DKI7	>tr|K4DKI7|K4DKI7_TRYCR Retrotransposon hot spot (RHS) protein, putative (Fragment) OS=Trypanosoma cruzi GN=TCSYLVIO_010309 PE=4 SV=1;>tr|K4DKS7|K4DKS7_TRYCR Retrotransposon hot spot (RHS) protein, putative (Fragment) OS=Trypanosoma cruzi GN=TCSYLVIO_01037	1	0	1	0	0	1	0	4.8	13	0	4.8	13	0	0	0	0	0	0	90947	2	0	0	0	0	0	2				64	4018;4331	False;True	4334;4669	14647;14648;14649;14650;15825;15826	13498;13499;13500;14637;14638	13498;14637
K4DKV4	>tr|K4DKV4|K4DKV4_TRYCR Uncharacterized protein OS=Trypanosoma cruzi GN=TCSYLVIO_010342 PE=4 SV=1;>tr|Q4D145|Q4D145_TRYCC Uncharacterized protein OS=Trypanosoma cruzi (strain CL Brener) GN=Tc00.1047053506985.20 PE=4 SV=1	1	1	1	0	0	0	0	6.6	6.6	0	0	0	0	144640	0	1	0	282110	0	1	0	0	0	0	0	2				66	1532	TRUE	1654	5406;5407	5144;5145	5144
Q4DY30	>tr|Q4DY30|Q4DY30_TRYCC RNA-binding protein, putative OS=Trypanosoma cruzi (strain CL Brener) GN=Tc00.1047053511727.290 PE=4 SV=1;>tr|K4DKY5|K4DKY5_TRYCR RNA-binding protein, putative (Fragment) OS=Trypanosoma cruzi GN=TCSYLVIO_010185 PE=4 SV=1;>tr|K4DQW8|	4	2	3	0	3	0	0	10.8	15.3	0	16.1	0	0	450210	600740	3	3	684330	0	1	0	0	0	0	0	7				68	2;853;2776;2853	True;True;True;True	2;928;3008;3090	5;3017;9999;10000;10001;10341;10342;10343	5;2877;2878;9207;9208;9546;9547	5;2878;9207;9546	100	127
Q4DC96	>tr|Q4DC96|Q4DC96_TRYCC Uncharacterized protein OS=Trypanosoma cruzi (strain CL Brener) GN=Tc00.1047053511837.80 PE=4 SV=1;>tr|Q4CZQ8|Q4CZQ8_TRYCC Uncharacterized protein OS=Trypanosoma cruzi (strain CL Brener) GN=Tc00.1047053510123.10 PE=4 SV=1;>tr|K4DL81	2	2	1	0	0	0	0	9.1	4.9	0	0	0	0	201000	0	2	0	271230	0	0	0	0	0	0	0	2				69	1706;3012	True;True	1837;3256	6022;10911;10912	5646;10027	5646;10027
K4DLE5	>tr|K4DLE5|K4DLE5_TRYCR Fructose-bisphosphate aldolase OS=Trypanosoma cruzi GN=TCSYLVIO_010015 PE=3 SV=1	1	1	1	1	1	1	1	21.2	10.5	3.8	16.7	15.6	3.8	0	164900	2	1	0	986370	1	1	0	178610	1	1	7				70	238;377;1405;1856;2587;3083;4238	True;True;True;True;True;True;True	256;403;1514;1996;2790;3331;4573	916;1402;1403;1404;1405;4921;4922;4923;4924;4925;4926;6586;6587;6588;9211;11195;11196;15498	858;859;1310;1311;1312;4699;4700;4701;4702;4703;4704;4705;6119;8439;10253;14307	859;1310;4702;6119;8439;10253;14307	101;102;103	73;79;344
Q4DHY9	>tr|Q4DHY9|Q4DHY9_TRYCC Uncharacterized protein OS=Trypanosoma cruzi (strain CL Brener) GN=Tc00.1047053510297.70 PE=4 SV=1;>tr|K4DLH0|K4DLH0_TRYCR Uncharacterized protein OS=Trypanosoma cruzi GN=TCSYLVIO_009979 PE=4 SV=1	1	1	1	0	0	0	0	3.9	3.9	0	0	0	0	132410	0	2	0	266600	0	0	0	0	0	0	0	2				71	809	TRUE	880	2890;2891	2768;2769	2768
K4DLK7	>tr|K4DLK7|K4DLK7_TRYCR Trans-sialidase, putative (Fragment) OS=Trypanosoma cruzi GN=TCSYLVIO_010046 PE=4 SV=1;>tr|K4DPV6|K4DPV6_TRYCR Trans-sialidase, putative (Fragment) OS=Trypanosoma cruzi GN=TCSYLVIO_008947 PE=4 SV=1	1	1	1	0	0	0	0	7.6	7.6	0	0	0	0	574330	0	2	0	819100	0	1	0	0	0	0	0	3				72	3452	TRUE	3723	12574;12575	11549;11550;11551	11549
K4DLS7	>tr|K4DLS7|K4DLS7_TRYCR Golgi/lysosome glycoprotein, putative OS=Trypanosoma cruzi GN=TCSYLVIO_009817 PE=4 SV=1;>tr|Q4DU57|Q4DU57_TRYCC Golgi/lysosome glycoprotein, putative OS=Trypanosoma cruzi (strain CL Brener) GN=Tc00.1047053511391.180 PE=4 SV=1	4	1	0	1	4	0	0	1.3	0	1.3	8.5	0	0	0	587130	1	5	0	0	0	0	60200	0	0	0	6				73	239;871;1390;1776	True;True;True;True	257;946;1498;1909	917;918;919;3069;4872;6274	860;861;2917;2918;4655;5866	860;2917;4655;5866	104	153
Q4E097	>sp|Q4E097|IF61_TRYCC Eukaryotic translation initiation factor 6 OS=Trypanosoma cruzi (strain CL Brener) GN=EIF6 PE=3 SV=2;>tr|K4DLY3|K4DLY3_TRYCR Eukaryotic translation initiation factor 6 (EIF-6), putative OS=Trypanosoma cruzi GN=TCSYLVIO_009989 PE=3 SV=	1	1	0	0	1	0	0	7.3	0	0	7.3	0	0	0	147560	1	2	0	0	0	0	0	0	0	0	3				74	1617	TRUE	1744	5687;5688	5373;5374;5375	5373
K4DLY9	>tr|K4DLY9|K4DLY9_TRYCR Uncharacterized protein OS=Trypanosoma cruzi GN=TCSYLVIO_009758 PE=4 SV=1;>tr|Q4DSI4|Q4DSI4_TRYCC Uncharacterized protein OS=Trypanosoma cruzi (strain CL Brener) GN=Tc00.1047053508543.170 PE=4 SV=1	1	1	1	1	1	0	1	2.7	2.7	2.7	2.7	0	2.7	0	79245	1	0	141220	0	1	0	0	85603	0	0	2				75	2643	TRUE	2857	9400;9401;9402;9403;9404	8615;8616	8615
K4DM24	>tr|K4DM24|K4DM24_TRYCR Elongation factor 2, putative OS=Trypanosoma cruzi GN=TCSYLVIO_009936 PE=4 SV=1;>tr|Q4D5X0|Q4D5X0_TRYCC Elongation factor 2, putative OS=Trypanosoma cruzi (strain CL Brener) GN=Tc00.1047053508169.20 PE=4 SV=1;>tr|Q4D3T1|Q4D3T1_TRYCC	22	16	17	9	17	18	5	24.6	26.8	13.4	27.1	28.6	7.7	6734600	5308100	15	20	17516000	17199000	15	13	2381800	1500400	3	2	68				76	101;179;237;463;658;879;1054;1404;1458;1552;1820;2044;2345;2648;2785;3209;3369;3427;3493;4056;4106;4126	True;True;True;True;True;True;True;True;True;True;True;True;True;True;True;True;True;True;True;True;True;True	112;194;255;496;701;954;1139;1513;1571;1675;1957;2204;2523;2863;2864;3018;3462;3633;3695;3764;4376;4431;4452	424;425;426;427;428;697;698;699;912;913;914;915;1696;1697;1698;1699;2322;3083;3084;3085;3086;3087;3646;3647;3648;3649;4917;4918;4919;4920;5094;5095;5096;5097;5098;5099;5465;5466;5467;5468;5469;5470;6459;6460;6461;6462;7280;7281;7282;7283;7284;8343;9419;9420;9421;10022;10023;11540;11541;11542;11543;11544;11545;11546;11547;11548;11549;12243;12459;12460;12461;12700;12701;12702;12703;14802;14803;1480…	440;441;442;443;658;659;660;857;1575;1576;1577;1578;1579;1580;1581;2214;2930;2931;2932;2933;3414;3415;4696;4697;4698;4838;4839;4840;5191;5192;5193;5194;5195;5196;5197;5198;6015;6016;6017;6018;6688;6689;7712;7713;8629;8630;9225;10536;10537;10538;10539;10540;10541;10542;10543;10544;11232;11415;11641;11642;11643;11644;13655;13656;13657;13856;13857;13858;13859;13918	443;659;857;1579;2214;2932;3415;4698;4840;5195;6016;6688;7713;8630;9225;10543;11232;11415;11641;13655;13856;13918	105;106;107;108;109;110;111;112	13;353;379;414;552;685;729;732
Q4DBR3	>tr|Q4DBR3|Q4DBR3_TRYCC Stress-inducible protein STI1-like, putative OS=Trypanosoma cruzi (strain CL Brener) GN=Tc00.1047053508625.130 PE=4 SV=1;>tr|Q4CRA7|Q4CRA7_TRYCC Stress-inducible protein STI1-like, putative OS=Trypanosoma cruzi (strain CL Brener) GN	1	1	0	0	1	0	0	3.9	0	0	3.9	0	0	0	56961	1	0	0	0	0	0	0	0	0	0	1				77	4245	TRUE	4581	15519;15520	14324	14324
Q4D8G0	>tr|Q4D8G0|Q4D8G0_TRYCC Uncharacterized protein OS=Trypanosoma cruzi (strain CL Brener) GN=Tc00.1047053508567.40 PE=4 SV=1;>tr|K4DM52|K4DM52_TRYCR Uncharacterized protein OS=Trypanosoma cruzi GN=TCSYLVIO_009697 PE=4 SV=1;>tr|Q4DKA1|Q4DKA1_TRYCC Uncharacter	1	0	1	0	0	1	0	0	4.5	0	0	4.5	0	0	0	0	0	0	183590	1	0	0	0	0	0	1				78	3364	TRUE	3628	12220;12221	11197	11197
K4DM78	>tr|K4DM78|K4DM78_TRYCR Uncharacterized protein OS=Trypanosoma cruzi GN=TCSYLVIO_009730 PE=4 SV=1;>tr|Q4DHI4|Q4DHI4_TRYCC Uncharacterized protein OS=Trypanosoma cruzi (strain CL Brener) GN=Tc00.1047053508569.90 PE=4 SV=1	2	2	0	1	1	0	0	6.2	0	2.9	2.9	0	0	223500	0	1	2	0	0	0	0	38276	0	0	0	3				79	1535;1649	True;True	1657;1776	5412;5828;5829;5830	5150;5489;5490	5150;5490
K4DM80	>tr|K4DM80|K4DM80_TRYCR Dihydrolipoamide branched chain transacylase, putative OS=Trypanosoma cruzi GN=TCSYLVIO_009880 PE=3 SV=1;>tr|Q4D8Z1|Q4D8Z1_TRYCC Dihydrolipoamide branched chain transacylase, putative OS=Trypanosoma cruzi (strain CL Brener) GN=Tc00.	7	6	4	1	1	0	0	20.9	10.4	2.3	2.3	0	0	1571700	0	9	0	1466900	0	5	0	152670	0	0	0	14				80	37;1119;1407;2103;2439;3495;3582	True;True;True;True;True;True;True	41;1210;1516;2265;2624;3766;3862	114;3893;3894;4929;4930;7514;7515;7516;8675;12706;12707;13046	108;3630;3631;4707;4708;6866;7991;11648;11649;11650;11651;11652;11944;11945	108;3630;4707;6866;7991;11648;11944	113	330
K4DM83	>tr|K4DM83|K4DM83_TRYCR Epsilon tubulin, putative (Fragment) OS=Trypanosoma cruzi GN=TCSYLVIO_009724 PE=3 SV=1;>tr|K4DMA6|K4DMA6_TRYCR Epsilon tubulin, putative (Fragment) OS=Trypanosoma cruzi GN=TCSYLVIO_009795 PE=3 SV=1	2	2	2	1	2	2	1	77.6	77.6	35.1	77.6	77.6	37.6	5341500	2987000	4	3	11798000	12505000	2	4	0	254340	0	0	13				81	144;438;791;911;1241;1370;1821;1834	True;False;False;False;False;True;False;False	157;467;468;859;860;989;1339;1476;1958;1959;1960;1974	576;577;578;579;1616;1617;1618;1619;1620;1621;1622;1623;1624;1625;1626;1627;1628;1629;2823;2824;2825;2826;2827;2828;3207;3208;3209;3210;3211;3212;3213;4306;4307;4308;4309;4310;4799;4800;4801;4802;4803;4804;4805;4806;6463;6464;6465;6466;6467;6505;6506;6507;6508;6509;6510;6511;6512	564;565;566;567;568;569;1499;1500;1501;1502;1503;1504;1505;1506;1507;1508;1509;2700;2701;2702;2703;2704;2705;2706;2707;3041;3042;3043;3044;3045;3046;4017;4018;4019;4020;4021;4022;4023;4024;4025;4026;4027;4593;4594;4595;4596;4597;4598;4599;6019;6020;6021;6022;6023;6050;6051;6052;6053;6054;6055;6056;6057	568;1500;2707;3041;4017;4598;6023;6051	114;115;116;117	73;147;164;165
K4DM88	>tr|K4DM88|K4DM88_TRYCR Small GTP-binding protein Rab11, putative,Rab11 GTPase, putative OS=Trypanosoma cruzi GN=TCSYLVIO_009719 PE=3 SV=1;>tr|Q4CZR0|Q4CZR0_TRYCC Small GTP-binding protein Rab1, putative OS=Trypanosoma cruzi (strain CL Brener) GN=Tc00.1047	5	4	5	2	3	4	2	29.6	35	10.7	24.3	29.6	10.7	932940	481620	3	3	3451500	2683600	6	2	0	287290	1	0	15				82	593;807;2098;2328;2395	True;True;True;True;True	633;878;2260;2502;2577	2102;2103;2104;2105;2882;2883;2884;2885;7493;7494;7495;7496;8282;8283;8284;8285;8286;8287;8523;8524	1977;1978;1979;1980;1981;1982;2763;6851;6852;7670;7671;7672;7673;7674;7879	1979;2763;6851;7671;7879
Q4D531	>tr|Q4D531|Q4D531_TRYCC 60S ribosomal protein L7a, putative OS=Trypanosoma cruzi (strain CL Brener) GN=Tc00.1047053510835.40 PE=4 SV=1;>tr|K4DMD5|K4DMD5_TRYCR 60S ribosomal protein L7a, putative OS=Trypanosoma cruzi GN=TCSYLVIO_009765 PE=4 SV=1;>tr|Q4E3R2|	6	6	4	4	5	3	2	23.5	15.2	18.7	19.4	14.6	8.6	3851200	3830200	5	7	9305300	10007000	4	3	1560200	0	1	0	20				83	1930;2032;2095;2218;2674;3564	True;True;True;True;True;True	2077;2191;2257;2388;2893;3842	6838;6839;6840;6841;6842;6843;7242;7243;7244;7245;7480;7481;7954;7955;7956;9491;9492;9493;9494;9495;9496;9497;9498;12971;12972;12973;12974	6339;6340;6341;6342;6662;6663;6664;6846;7354;8692;8693;8694;8695;8696;8697;8698;8699;11884;11885;11886	6342;6662;6846;7354;8693;11885
Q4DDU0	>tr|Q4DDU0|Q4DDU0_TRYCC Splicing factor TSR1, putative OS=Trypanosoma cruzi (strain CL Brener) GN=Tc00.1047053509607.30 PE=4 SV=1;>tr|Q4CZR2|Q4CZR2_TRYCC Splicing factor TSR1, putative OS=Trypanosoma cruzi (strain CL Brener) GN=Tc00.1047053503715.10 PE=4 S	11	7	10	6	6	10	4	26.9	39.5	25.6	26.6	39.5	15	2947400	2546800	5	4	29781000	17874000	12	6	2045000	1284200	2	0	29				84	467;1463;2177;2453;2525;2561;3022;3023;3093;3341;3759	True;True;True;True;True;True;True;True;True;True;True	500;1577;1578;2341;2638;2711;2756;3267;3268;3341;3604;4058	1707;1708;1709;1710;1711;5131;5132;5133;5134;5135;5136;7793;7794;7795;7796;8727;8728;8729;8730;8731;8965;8966;8967;9108;9109;9110;9111;10943;10944;10945;10946;10947;10948;10949;11214;12114;12115;12116;12117;12118;12119;12120;12121;12122;12123;12124;13728;13729;13730;13731	1592;1593;1594;1595;4861;4862;7178;7179;8035;8036;8242;8348;8349;8350;10045;10046;10047;10048;10269;11081;11082;11083;11084;11085;11086;12673;12674;12675;12676	1592;4862;7179;8036;8242;8348;10045;10048;10269;11082;12675	118;119	176;182
Q4DHI6	>tr|Q4DHI6|Q4DHI6_TRYCC Uncharacterized protein OS=Trypanosoma cruzi (strain CL Brener) GN=Tc00.1047053508569.70 PE=4 SV=1;>tr|Q4DA32|Q4DA32_TRYCC Uncharacterized protein OS=Trypanosoma cruzi (strain CL Brener) GN=Tc00.1047053503733.80 PE=4 SV=1;>tr|K4DMK8	1	0	1	0	0	0	0	0	0.6	0	0	0	0	0	0	0	0	203330	0	2	0	0	0	0	0	2				85	1184	TRUE	1280	4138	3861;3862	3861
K4DN22	>tr|K4DN22|K4DN22_TRYCR Uncharacterized protein (Fragment) OS=Trypanosoma cruzi GN=TCSYLVIO_009446 PE=4 SV=1	2	2	1	1	2	1	1	30.8	22.7	6.2	28.6	14.6	10.4	784460	655620	2	1	0	441900	2	2	0	251070	1	0	8				86	425;657;914;928;1024;1231;2318;2387;3869;4191	True;True;True;True;True;True;True;True;True;True	454;700;992;1007;1108;1329;2492;2568;4174;4523;4524	1564;1565;1566;1567;1568;2318;2319;2320;2321;3223;3224;3255;3555;3556;4284;4285;4286;8251;8252;8496;8497;8498;14110;14111;14112;14113;14114;15347;15348;15349;15350;15351;15352;15353;15354	1447;1448;1449;2211;2212;2213;3056;3079;3341;3342;3343;3992;3993;3994;3995;7644;7645;7860;13031;13032;13033;13034;14160;14161;14162;14163;14164;14165	1447;2211;3056;3079;3341;3992;7645;7860;13032;14163	120;121	174;197
Q4DAW6	>tr|Q4DAW6|Q4DAW6_TRYCC Proteasome subunit alpha type OS=Trypanosoma cruzi (strain CL Brener) GN=Tc00.1047053504069.10 PE=3 SV=1;>tr|K4DN23|K4DN23_TRYCR Proteasome subunit alpha type OS=Trypanosoma cruzi GN=TCSYLVIO_009369 PE=3 SV=1;>tr|Q4CKY8|Q4CKY8_TRYCC	4	4	2	1	3	2	1	29.4	12.6	6.9	20.8	12.6	6.9	822610	643930	4	3	1315600	1048800	2	0	0	108720	0	0	9				87	859;2490;3916;4345	True;True;True;True	934;2675;4223;4683	3030;3031;3032;3033;3034;3035;8859;8860;8861;8862;14286;15868;15869	2888;2889;2890;2891;8153;8154;8155;13191;14668	2890;8153;13191;14668	122;123	180;201
K4DN41	>tr|K4DN41|K4DN41_TRYCR Surface glycoprotein, putative (Fragment) OS=Trypanosoma cruzi GN=TCSYLVIO_009546 PE=4 SV=1	1	1	1	1	0	0	0	14.3	12.1	9.2	2.5	2.5	0	336270	0	1	0	4705300	0	1	0	162290	0	0	0	2				88	2991;3723;3768;3935;4229	False;False;False;True;False	3232;4019;4020;4068;4244;4563	10839;13617;13618;13619;13775;13776;13777;14345;14346;14347;15466;15467;15468;15469;15470	9968;12582;12583;12584;12731;12732;13235;13236;14280;14281	9968;12582;12731;13236;14281	124	94
K4DN44	>tr|K4DN44|K4DN44_TRYCR Trans-sialidase, putative OS=Trypanosoma cruzi GN=TCSYLVIO_009415 PE=4 SV=1;>tr|K4DNT9|K4DNT9_TRYCR Trans-sialidase, putative (Fragment) OS=Trypanosoma cruzi GN=TCSYLVIO_009163 PE=4 SV=1;>tr|Q4CSS2|Q4CSS2_TRYCC Trans-sialidase, puta	1	0	1	0	0	0	0	0	3.8	0	0	0	0	0	0	0	0	338520	0	1	0	0	0	0	0	1				89	3367	TRUE	3631	12238	11228	11228
K4DN93	>tr|K4DN93|K4DN93_TRYCR Uncharacterized protein OS=Trypanosoma cruzi GN=TCSYLVIO_009356 PE=4 SV=1;>tr|Q4CR32|Q4CR32_TRYCC Uncharacterized protein OS=Trypanosoma cruzi (strain CL Brener) GN=Tc00.1047053511143.12 PE=4 SV=1	1	1	1	0	0	0	0	3.1	3.1	0	0	0	0	58829	0	1	0	141090	0	0	0	0	0	0	0	1				90	3812	TRUE	4115	13928;13929	12866	12866
Q4DNZ7	>tr|Q4DNZ7|Q4DNZ7_TRYCC 60S ribosomal protein L7, putative OS=Trypanosoma cruzi (strain CL Brener) GN=Tc00.1047053507519.110 PE=3 SV=1;>tr|K4DNL7|K4DNL7_TRYCR 60S ribosomal protein L7, putative OS=Trypanosoma cruzi GN=TCSYLVIO_009166 PE=3 SV=1;>tr|Q4DVM5|Q	2	2	0	0	2	0	0	8.7	0	0	8.7	0	0	167490	162680	0	2	0	0	0	0	0	0	0	0	2				91	1607;1903	True;True	1734;2047	5653;5654;6735;6736	5341;6243	5341;6243	125	168
Q4DNQ7	>tr|Q4DNQ7|Q4DNQ7_TRYCC Adenosylhomocysteinase OS=Trypanosoma cruzi (strain CL Brener) GN=Tc00.1047053511589.200 PE=3 SV=1;>tr|Q4D455|Q4D455_TRYCC Adenosylhomocysteinase OS=Trypanosoma cruzi (strain CL Brener) GN=Tc00.1047053511229.50 PE=3 SV=1;>tr|K4DNN4|	8	5	3	2	7	3	1	14.2	6.9	5.7	17.2	7.8	2.7	1289900	1000800	4	2	1892700	1504800	2	1	262680	0	0	0	9				92	168;342;639;1387;1648;1913;1926;3546	True;True;True;True;True;True;True;True	182;366;682;1495;1775;2057;2072;3821	664;1290;1291;2273;4864;4865;5824;5825;5826;5827;6766;6767;6768;6813;6814;12915;12916;12917;12918;12919;12920	624;1183;2171;4649;5488;6276;6314;11838;11839;11840	624;1183;2171;4649;5488;6276;6314;11840	126;127	26;30
Q4DAW5	>tr|Q4DAW5|Q4DAW5_TRYCC Cytochrome C oxidase subunit VI, putative OS=Trypanosoma cruzi (strain CL Brener) GN=Tc00.1047053504069.20 PE=4 SV=1;>tr|K4DNN7|K4DNN7_TRYCR Cytochrome c oxidase subunit VI, putative OS=Trypanosoma cruzi GN=TCSYLVIO_009370 PE=4 SV=1	11	8	3	1	10	6	1	42	22.9	6.4	56.7	40.1	6.4	2557300	4568500	6	11	874900	6272600	0	3	0	307290	1	1	22				93	221;222;305;596;845;846;1283;1284;1859;1968;2580	True;True;True;True;True;True;True;True;True;True;True	239;240;329;636;920;921;1382;1383;1999;2121;2782	874;875;1159;1160;1161;1162;2114;2115;2116;2117;2994;2995;2996;2997;2998;2999;3000;3001;3002;4439;4440;4441;4442;4443;6594;6595;7022;7023;9190	834;835;1057;1989;1990;1991;2859;2860;2861;2862;2863;4133;4134;4135;4136;4137;4138;6122;6493;6494;6495;6496;8417	834;835;1057;1989;2860;2863;4133;4137;6122;6494;8417	128;129	71;72
Q4D0U9	>tr|Q4D0U9|Q4D0U9_TRYCC RNA helicase, putative OS=Trypanosoma cruzi (strain CL Brener) GN=Tc00.1047053508319.40 PE=4 SV=1;>tr|K4DNQ1|K4DNQ1_TRYCR RNA helicase, putative OS=Trypanosoma cruzi GN=TCSYLVIO_009350 PE=4 SV=1;>tr|Q4CRH7|Q4CRH7_TRYCC RNA helicase,	4	3	2	0	2	1	0	7.8	4.1	0	3.9	2.3	0	412810	332530	2	2	1359100	0	2	0	0	0	0	0	6				94	751;965;1786;2415	True;True;True;True	812;1045;1919;2598	2657;3359;6301;6302;6303;6304;8578;8579	2532;3161;5885;5886;5887;5888;7924	2532;3161;5885;7924	130	434
K4DNW0	>tr|K4DNW0|K4DNW0_TRYCR Uncharacterized protein OS=Trypanosoma cruzi GN=TCSYLVIO_009112 PE=4 SV=1	1	1	0	0	0	0	0	3.4	0	0	0	0	0	421400	0	1	0	0	0	0	0	0	0	0	0	1				95	56	TRUE	62	221	231	231
K4DP18	>tr|K4DP18|K4DP18_TRYCR Uncharacterized protein OS=Trypanosoma cruzi GN=TCSYLVIO_009225 PE=4 SV=1;>tr|Q4D0Z8|Q4D0Z8_TRYCC Uncharacterized protein OS=Trypanosoma cruzi (strain CL Brener) GN=Tc00.1047053504017.54 PE=4 SV=1;>tr|Q4CYN8|Q4CYN8_TRYCC Uncharacter	4	3	4	0	0	0	0	18.9	18.9	0	0	0	0	353400	0	2	0	2779200	0	4	0	0	0	0	0	6				96	985;1151;3079;3996	True;True;True;True	1068;1245;3327;4311	3442;4008;4009;11187;11188;14560;14561	3243;3733;3734;3735;10246;13407	3243;3735;10246;13407
K4DP63	>tr|K4DP63|K4DP63_TRYCR Surface protease GP63, putative (Fragment) OS=Trypanosoma cruzi GN=TCSYLVIO_009010 PE=4 SV=1	0	0	0	0	0	0	0	37.8	40.6	19.6	0	4.2	0	0	0	0	0	0	0	0	0	0	0	0	0	0				98	499;500;512;1297;1759;1760;2121;2914;4244;4299	False;False;True;False;False;False;True;False;False;False	533;534;547;548;1397;1398;1891;1892;2283;3152;4580;4636	1801;1802;1803;1804;1827;1828;1829;1830;1831;4488;4489;4490;4491;6196;6197;6198;6199;6200;6201;6202;6203;7580;7581;7582;10544;10545;15517;15518;15717;15718;15719	1681;1682;1683;1684;1685;1708;1709;1710;1711;1712;4177;4178;4179;5782;5783;5784;5785;5786;5787;5788;5789;6955;6956;6957;6958;6959;6960;9723;9724;9725;14321;14322;14323;14542;14543	1681;1684;1711;4179;5784;5789;6958;9724;14322;14542	132;133	174;195
K4DP88	>tr|K4DP88|K4DP88_TRYCR Uncharacterized protein OS=Trypanosoma cruzi GN=TCSYLVIO_008990 PE=4 SV=1;>tr|Q4CPC6|Q4CPC6_TRYCC Uncharacterized protein OS=Trypanosoma cruzi (strain CL Brener) GN=Tc00.1047053508863.10 PE=4 SV=1	4	2	3	1	0	0	0	13	16.2	3.2	0	0	0	402580	0	1	0	3772300	0	3	0	130900	0	0	0	4				99	30;439;645;3398	True;True;True;True	31;469;688;3664	89;1630;2289;2290;12365;12366	83;1510;2188;11342	83;1510;2188;11342
K4DPF6	>tr|K4DPF6|K4DPF6_TRYCR Uncharacterized protein OS=Trypanosoma cruzi GN=TCSYLVIO_008909 PE=4 SV=1;>tr|Q4D8E8|Q4D8E8_TRYCC Uncharacterized protein OS=Trypanosoma cruzi (strain CL Brener) GN=Tc00.1047053511761.60 PE=4 SV=1;>tr|Q4DSK1|Q4DSK1_TRYCC Uncharacter	7	7	4	0	5	2	0	36	23.6	0	28.8	8.4	0	1607400	842910	6	3	1470500	0	0	0	0	0	0	0	9				100	393;1271;1279;1567;2383;2630;3779	True;True;True;True;True;True;True	419;1370;1378;1690;2564;2843;4081	1454;1455;1456;4412;4413;4414;4430;5515;5516;8488;8489;8490;9360;9361;13819;13820;13821;13822	1356;1357;4114;4127;5237;7855;8579;12768;12769	1356;4114;4127;5237;7855;8579;12768	134;135	227;250
K4DPK2	>tr|K4DPK2|K4DPK2_TRYCR Uncharacterized protein OS=Trypanosoma cruzi GN=TCSYLVIO_008897 PE=4 SV=1;>tr|Q4DQ03|Q4DQ03_TRYCC Uncharacterized protein OS=Trypanosoma cruzi (strain CL Brener) GN=Tc00.1047053509179.20 PE=4 SV=1	4	3	2	1	1	0	0	31.6	23.3	8.3	7.2	0	0	3209000	0	4	0	2968800	0	2	0	157290	0	1	0	7				101	378;817;1237;1541;1694;3316;3321;4356	True;True;True;True;True;True;True;True	404;889;1335;1663;1825;3578;3583;4694	1406;1407;2911;4296;5424;5425;5426;5427;5428;5971;5972;11987;11988;12006;12007;12008;15900;15901	1313;1314;2792;4005;5162;5163;5164;5597;5598;5599;10933;10934;10935;10948;10949;14697	1313;2792;4005;5164;5597;10934;10948;14697
K4DPP5	>tr|K4DPP5|K4DPP5_TRYCR NUP-1 protein, putative (Fragment) OS=Trypanosoma cruzi GN=TCSYLVIO_008806 PE=4 SV=1;>tr|Q4DB82|Q4DB82_TRYCC NUP-1 protein, putative (Fragment) OS=Trypanosoma cruzi (strain CL Brener) GN=Tc00.1047053508441.10 PE=4 SV=1	2	0	2	0	0	1	0	0	8.7	0	0	3.5	0	0	0	0	0	454660	0	2	0	0	0	0	0	2				102	3082;3830	True;True	3330;4133	11194;13978;13979	10252;12926	10252;12926
[truncated: 698 more rows]

## Sheet: SILAC protein groups
Leading protein ID Uniprot	Fasta headers	Unique peptides	Unique peptides Polymyxin-Silac-1	Unique peptides Polymyxin-Silac-2	Unique peptides SILAC-IP1	Unique peptides SILAC-IP2	Sequence coverage Polymyxin-Silac-1 [%]	Sequence coverage Polymyxin-Silac-2 [%]	Sequence coverage SILAC-IP1 [%]	Sequence coverage SILAC-IP2 [%]	Ratio H/L Polymyxin-Silac-1	Ratio H/L Polymyxin-Silac-2	Ratio H/L SILAC-IP1	Ratio H/L SILAC-IP2	Intensity Polymyxin-Silac-1	Intensity L Polymyxin-Silac-1	Intensity H Polymyxin-Silac-1	Intensity Polymyxin-Silac-2	Intensity L Polymyxin-Silac-2	Intensity H Polymyxin-Silac-2	Intensity SILAC-IP1	Intensity L SILAC-IP1	Intensity H SILAC-IP1	Intensity SILAC-IP2	Intensity L SILAC-IP2	Intensity H SILAC-IP2	Only identified by site	Reverse	Contaminant	id	Peptide IDs	Peptide is razor	Mod. peptide IDs	Evidence IDs	MS/MS IDs	Best MS/MS	Oxidation (M) site IDs	Oxidation (M) site positions
[truncated: 605 more rows]

[truncated: 1 more sheets: DDD85646 protein groups]
