# Supplementary material for: The N-myristoylome of Trypanosoma cruzi
Source: Sci Rep. 2016 Aug 5;6:31078. doi: 10.1038/srep31078 (PMC4974623; doi:10.1038/srep31078)
Supplement: Supplementary Table S2 [file srep31078-s3.xls]

## Sheet: Summary
	Supplementary tables
	S2 Proteins enriched in label-free experiments (LFQ) or SILAC experiments
	S4 Enrichment of the N-myristoylome from parasites treated with DDD85646
	S5 Functional analysis of consistently enriched proteins
	S7 Identifying homologs of N-myristoylated proteins from similar enrichments from Plasmodium falciparum and Leishmania major

## Sheet: Table S2
Table S2 Proteins enriched in label free experiments (LFQ) or SILAC experiments.
Table of proteins enriched by LFQ quantitation and or SILAC experiments (Figs 4 and S1).
Uniprot accession	LFQ	SILAC	FDR corrected p-value LFQ	Difference LFQ	MG	Protein names	Gene names	Length	Sequence	Predicted by Cordero et al	Accession	LFQ unique peptides	LFQ sequence coverage AzMyr 1 [%]	LFQ sequence coverage AzMyr 2 [%]	LFQ sequence coverage AzMyr 3 [%]	LFQ sequence coverage Control 1 [%]	LFQ sequence coverage Control 2 [%]	LFQ sequence coverage Control 3 [%]	SILAC unique peptides	SILAC IP1 sequence coverage [%]	SILAC IP2 sequence coverage [%]
K4EE92	+	+	0.000488968	10.7835		Uncharacterized protein (Fragment)	TCSYLVIO_000038	336	KGGDGSVLPPGVERTRTPGKRRRRRKITMGQQNARDSKLLRREVRVDTAPVVGDANHRNTSGGQKVGSRYATVRENILQQPAQYRDPMTEVTLTSSGGTTMGRDGTHAVGSTAAAAAAAEALAKQKKYPVVLRYADKDAKQLLTKKQNVYVTVETLGWRPVQMAPSEDSFYAILELTPGSHRFRFLVQDKEVVDSTQAIAEPPQEGSKDPPANILQLNEVLLMTKEDEEIIDDGEGWGQNHEMFVETRNYPPIAPVHLRYTPLNTPPTAVRCTRDGVISSAGEIMSPENLPLPLNVTINHVYFQRREDHSVMGLTTRYCNKYTTVVYYSRMGAPNG	.		13	44.6	54.8	39.6	0	0	0	15	44.3	55.4
K4DYH4	+	+	0.00494682	5.20813		Uncharacterized protein	TCSYLVIO_006002	783	MFRCFFWLSSKPTATRHRASQTAMRTAVHSTRETNRREAHADGGNALFASMYPAFKTKDLAQLLEKPLPSTANVLTIDGTAGVANSSASSILRFVITHDEEVSKLQNNPEHPHPLLLLVQTSLDKDDADTNEFVLTSALQQRDRLKDATAIVLDAAQSAAAKSVLNLVEGNKLEAKREGEPADATGGGDADAPSKKDPQDDVTAENHEGETERQPPEAEDALKSSNTKKTSTVATNTASTTTKAETKTSTSSNKGKKNANLGKKTNKDGSLKLSYTPPPGAVKPRSTSVPPTRDDMRESLQKMFCSSLAAPFQPPKQVERALFTGYVDRVRVADMMNLPIYGGGVVYTLYYRLTGAGACRTPLITITHILEGECRKKKGKEANVVDVITKNRVPILLLL…	.		8	33.8	25.2	10.5	4.7	1.1	0	33	45.3	21.1
K4DV27	+	+	0.00592387	7.03089	MG	Uncharacterized protein	TCSYLVIO_007184	599	MGAAASSGRRVPRATSASPYDHSQAMLLVNGSVRRAARRNLNHPIKNGNVGVDLGAIRKIDQRSQKTKASDREEIKFDNNDADPATLHILNAVKEADSLPDKKASLKLNLLRGCYPLLEQVPPHRFEHLAVLVYQKEGDVYFAQGDKESAKTTYSRAIQIAETRVARGEKEIYMVLKRYVLSMVGMARLWYEQERETTGFTLADKGIPVTFPEERNTPSVSSCDSSFLSDASTFSLNQEIIKSMTPKPPRRRAGPSVNVVRLPHPTKIKCAFTAEDDFVLRSKMIRELKASPCELLLLRCIEVVEIGHRRQSELLIPALIELAQIYEDLHLYNRSLLLVRRCLGILSVVYDYDHPWIIQLRRRGDYLMECMEEKTMDDMATKIQATWKMYKAMCVLEEA…	.		17	26.5	35.2	18	1.2	0	0	12	23.7	18
K4DT87	+	+	0.00179039	9.47428	MG	Dynein heavy chain	TCSYLVIO_007632	496	MGAARSRPAREAPVRYVAKQIPRADRIPVEQQFKKPEFTAQGINRRLEDVNTEPLMYVETSKDASSTELTDHTAPRWYLNTYMEMVDNQRTDQVIISGNLPLSWERDKFEPYALVRGRIDDEDLKWVLAAEQRKKGVDELLPSTKLERNVLQDILDTVELPRLQYRNYKGKLHKTIEDANTHIAARKEQIERAREAEILRKIGYTEQEVLQEEQYLTNRSRGVKSLDDLGASLREKKRRERAAQTNEMEDLLEERRTQELEAGEAVFTEEELLEKPEVLGIKPKPYGTRRQVYKHVYAADFGKDDRNQAKFQWWLDRTRRIKRAVDTIHGVPVYNERLSANEEQTRKQMREAAEFNFALSQAQGAKGFTDPRGHYDEFVSVLRKNKELNDDSRVEVHED…	.		32	61.9	56.2	42.1	0	2.8	0	29	54.2	48.4
Q4E2Z0	+	+	0.000580766	10.215	MG	Uncharacterized protein	Tc00.1047053508175.39	184	MGARASSEAAAAAHIPDADEDIADELRRQQQVLDEKRRRYARLSSEAVRQKRDKKKNVIEDVYEEDFETIDHIQALRFPPMVVKELKDAVANEAERRCAEVEKTMARCLQDKMWTTWKCQKERDRYTQCVDEKKRDNELLMAYRWKYKLGTLHGEIIGRDNMMRRIWHEHFPDRELPHPWVKDR	.		16	32.6	39.1	29.9	10.9	9.2	4.3	16	29.9	36.4
K4DWR5	+	+	0.000630179	11.2212	MG	Uncharacterized protein	TCSYLVIO_006250	355	MGASSSRERRSQRRSQSNAVTPPANMPPHLANQYSNRRQMPSNGNNVPTAPNYDASRPAPTLPPPPPPAQQQQQQQPSGNTENNNSANNNQRGVQEGQIVKMLATIDASSVDYDPTMQRLKFRVTSVCPFLSYEIHTGVKEYIRGGEVFYMPNKPKMEPPRLTLEGPQENKEINVHIDVSKLEEKERVYNKHYPKQQPCVIVLRYRIKELRKQENSSANASPVEEIVEHTEHTAVDLAENPKRRVISQIITAGGSAYVVEDLFGVDGDSPGAANGNPEVMLGTTIVPHEGEEDEDGLCVICLTVPKDTAVMPCRHMCLCKGCAEELMRHTPKCPVCRGFVSTLLHMPSINGNSPA	.		20	68.2	68.7	60	0	0	2.5	19	50.1	60.3
K4E6H0	+	+	0.00906061	6.37449	MG	Uncharacterized protein	TCSYLVIO_002914	867	MGAVPSRETQRRGLYFPRAPAGNHLCGGRKHEIVLIPLTKEFFPSPDCALFVQFHKTRCEAGVNYYFRRPGNPGDLSRIPATHNGDGESYPSREALYCGVVERVEEMLFDTDEEMCRAHERMGGMSSPGHADVKKRVLPILCAVAFRYDPNKVAQQTGHTGNFNSQQLHSAMEQGVYLCGSIVNIVGCFGFVPMEVEGVPVAAAGLGSASGGSQTYPSRQTPPRPSLPDGSLVSGRRSRMLSPGAASSAMMAREPHEDSFGAVPVHYQRIAMHPAPACGSSMASSPSYDPRQPMLQQRPRVTVPGATGHIHLEGIAGSNYEHFVSLPPPVAAPLAAIVFLTKSAGEQNLSRVTFLAASMYCDQLIDAGLLQRPAAQTTHSPYHLKPSMPPMDTFSFSSL…	.		16	16.7	19.3	9	0	1.2	1.2	11	13	5.9
Q4DPJ1	+	+	0.0101224	5.60722	MG	ADP-ribosylation factor	Tc00.1047053506513.60	190	MGAWISQLKAALGFLPADKKIRVLILGLDNAGKTSILYRLQLGNVVSTVPTVGFNLETMNYKNISFEVWDLGGQANIRPFWRCYFTDTDAIIYVVDSSDKDRMGVAKHELYNLLDEDELRESLLLIFANKQDTMGAASETEVAQLLGVASLTNRTWTIVRSSAKTGEGLIEGMDWLCDKLRERGTVSSTL	.		7	44.7	51.6	5.8	0	0	0	10	46.8	61.6
K4E5Y1	+	+	0.0361739	7.18451	MG	Cytoskeleton-associated protein CAP5.5	TCSYLVIO_002991	792	MGCCASKEKQPRPEPTAKPAAATKGDTSKAPAQAPTEDVVKVEGVVQKQATVPEEVLERLRRVMEARQATYKYGKCTVEGGEGSSFFPPRGLCHLIKKGDTWFLHNDTMNYEMHVNCKFSPDSSVIPLGSSIKKDEEDDSAIVSAVVYPLDTVEFLCGEKGMYRTDVFAQALSEEYRQGLQVLTQAATEELQRVIELADGSVDEEGILCKCIETSTPYVDLSFQPSEKMLYRPDVDGRPIAAVEIRRSTECHGVNRRKVDAICGTVIPQCIDPGHLCDNWLMCAVAALAEDGERVKEMFALCNPEETRLGAYRVSLNKNGWWKTVLLDDFLPTVNEVPCFARVLDDPSELWVSLLQKAYAKLHGSYSSITGGDASHALRDFTGAPSYRFDEAWVNASKG…	Y	EAN92788.1, EAN87963.1, EAN82002.1, EAN98251.1, EAN94845.1	45	60.9	49.4	23.1	6.9	13.1	0	44	50.9	50.1
Q4CW64	+	+	0.00115575	9.97457	MG	Calpain-like cysteine peptidase	Tc00.1047053509003.30	131	MGCGASSKPSTVEYKNGKPSFKGDEIVRGFDEGNGLLFRIVNNKKKQWAYYNDTTEYEMHVKVTFGEDCDIKALGKTHLEKLESGEHLATIVVHPCETEMFIEGRVNGFKVKMDAVPTEKNKRPKEEEEKK	Y	EAN84514.1, EAN84515.1	9	64.9	64.1	60.3	13	7.6	0	12	71.8	51.9
K4DUN8	+	+	0.0254714	6.36748	MG	Calpain cysteine peptidase	TCSYLVIO_007344	729	MGCGASTTQKPTTVAPEWNVPFEKKEVKKNENVVDEFEETTMRPLPEKNSFEKKFKIGAPTFVSEDITPCFDNGLLYRIAKDDVWAFYNDTRNYEMHVEFTFSRTSLIRAIGNTKVNQVESSGEYVAETVVYPTETVMYVKGSIAGFKSKIKALPLSEEYLQGKVRSCNLLIEPEMNRVKEFAVDFPTDDTILAECLERNIPFIDMYFPPNQDSISKGSDRPMKTVPWARPNMYLPDGYAPLVRLFRNKISPMSVDAGELGDSWLVCAIAAIAEYPKMVRGMFHHPRKAELTAKERAIGAYRVTLNKNGWWTNVVVDDYLPVLGGRVKYARSVDDPCEMWISILEKAYAKLHGSYANIIVGDPLLALQDLTGFPTTRYDESFASDVETGDTELIERLER…	Y	EAN98251.1, EAN94845.1	15	26.6	25.4	4.4	0	1.6	0	16	16.3	22.1
Q4CV42	+	+	0.00525863	7.61212	MG	Calpain-like cysteine peptidase	Tc00.1047053509001.40	147	MGCGSSKSKTKADGFVNGRPSDSFSYDEIRKCTERDNGLLFRLVSGDRKQWAFYNDSKTYEFHITVYFSSHSRVEPLGDTTVVRDPTDGRLVAKTIVYPCLTEPFVQGDIDGFDAEYQAVVLTEEYKRKRAEMKSKKHAAQANDDLE	Y	EAN84147.1	9	52.4	32.7	29.3	0	0	0	7	21.1	31.3
Q4DPA5	+	+	0.00237025	8.75768	MG	Uncharacterized protein	Tc00.1047053509647.130	164	MGCKNSKAREPPADTVTAAQANIATNKNSSTAPTLSPAQHHAKQTGETKRNNAASPASRGNNGEASENESRSEQPKKALGPGGNDVKQAASNSPSKQELDDEGNPLLLPNGDWVRTEGTPFYYSVEENLYFHPPSCQFYDPTNGMWYDPEKDEWYYDDENGAQE	.		7	37.2	29.3	23.8	0	6.7	0	6	23.8	30.5
K4E955	+	+	0.00757387	8.05234	MG	Uncharacterized protein	TCSYLVIO_001837	387	MGCSNSKNQKGREDKVDPHERILEREGNSASCGSRSATDVPERTRKPGSPSKKESKGKKKKKREGVERGKDVTVEPSGTGILSETPGTALRARPLHAVEAPGMKTPLASSLARGLQAIEIRETRVIHPPHPNRAGADGVDNYAVSSSSDMLASVITTSPLELEPHSSRPPAGTQRRVDASSEAAGEIPLSIQRSLTFDQYAQENGRRKRRMYPHALDAESPLRNSRGMGAAVSTPVNTSSMTTTTSTTRSSTPTSWVGKGKALHKTEIVEPVGAVVLPPMAPPIRAAREEMPTEAAIASKARPKPVVGTNGVLRRGLYDLPDESGSGDGEERRRAVIYGLTAPKGEHPWTFNSAGWEVLEQIHRLLKERGLRASQVYVSGLEANHYE	.		20	32.3	52.2	18.6	0	0	0	13	34.9	17.3
K4E3U8	+	+	0.0075277	5.4539	MG	Uncharacterized protein	TCSYLVIO_003600	822	MGCSQSKTRTKEWGGLQQRRRSPLMNPSERHGEPVVAEAEIPPFSPEKELVTWYNAQLEEGRRIFCAPPAALDKSPLPGTPVGSSHTKKKRSFPENVGNDEALTLYQVSPLNHIIGQGYFSRVMLADMAVQSTTADALAKNGIEAHLHPRKDLSHIASPGSTTANLLDATHSASRKYLIACKEYALAGDSAFFIYNQLRKEVKRLTHLTFSPCLLKVLHMEAVYEDSSTTENDTGGHLKLFKGMASHFAGEGVAGGSKKHGFRKQGDRSSAGNSHKIPEKVRIYMEYAKYGTLRNMLLSEIPKKFGKTYMHELTVRAYLREVLIALAFLHENDVVHADLCAKNIYISDHITNVYTTCFPAYIADIPAGKFATVPAEWVRRVLALMDPACMQPQYYSGEV…	.		12	17.3	19.1	6.2	0	0	0	3	1.2	4.4
Q4CZT4	+	+	0.00594634	5.97376	MG	Uncharacterized protein	Tc00.1047053506507.20	148	MGCTNTKEKKDANSCGGKEQLAAGVEEFGKLAKENPVAAKLKEEWSAFVCSLSLPTPLEAPREVWANTVDNPLTHRTVDKVGKLFLLYVKNDLTLREWGGNFDYTVVGLENQGFLKATASVDASSSTGRSKEAMWEVKVHYHSTAKTS	.		5	51.4	51.4	17.6	0	0	0	4	29.7	17.6
K4DTB6	+	+	0.000625291	9.31149	MG	Protein phosphatase 2C	TCSYLVIO_007482	290	MGETLSKPVTEKHTSTFETSHLRVGCCGMQGWRKSMEDAHVAQLNLEGDKHHAFFGVFDGHNGYKIAKYCSGHILDELMATPEYREGVYDEAFKKAFISLDRKLSEMPALRSEGGTAIICVLLAQGEIVCANAGDSRAVLFRGNRAIPLSTDHKPSVATEKARVEKAGGTVQCQRVNGTLALSRAIGDFDFKENPKVSWEEQMVTALPEVNRVKWTSEDAFIVIACDGVWDVLSNEECCDLVKKGLKETDSDIGLVCEMVLDKCLAPRVQGVGCDNMTIIVAQFKPAFFC	.		21	60.7	64.1	50	0	2.4	0	20	61	49.3
K4EC97	+	+	0.0106615	5.58804	MG	Uncharacterized protein	TCSYLVIO_001019	847	MGGCSSSQTCLTRGPIPSQLTLISENADGGAADAECGEPIANYVAASPNGLEREKEEEEEAGRKCLPHLRHPQLTIRTGANDMEWGEDGWAAGPISDGRKYALTPVVPVTPFTTRDVRKRIVSEFQKHYGACGDTGEAVTPCTTDEAKKPSNKLSDNAAENTPMDTNQLEAPKPSAISAALPNMDRSGVEMTPVASIGEESKGVTEKWEGSSAVSFHPITFQAINQTPQPASPQSREPSLTKSQEGDAQQESFFTIETSKKRRSFIGFRKNLKKTVVNRGSGSVGADKEEKEANRFSSRSNSNAKPQTDEAPLLTREHFIRIGTQRLEKRLFELKLVEHRVKGDGNCQFRALAQQLLGSEDLHEIIRVHVLTYMKGVRERFDCYFANKEEADGYYGRML…	.		12	17.1	16.6	6.6	0	0	1.4	9	13.6	8.6
K4DJS2	+	+	0.00176842	9.79459	MG	Uncharacterized protein	TCSYLVIO_010602	284	MGGGISNANQRENAQDDDVNEKRQWRLDERKRKFITSTVNSSNKGYTEGISDPLVARGTPDPVESTTSRSKLTLAKGNSENPSSGAAASSILVKGAGNSSSTNTMRNMRNAFVAIVGDGASETVESEKSNLEGEPGATTSQGSVMNVAGPFICQSYNNAVEKTKGLGRAPAPGFFRSVVGPSPVVSNLTRKKVTSFLRPCVATGSEEKTSRDVAFDPPAMPFVTPSTGGGSARGPLRMRLRIKQGNEGRPVARADTPEKGLLQKSGAKNKTVPPSAPYNLDFEW	.		15	41.9	69.7	40.5	4.9	0	0	15	60.6	55.3
K4E1X7	+	+	0.00184992	10.2312	MG	Uncharacterized protein	TCSYLVIO_004759	292	MGGGSSKPELKVGEKGAIASVAAPPPPEKTLSSGTKKSDEFAKYREFRDQLLSFSLGESAFDYAERLFEKNPSSPEVMALLAETTVLYDKSKNKVFRDHWCDRLDLLQRGVDVSRKCIKENPDYGPCYRTYVLCATREAEALYFIKSFLGLGLLENYNAIMKRGEKGMELLPSDSDIPNALGSLCGRCAYRWYSPTRPYGIWCGVPGWKEMWAKSIEFHKKAVENEPNNLEYACRLAQAYYQSGDLQNARRWYAKVRDEMPPEDLKDERWQSLAHTELSTAFAKTSWNVPFA	.		21	59.9	73.6	52.7	0	0	0	17	56.5	45.2
K4E595	+	+	0.00181881	9.25976	MG	Nitrate reductase, putative	TCSYLVIO_003124	484	MGGIPSKKSVRNHGIDGVVKSSSNKAQGKKMEAPEAATAATGKETAKTPSKTIGEAQVQNMITQEGRDIVIIHGKVYDVTSFTASHPGGEAAIKSNVGKEAGETFESMHGSKAHERIEEFLLGPLEVAPSVLTEFEVQRRISEDKRVLLIIHGYVYDVTGFVASHPGGEAAIMSKLGEEVGEVFERIHGKTTKELAKDFIVGRLSSTKVDVKDAAPKSPEVSKAVRETKVLESVDVAVDIKNITFSCPEKLQIMPGGHISVLVPDGSSNGFIKVSHYTPFVCEATSFTITVKKYPNGMTSSYLHSLKPGDTMKYEGPLRPNWVVEEDGALRREQEDKRHVLFIAGGVGITPIYTMVEHLLKNQIASSTLVASYQVPEVMLLRKEFASLIEKYGKGAGKD…	.		14	51.7	52.1	42.1	0	3.9	2.5	11	39.3	37.2
K4E5P0	+	+	0.00481946	7.78203	MG	Fatty acyl CoA synthetase 2	TCSYLVIO_003437	698	MGGLISTLMDMRNSMSLVPHPVLTGKREQLTLTLPGTETETTSAIYRHSRTGNEAEHRRIQEEYRARNCVQTLEEKCKTLGSRPAVAYRPLERLERRSVRNADGTERTLDYYHYRGRQVVSYEDLWHYITSFGSGLLELGVPQRSMITIYEDTRWEWLVSIYGIWTHNLVATTVYANLGEDALRYALSETDSAVIICSDRTLKMLLTLLRERGLHPIIVCLDSVPVDVDKGDYQIVAWTDVVKKGAEAKHAINIPTDNDIEALIMYTSGTSGDPKGVIHTHGSIAAGINALEERLSDLYNSTAETETYCAFLPLAHILEFGIVNIFLKRGSLVGFCNPRTLTDEFAIPHGDFKEFSPKIIIGVPRIFDTIKKGVERKIPSPNSLRRMIFDKAFTSRLSA…	Y	EAN90501.1	16	27.8	28.9	6.9	0	0	0	14	20.5	22.9
Q4E4N2	+	+	0.00260946	10.1866	MG	Protein phosphatase	Tc00.1047053506925.150	407	MGIPLPKPVMTQLRERHGNEIFRCGSSCVNGFRESMEDAHIIYLQPGWGFFGVFDGHVNDQCSQYLEGAWKEILEKEKMPMTDDRMKELALEIDKQWMDLGREGGSTGTFFAAMKKDDNIHLQVGNVGDSRVLVCVNGQARAMTEDHKPNNNDERRRIEDCGGRVEGNRVDGSLAVSRAFGDRDYKTNTTGSQLQQKVIALPDVTHVDLTWGSKDFAVLCCDGVFEGQFSNEEVVEFIKLQLETSDDLAVIAGRVCEEAVNRGSRDNVSCVIVQFKSGKDYADTDHLEVVPGPFSLPKNGVFRKVYGIMAQKAGCTIHEVLEKRYDQLVSMDKELLQEEWQWFKGGPPASLKGKDRTQWFADLLEQHAAESPSDSRSEQLERIQLLQQQIGVPLPVLLS…	.		33	67.6	65.1	52.1	2.7	5.4	0	32	61.7	53.1
Q4DRI6	+	+	0.00387235	7.95791	MG	Uncharacterized protein	Tc00.1047053507491.140	219	MGIRPSKTQGQRKSSVEAPKVVITSSDRAQLELKLQRDRLMAAIKRYEVVAQEERSKASDFLRSGNRRKALYCLKREKIQRSQVNSVNDMLDNVQRLLDTVEFNQIEVEVFDALKGGKDELSKLNSMLNVDDVAQLMDDVEETVEEARRINDILAQPLDGYVGDDDALLAELLPQVSTEIPGAETAVEEVTVPTHTLPNPIEPEGRITDGGLGKVGLSA	.		8	38.8	42.5	26.5	3.7	4.6	0	5	15.1	26
K4DXD3	+	+	0.00192481	7.66655	MG	Uncharacterized protein	TCSYLVIO_006396	363	MGIWQSIPVPPEVVQAAANNTSNWGVPPEDIPEDEKDVEELVLQTWAFCKARPSPAQNYRSDMEERQRRRFVSWRKRASFIELDCGEDSFFVSNTYKVIGVADGVGGWRDEGVDPALFSNSLMENAKLFAETHRKELNPEIILQSAFDKVLNDKKVKAGSATACVAALRKEDTGKHVIDVANVGDSGLLVVRNRKVLHRVHEKVHGFNAPFQLAVVPKHLRGRAFSDNVSDATREKVEVQKGDVVIAATDGFFDNLFNAAIASDAGWVGKVEGSVFERVPLVGFFLSAIIADEKVAYIDPQRVAQRLVQNAYKISVDEEAHTPWASMLRTFGAADAKGGKKDDITVVLSRVTTRDELNTSNIW	.		13	36.9	41.6	23.1	0	0	0	13	37.7	29.8
K4E189	+	+	0.0109647	6.83356	MG	Uncharacterized protein	TCSYLVIO_004540	574	MGNCCGLRKASLDKVATTGRKGSGLEKYQKSSLKLKAQDVEKPLSKSPHASLYNSADPEERDDKFALAPLPPLKMNNDEGEDRTKVAGEKNKETDSPAIALDTGTENQREVANCEELEEADIYSNPEEVRDNAVEELQHSSSPVIDCDPIQPGKIITSFKKVSLALNDKHASESGSIGSSLDEAQEEEYSEKTETGFTSSVVVTVPPPSPPMRLRRSDSGSEDEGEDDESAADKEARDGHEGPVSSTIVLPTVVAPKTLWATDEEPSHTPGSQQSDGEGPKSITNPVLEANEEQKDAPSDDSAKNKKPEEVQPDIVITNKSCSDDSSSIGGGDGCSSGGNALANIVRQSLKREQQQVVARATGQVGGECTLNAHGNVVEYDLVFTDDQIVDGEDAGDNY…	.		17	22.3	32.8	13.8	0	0	0	15	21.1	29.4
K4E8V8	+	+	0.0141673	7.13891	MG	Uncharacterized protein	TCSYLVIO_001838	732	MGNCCSSNSKKRRQPKEAHIREQLHGEVKEDVRPKLNVQPSESAPLDGVQLTSCKAESTGEPAQKEGSHGGSKKSDNLNGEDDSDELKFFTLPFAFTPREVGEPSNNGTPDEEREGLRDAEDTATGEFEFVTVQGSPLSFNQSPGQGDNSAGPCAGLCSMDTMTEPIEMSDLFMSCRSFHRAASSMISGTQPLARLPSERSWRLSLPPRPATRNEDASEAAFMSCRSVPLPTPFLRDPKVVGWHRSAPFSRGVGADPSHMLPQAQNNVTFERFSSVAASSARAGTPEMRDFSRMESRNESLLWQSCISVPSMLFTRDDKSLQTPMAQPTCGLGQSTLQGQKEACAQSLPLSSENLSPMPRFSQLQQKKLPPIVAARSSLPDLPLYPSSKGSRGSTHAVS…	.		26	43.3	36.7	11.7	3.3	1.4	0	12	10.4	25.7
K4E943	+	+	0.0110169	5.86862	MG	Uncharacterized protein	TCSYLVIO_001846	515	MGNGASVGENRHSQLFQQGYKSLQEGRYTYAEIYYDQAIERHEGHSFWIRLDDLIEWERKDKAGQKGTDAKQKTAYRDGGQEEAAFPEVRKDSLKEENEVNVEMGEAAGVGGSGKIEIPLDSRLADVVDYLVLRADIAESYMAEGRYEEATPHMDFLSSHTRVMLKFLQIARMTKAEESANSSNPLDGSTADAGADNAGGGNRRVHQGFMMVSDVERDSILDCFEQFLRMHWVSAMANSVFIVSERFKKGKSEKKHKKELDTAVVACVKIQEELYNVAKRRARSLSNSVVLSFLEGIMEELDAESSTTSITNERMSTANGKTRTNTLFEEHNNRSTGNRSANEIDMLTERDECPIKVHLQMVYDRRSLCREVPAPQQAPTLRYITWIDDEIRRVVPGTN…	.		10	17.5	19.6	6.6	1.9	0	0	13	22.1	18.8
Q4DZM9	+	+	0.00371248	7.09639	MG	ADP-ribosylation factor-like protein	Tc00.1047053504147.160	179	MGNLVARLRELFSSERKLEMCLVGLENSGKTTLLNVLSVGHPIETFPTVGLNVKMVRKQGVQLKVWDLGGQERFRSEWGRYTQGCDCIIYCVDSSDFQRTELAKRELHKLLEDKALHGLPMLVCLNKIDLEPHMSKEECVEFLNLQVLRDNPWLVIPISALRQININEVVDWLVKNSHS	.		8	44.1	56.4	25.7	0	7.3	0	7	49.2	38
Q4DLX6	+	+	0.000330334	10.8095	MG	Uncharacterized protein	Tc00.1047053506753.150	137	MGQDNSFENIEQKKALSLFEMEALVKSKMEGENSDVYIIDVRDGFEVEEFGSIPFSVHIPSTEVRRAFRLKEAEFMGNYKSRMPRKFDKIVFYDQRSGRAATAVEVVEAMGYQRATYFSDGFSEWKFKSGRSADEDL	Y	EAN93529.1	2	69.3	69.3	69.3	0	0	0	2	73	67.2
K4DWF7	+	+	0.000347196	8.61225	MG	Uncharacterized protein	TCSYLVIO_006284	220	MGQGFSRAQMEEYKELVKDRFSEEAIEFLFMKFHKAAPEGVMTPVEFKHYIDSTGVYKNYRRTHLASWLPSYAKYTHSKGGNRAVRKTSAQILDREMYLHLFRAYDRDCDGVISFREFLLYHLAVMYSTEELFVVVFNAYDDDQDGYLSLDDIRNTITAATRYVGDCDVEDQEVQRVIDEEAQRLMFFLDVRKDGRIRRDDMRLITQKHPEVLEKMKNLM	.		13	48.2	49.1	35.9	0	3.6	0	6	21.4	28.2
Q4DVL2	+	+	0.00415772	6.6072	MG	Uncharacterized protein	Tc00.1047053508207.210	198	MGQKQSLNASLHRYIYNHDTDGLMGFLDAHEAELNNACMDENIYVELVQRQWDTATIYRFAKFANDQQLAVLIATAVLCSHLIPIVPIFELMQDCKRTIEQYHLKHLFLIACERENVDAVRAFIANKCYDPADRRPVRAVLRAQLNKSVVNEELVKMVLAAHPLQTDNVEYIRNKCLSTAKNEGVRKMVDDLLVEYVS	.		6	31.8	27.3	21.7	0	0	0	5	27.8	27.8
Q4D0B9	+	+	0.00366857	10.4933	MG	Proteasome regulatory ATPase subunit 2	Tc00.1047053511047.50 Tc00.1047053511859.180	437	MGQQLPTDTKRQQQKWQPPVASDIGKKKKRHGPDTAAKLPKIYPVKACLLKQLRLERCKDYLLLEEELLKTIGAQREAQENLEEGAMSHYEAELSRVDALRGMPLEVGTLEEVIDDTHAIVSTAGSEYYVPMLSFVDKEKLELGCSVLLHDRQHSVVGVLQNSIDPHVSIMKVEKAPQETYADIGGLEEQIQEIKEAVEFPLSHPELYDEVGIKPPKGVILYGVPGTGKTLLAKAVANQTSATFLRVVGSELIQKYSGDGPKLVRELFRVAEENSPSIVFIDEIDAIGTKRYDTDSSGAKEVQRTMLELLTQLDGFDSSNDVKVIMATNRIETLDPALIRPGRIDRKIEFPFPDEKTKKMIFEIHTSRMSLAEDVDISEFIHAKEEMSGADIKAICTEA…	.		35	68.2	71.9	61.3	4.8	14.2	0	34	74.4	58.4
Q4DXG4	+	+	0.00353922	9.44073	MG	Uncharacterized protein	Tc00.1047053510355.200	188	MGQSNGAKHVELKSNNIPGYEENAPESTNIEDLIKGGRYKVATRETLDMMSAIQGPKDEGKIYPDSDVKDIKQYIIEQEGLSVGQTKRRALSQQWRFFLSSEPVQRGLDAGIIAGSFSAAIFALKSPRNRVPAKIGLVFTLGFCVGVIAVPMMVITADGYNSRRIKALEKELFLKQREEFYNKGKTDA	.		5	29.3	35.6	29.3	0	0	0	8	35.1	33
Q4DDD2	+	+	0.000922599	9.43659	MG	Uncharacterized protein	Tc00.1047053507485.80	106	MGQSNSWALASDTIKGEQYRAYHAARQNIVHRAFQKCVAPSSTEVSDFNLTKDEQTCVEEFALLYAAFAKNGFAQLSQLYEQHQREMYEKARLEMMAQQARKELKH	Y	EAN90533.1	6	56.6	56.6	37.7	0	0	0	4	24.5	37.7
Q4D7Y8	+	+	0.00131352	7.0762	MG	ADP-ribosylation factor 1	Tc00.1047053508415.40 Tc00.1047053510755.50 Tc00.1047053510755.60	182	MGQWLASAFKSLLGKQEVRILMVGLDAAGKTTILYKLKLGEIVTTIPTIGFNVETVEYKNLKFTMWDVGGQDVLRPLWRHYYQNTNGLIFVVDSNDRERIGKARQELEKMFTEDELRNAVLLVFANKQDLPNAMSTTEVTEKLGLHSVRQRNWYIQGCCATSAQGLYEGLDWLAANIKKTSQ	.		10	40.7	61	39.6	6	11.5	6	11	51.6	56.6
K4DQN8	+	+	0.00258253	7.50694	MG	Uncharacterized protein	TCSYLVIO_008442 TCSYLVIO_008468	288	MGSAAIRSVTPRPSDSHNAGSNCSQHVVGGYNHTTGNASNAETGQTVPQGPKTHEVTLLPILFFTEPKNAQSNNMSLGVSSDKKDQHFASPVVPGDEFSVGLDADGNIVNAEPQSTYNSHWVRQASRNEVSDSFEGRNSDGHISNQQSFQKDGRCEGLLHKRRSNEFHRTGPRVCLGSSLSATEMHHNSKIGSLSSILQRGSSTRHVRSAGTSGVFLSSEDGWNEDDNNPAMIKTPSLKCLQETENVVVALEDAEEKERQRIIKLIEEMKEHKLQLISTISSAFSLPM	.		11	45.8	60.4	19.4	0	6.9	0	8	22.9	25.3
K4DZS1	+	+	0.00937837	8.08997	MG	Uncharacterized protein	TCSYLVIO_005055	1183	MGSGQSSSDVAVETHIKKWESALKELEQVARTNRGMMDQDRIYSNAGGLTDQRPSTGEDGLDPSSRGMRRSSQVSFGASASASALVAGASQQQVPQVVLPQAPQQRPNQTSSEASPRTLTIGVSYAAAANNNSITDASKMASSTGQHTKHKRQQVLGIRKARMNFFKSYEIERPEEDASLMECSHFGATAVALSYLLGGEKGCKDRKKRVTVEDIFFAAHVPLHYLHGGVQGLPVMSDIIRDFISVDNRFKNEYGLSVMHFDISPTLGQVELGNNDVGDRQRRMQLPEFSKVITHDCEEETQLIRIVSYDPYVLQQETLVDAFDDEDEGHSALAASALINARHTAPLYGRNNRGAYAVIVDVRNVVQLMVTLAEGVVGESLHVKLMEVSAAALYKAMTI…	.		9	29.1	40.7	13.9	0.8	0.9	0.9	36	33.8	23.1
K4E5N2	+	+	0.000868128	9.20793	MG	Uncharacterized protein	TCSYLVIO_002996	622	MGSIFSKKSEEPPKAQTGKAKRASLPSPAAPAAPAATAKVPADDAHATGFSAAFEERIRRFYAHYSPDKVDTVPVILRHWTGTEEELIQTLVKRYGPELNDAAKTPAPPLTENAADDAKVWESRFARQLLAYRPERLSRLRRILERAKGREESTLMSFINQMGPEPQGPLPDPLHDTTRIPTNEASRKKVQEEVDPQPAVVKKAEQPAEAMETPSTIKDMTAEKVDSVEEKNVVPVHSLKRRLSSFLGLRVPEKLPALEEYLRRYVEEGEKLFDSLRENYGADPTEEETKEYFVRRLEGLYTCYKPESVASAASEVAAHYGTEEEYLETRSKELNADPKMMFTMTIGPTEETRAQLFEYGDKGTQEPSQCDKNNDEEPKTNVHQVEAEALPDVENCLSE…	.		9	66.1	68	49	0	0	1.6	7	54	60.3
K4E583	+	+	0.00178043	10.2814	MG	Phosphatase 2C	TCSYLVIO_003097	382	MGSMLPKPILSKIVDRAGNYRIGAACVSVNGYRPSMEDAHVMAADGDVNLFGVFDGHNGGECSEYIAKHISEKVRAMNGNYEPADFERLCVSLDNDFMRDVGDASGTTGTFCLVMRDYTTIVCNVGDSRTLLTRGGKILFATEDHKPNNPDERDRIEANGGCVVSSRVDGDLAVSRSFGDSSFKRKDVGGDYMKQKVIAVPDITRLACQQGDIIILACDGVFEGAFSNEEVVGFVHEQVAKCTDLAVAAARVCDEAIRRGSKDNISCMIVRLSDGMSCTRLYGANSFVPGPPYPRTHDASRVAYAAMAQRVGLTVAEALMKRYALLKAYENKTILTMSPVEQTAFEMSDETDIETEKNFFGRGPAPGNEAAFFSSLAEQGGR	.		20	57.6	58.9	41.4	2.4	0	2.4	20	51.3	49
K4DXT8	+	+	0.015781	7.66923	MG	Zinc finger protein	TCSYLVIO_005798	283	MGTNGSKDERWQRDSEAPSCHSCAVNFSISTRRHHCRNCGYVFCGNCSNFSCSIPMRGIHVPVRVCADCLHALRRDFDGALVGGSFRQWGGPVPPVTGDGNEAGALEQESHLNMNKALNGNFDYESSYFMGSGGSGGLTSNAYGNLRESDGYYGNDARSAEHLIHNHLETDKRASQLERELLLKRWGEVRQRAVFTDILLQQVEIVEENTEVEYFREIGDIKVQPEHPDLLAAMFPFPEAAEGNADLLMEAIHLRIPDPPEGYELVKQALEKRAARLLSPPAA	.		11	48.4	57.2	14.5	0	0	0	10	45.6	33.9
Q4CWV8	+	+	0.00393396	6.99952		Uncharacterized protein	Tc00.1047053503465.30	155	MLRRSYLLFCVPHLSAVYGRSFTVSSRVWHRINEKNGEEGFQNDQRFLRLAVDSGGCHGYKYHFSFEENSALVPEEDVVVAETDVLPVGAEGRSGVEPPPRVVVDRHSLTKLQAAVIDFHSELKGAAFVVVGNELVDESCACAMSFSIKKRQPQK	.		5	60	43.9	23.2	0	0	0	7	57.4	23.2
K4E0P3	+	+	0.00353653	5.46771		Uncharacterized protein	TCSYLVIO_004867	1354	MMRRVLRAKVLHLPGVSRRAASSFMAGGSNEGSRRQNRERTLETKSSAFHVGSRVAKSEMYRTPSSDVTRKSHLRAEEKTGVLFPDAQTHELDEMEVADEKETPLMENIRQQKRQEYDDDGDNDGEEEVRAPPNLKRRYDCYIRPKRETVVLTSSFANRVSAGADIDEDDEMEDDVTKIYMSPALSKGCCGEGKVTGARVTEADERDVLRTVETHDENAIDGMEAGQDNGDEVEEEATENSEEKDEFKNVKNHSFYADLFRRMEKNATRHRPQIKSAGRYNLEAVNLCLRPLLQLTDCPLTIGQLQQTAPFIYSNLLRRSLPDLKACRRLHIYRSAETDVILDWSVEDFLRRRYESIHLSWEPVKIVMMRFGWNQELMTDRDCLLYFSKFREYIELAEL…	.		21	16.8	9.6	4.4	0.6	1.5	1.5	27	23	11.4
K4E8Y0	+	+	0.00538641	5.37068		I/6 autoantigen, putative	TCSYLVIO_001806	214	MPISPAEAFEERHLQRDDGEKVIPPSLALVAALESGYRFKLSSIEEATDSARYPGFLTRDEFVSLCEKNPNNCLDAKMMAKHVSVLAPNGLFTRVSLQEIAAKTGSSQDALSADEIDALFDVLDRENTGSIPAERLMEAMYGDEGRVALGKQRKEYAAAKAEEERQRALREAAAAAAAAAPKESVPAAAAAPKKEESTPPPPPPQQKKKAMCGC	.		25	86.9	86.9	71	64.5	64.5	43.9	24	84.1	69.6
K4E0J9	+	+	0.00139721	6.91194		Uncharacterized protein	TCSYLVIO_004827	215	MRRSQKKVWGAVSCFFHANSQWLRRHQSGGSGVSNIDDFAKILSQAQKNSPGCGCSSDFFNGSFAGGSATIDPSMLQDMHRTLNQSLSPEVRDSMRAMMEGLKRGDGLPQMGVMAFGVGENERGKKVARGAKLAFDPNTGKVSKDFVEKQLEEDDPALPKETVGDYHTEGAIEVEFEEDAKRHASAAAETISEAEVVLEETPAASVGNGNNVKNE	.		9	42.3	40.9	17.7	0	3.3	0	9	41.9	32.6
K4DX27	+	+	0.00585826	6.38181		Uncharacterized protein	TCSYLVIO_006052	637	MSATNTVPYITSFEWFGVCLCSANAAFFLLLIFVCVCYRINSFFLYFFSVGLRLPVELASTLPAFASERWAISTVCVWSVTHAQTHGSREQGEEPILGVRGAMGVALGRSTPRGPCMSLERRGKKSPRDTSANSRPPDNQPQPKSTLLAAEVHVLPAPNGGQSDHFLPDTQGNGNTGKTSPPRNPIGIETGGVKALRPLSLSNSSNFVSADKSNDASSSRTPGKKRKKKNLLRSLDGSVSPQKQGPSRESNPEDIAATPPLLRMASLYEGKGSSRGRKTGDESQEFGLSGRVGGNSVVSRLHVLSAKKSQESIFSDAQSNGESAINLAQTNNTRSKQSMLGSLESTKTLLHAKAVLRKHVHHSLAIPPLSARPSSCRSTTYSALSEGDAILTRTVNPLN…	.		15	18.4	26.2	14.3	0	0	0	14	12.6	22.4
Q4DEA8	+	+	0.0226091	5.81717		Uncharacterized protein	Tc00.1047053510519.80	154	MSGEGAVLVRFVLSGACYPAYSGRQLQLEVPLIQENGSSTTTTDLKRQIRREWPSDLSEMQEIIKTVEMKILRTGKLLADGTPLRSVLSSTEAQECSVNVGAGAKNGDEPRSVLMHLVFQRNNTTTRREKGGDKAAPGKRKETGGSDSNCCSTM	.		6	27.9	54.5	18.8	0	0	0	9	64.9	54.5
K4E3X3	+	+	0.00336362	8.35323		Uncharacterized protein	TCSYLVIO_003602	326	MYFCDFFNSKCKPNNLDLYPTFSFPLSLCVYLCLCMFLVVIVVFKCCFLLCPAQLLVLPFFFSSPNISPSHIPSLLSCVEGFGSDTVAKEAGKREGGKGQGENKDKRLLFINTYINIHTYIYMGQRGIFSSGNSSKRNPKGTMSGVCNQLIWMDRVLPTVPSDMEPTPLPAVEAAASRNSWLSTTESALTNEWKAGKKRQQMGVSSTSPRVPLKCPSVPFPANRSSGIWHASADDRETLEIPVGKDFFLALRAAWRKEPPTAERHKIPPPTDPRVLDDDYIYFAIEEPVGNVMSPPVPLSYMVSEILVPQWAGDGLFDVPTVQKGI	.		9	35.9	29.4	15.6	0	0	0	9	26.4	31.6
K4E7H7	+		0.0185154	6.55803		Uncharacterized protein	TCSYLVIO_002786	340	MFFFFPCVSCAHAHAQFLTLRFIPRVFLLAATDVFSAHSKQQQKTTVKNHRYSQKAMERVVQITQVQVGHIVGRGGATIKELQSTTGASVEIIDGPSVRITGDSEEKVLAALERVQAIVACQENPEYEGPVGAKLRREADALGARRSKLFDEATARRNEGDAQAAHKLVEEAKEVGRQMEEKNKEAAAAIAHYNNEGKGKGDDYFDMHGLRKEEAMTMLQFRVQRLRAKPSGTVTEFELITGAGHHSAPGKKQLLKAATVAYLQGEGIPFTEVSAGSLMATIIGTGEAAVAAPTATAVAADTAARRNEKKAAASASASKPQQKTEKRKEKGKCGGLCTVM	.		16	33.2	48.2	19.7	0	2.4	0	4	20.6	4.4
Q4D189	+		0.0104985	6.27894		Uncharacterized protein	Tc00.1047053511419.80	435	MFTRRAVRFCTRRLPSGLLLDGTFNPKHPDFLLEGCATTPDGRVFRGHFDAERGFPLGGSELEDDGDLYRGSFNAQWQRHGDGEAWLADGTYYKGRFCEDELVEGVVRIPNGTTETVFEGLLRDEAFVRGTLTQHDFTYEGEFLDNKPHGRGRLRFATGAEQEGTFFAGKLHGIGCKMKLDGGFVYVGDFVDGCIQRGQLFTPTYTYDGEFNEHGRAHGEGSQTYLANEPRLIFAGIWENGALVRGTCTDEYGAPVDWKDNYEVQAKVFSEDGGDVAVAINSYGAAKLKEADTLHREMNQSYVKDAERVRQETGRYPSKMSLGYEGSIQQERESLERASRKNVEDMRNTRDSMEASHADVNCMCEKALNDATIPINENTARMQYARQEGAQQLAAERVD…	.		24	69.9	49	12.6	3	3	0	13	47.8	3.2
K4EC28	+		0.000529421	9.67315	MG	Flagellar calcium-binding protein	TCSYLVIO_001096	210	MGACGSKGSTSDKGLASDKDGKNAKDRKEAWERIRQAIPREKTAEAKQRRIELFKKFDKNETGKLCYDEVYSGCLEVLKLDEFTPRVRDITKRAFDKARALGSKLENKGSEDFVEFLEFRLMLCYIYDFELTVMFDEIDASGNMLVDEEEFKRAVPKLEAWGAKVEDPAALFKELDKNGTGSVTFDEFAAWASAVKLDADGDPDNVPESA	Y	AAA99985.1, AAB08762.1, CAA90898.1, BAA13411.1, EAN86455.1	2	54.8	61	42.4	38.6	36.2	12.4	1	49	32.9
K4E1L2	+		0.00311752	6.48406	MG	Fatty acyl CoA synthetase	TCSYLVIO_004512	703	MGGCVTSMMERQNERSLVDFSEYQEYMRLGKQSEPVPGTEKNNASAIYRVVGMSDEEHKKIVQSYYLSETPTQNVFKMCKERKNNTAMTYRVVENIERITSTDHTGKEKTMEVCVFEPERRNITYSQLWTSIEKLGKGLAEIGLQEGEKVAMYEETRWEWFCSIHAIWSRRMVAATVYANLGDDALAYALKETHCKAVICNGSNVLKLIGVLRKMGILGTIIIYLGSIPESTDTAGYTLYAWTDVLKKGEDSKVSVVNLPSSENCDDLALIMYTSGTTGNPKGVMHSHGSISAGFSALAHRVRDVLGEPNELETYCSYLPLAHIMELAVLSILFLRGCTICFGSPRTLSSTFAKPRGDFEEYRPVLVVGVPRIFDTVKKGVEAKLPPPGSLKRRVFDCA…	Y	EAN86554.1	11	16.6	17.6	4.4	0	0	0	9	16.1	4.4
K4DQW3	+		0.00206704	5.64258	MG	Per-hexamer repeat protein 5	TCSYLVIO_008545	439	MGHNNGKHKDPEPTSPPATTSPPATTSPPATTSPPAATSPPATTSPPATTSPPATTSPPATTSPPATTSPPATTSPPSRTSPPATTSPPAATSPPSTTSPSEPMPTITPQERRKGTPAHTASPSLTQTEKGTGTPAHTASPSLTQTGKGTGTPAHTASPSLTQTEKGTGTPAHTASPSLTQTEKGTGTPAHTASPSLTQTEKGTGTPAHTASPSLTQTEARTATLSMTVPSPDPIPDDSRADPTKIILIVCSIFIVLFIVIIVVVIVRRLCRKKRQAGNGVYGGSVGSSHGGVHGGSNPLSGPQERCAYQSVEEPYFFSDMSVQPMRLSGVKKTEVSSAGQRYSYPERPKPPVRVSQGRTPQIAPGGQPYFYPYMPAPPVRLSEGRRLHLSEGNREAFR…	.		3	16.4	21.4	12.3	0	0	0	3	18.5	18.2
K4E0V8	+		0.0037888	4.80316	MG	Uncharacterized protein	TCSYLVIO_004701	636	MGISASRASGVNDLTPSPRHGGDTDEVLKGFDTSTPTAAVIGAGIAGVHVAYELAQLGFRVTVFEKSRAIGLGETQYAFPFVGVGLLQPYVHTIRMSRELLRGALATTCPDIISLEDSWNSFFSTAIHRWLWARRWNAISEEQVMYYTNNLSRLSLDVVEDLARRHRSLSPYILSRNVSVSTLDQTSSDAGRVATAATAHSRPLMIDPVGWTRELAQISQKQYGVEFALGEKLVDSTTYLRYSSEIMSTLRFAREVDGQTEYRNRRFDVVVLTAGNYTGPLTWGSSQLPIIGLGGCSVAFKATSPDKASNPLTELFSGASPGMISLSPSSHLVAYKLPSCGDPRNSEEEKIIVQGLMSFDSTNKSESNVVGILKRLEKYLRVKCKMNIPLLEQYQQERQ…	.		5	6.8	6.1	3.5	0	0	0	6	6.1	10.4
Q4D708	+		0.00492464	7.69799	MG	Uncharacterized protein	Tc00.1047053507711.130 Tc00.1047053509641.10	122	MGQLLSFNATHEEVPEDVKEKVEPIEYTPASEENRPQDDRFCANCGEPYFYYFTPSTNCNWCGGQFCTRCCPNRHLLGGKPGCPECTRRAYLIKRKELLDDHLASLRKKGERPAEVNFALEC	.		5	32.8	33.6	21.3	0	0	0	5	34.4	9
K4E681	+		0.00421987	5.58409		Uncharacterized protein	TCSYLVIO_002997	467	MSFINQMGPEPQGPLPDPLHDTTRIPTNEASRKTVQEEVDPQPAVVKKAEQPAEAMETPSTIKDMTAEKVDSVEEKNVVPVHSLKRRLSSFLGLRVPEKLPALEEYLRRYVEEGEKLFDSLRENYGADPTEEETKEYFVRRLEGLYTCYKPESVASAASEVAAHYGTEEEYLETRSKELNADPKMMFTMTIGPTEETRAQLFEYGDKGTQEPSQCDKNNDEEPKTNVHQVEAEALPDVENCLSEKQSNGLQDVPLCDEPILSTTDPLVADDEPPTESTPKLLQKTTSDTEEDFKQMTETLSHTVEEQQRQLRALQAEIDRLGSFMEDFQIFSPKKFSFSPAPVKKQQLDCTSMPSPSSSPQISYKFRRTTEASVANTKSSSFDCHACRHGSVEDLLPPP…	.		3	60.2	57.8	42.6	0	0	2.1	2	48.4	54.2
Q4E5Z7		+	0.0582735	4.43226		Cytochrome c oxidase copper chaperone	Tc00.1047053508153.994	74	MAAGKEVAAKQSAGPPGCKICCACPAERRARDECVILKGVDACKDQVEAFYACLLREGFTEEDVNSLRKSAKSF	.		8	78.4	78.4	40.5	16.2	28.4	0	4	41.9	40.5
Q4DS02		+	0.0341786	4.14784		Uncharacterized protein	Tc00.1047053507949.250	355	MCQKRVAETRGSSTPPSLVICWCVLLVAVLCAPMCAVAYNVRYTAFKSPSPVSARFSGYCPWHGGGHTMMPMKKSFQELAKSTIKDAAFKEAPIGGWCPYSSCTTQKCEWVFFTGLMNGTAVEKATFFKGTVYNGLKYTESIPGMYNNFSDGFQPVSFFQASGRTITKMVSDGHWENEIRDHGYTTWLCEFYEFTPSEVVTAPATDENGFVIPSKKLSPLPWWVGLVIGLSVLLIAVVAIIIYCCCRRRREKEKLEVLNEGMQRGQSIRRVATQSQLAMSRRGSIMYGDADGSGFFGMQGQEGQGTMGMGRHSSAYFENGYPGNAMGPNGGFYSDQSLQQEGYNPYAGPPPYNNY	.		6	9.9	13.5	5.4	0	0	0	4	6.8	9.9
K4DTI2		+	0.135007	3.84012		Uncharacterized protein	TCSYLVIO_007333	466	MEKDRVIRQMADSVGRSRRNSYDDDSFNEDDYNSDEEEEEEEDDDVPRIAIIGGRHNEQFVREILYGTPRAGESPKDPHPHQQQQERYHTEPFYREFSTTGTGYGESGLRSDSKEERRVAFLQRSSQMRQEGHQQQQQLHYYTQSKRFPSTEQLPDKPERIVKLSPIRQRPQAEVTRTRPALLSAVKSRSFGVVRSPKRRESFSEPVHGRHMSYDKGGTRGHDASLSPRRHSRHEDSSLRRRSVDSNVKSPSVSKDKNRRNERERQQRSRKLKQIRYSEEVDDGSRVRRLPSPSTGNDFGVKETMMKHRRTRTMSGSTSSGSGRENSRKSRKKRRAAGVEDDGNETQKAAVQFKPVFKAVESVPPKPKKEKVFCGCCRGKKEKSQKEKQEADDSAKKEV…	.		3	15.5	24.9	13.3	2.1	0	0	4	7.9	7.1
K4DP88		+	0.114864	3.11269		Uncharacterized protein	TCSYLVIO_008990	216	MFFFLFFFFFLLLMRPNFWLKSFLSAYDEMVKGKLVLLFAALLFLTVAIPVSAQQSISEHIIVFNGSNWGPVVRDKETVLKAALVDSITLQLLRKYSFNTTVNVTSLSADGELKAQVEVLQVVLSTAPTPDLQDIWGPEEVNSMITRSNFQTVLALYPGPGKAVLVSVYVPENGKSDRVPSIIFWSMIFMGSVVGALMLITFAVVACCSCCVYAKR	.		4	13	16.2	3.2	0	0	0	3	19	19
K4EE74		+	0.167581	1.42493		Mitochondrial DNA primase	TCSYLVIO_000085	623	MFRFSFSVRQASKRLIAELASINARKEAADAKAKSSVTSATKHASSSSTTKATSASAADAEAAAVSARAAAEGAMPKKTHTEPVVATKLAKIAKRMRKQKAAKAEVTAGDHFHTEVMATKDSGETPLREAEISAETVRKASPDADPPKAEGQQMKKKKKKLLKAASPPKSLSQVREEEKEASPPVEAPDAEMHKQTKTVHRKEEKVVAKAAAPAEASPSKPEKSDASQQKTPMIKAFRIEDVLSACTPDDGVFARRLPQGGCQFFAWPGTPLAVASNAVSTMPDTIRTVHAIFGRKKTPIDLVLDIDCPVPQEHWSMSKIRPFQKKVLDDIMTVVMGEIEAIGEKIASQVVLQSPNLKKASFHVHTKLKDVAFEDYESLHGFLYRFHKKVPQVDLQIYR…	.		2	5	2.2	2.2	2.7	0	0	7	15.4	4
Q4CX87		+	0.635622	1.45728		Tryparedoxin peroxidase	Tc00.1047053509499.14	226	MFRRMAVTSLQKGLSRRAFCNTPRLLNLDYQAYKTATVREAAPEWAGKAVVNGKIQDISLNDYKGKYVVLLFYPMDFTFVCPTEITAFSDAQAEFDKINTQVVAVSCDSQYSHLAWINTPRNKGGLGEMSIPVLSDLTKEIARDYGVLIEEQGISLRGLFIIDDKGILRHITVNDLPVGRNVEEVLRVVQAFQYVDKNGDVIPCNWRPGKPTMKTEKANEYFEKNA	.		8	37.6	29.2	11.5	33.6	33.6	8.4	13	42	36.3
K4E6H6		+	0.0260122	4.57245	MG	Uncharacterized protein	TCSYLVIO_002913	745	MGAAPSAEILREAPFRPARNDSARVISLIPMTKEFFPSPDSLIFGQLYDSRCDPYVRYYMRRDEDTDIRLDVIPRIEFTRDEYYEKCMELSKSCQPCETNKDLRQKYIAEPSQQHLLRPIPCAVAFLYNDRRDAPEGSVLLGGAYVTVIGGIGCQLKESDASSEAMRLDLMIFLRRSAGDHNMVRAMLLASWLFYTQCIDICKLPCVPMLPVTFRALKTNIPFLCFLREMRSRVGILHENTVEHCMWIDGAFICGFITAEHAVELCEAFAEQYRTQVEFKSSSKLGIKPLPVTSRTTNSPTSSEVASSVGTEETSSACRGFTLSRLHKQFFNLAGFIEKDEFIIPASTHSSNEVYVVCVDALVRVEQCEDAATGDAGAKDDSDASLLKVRRGDIIRFVP…	.		10	13	14.4	3.5	0	0	0	10	20	6
K4DTI6		+	0.081043	3.92921	MG	Uncharacterized protein	TCSYLVIO_007302	925	MGAAPSRESTTLYSYFRGTYEIGLIPLTKAFFGLPGDPHSHTTNKTEEGEEEEDVGIGLRCKQEPHFSQATSTAAHLSSTMELRRQFVIMRSDPAILYANARGKVSASWPELLSDAFTEEDLDAFLDKVEERIYNTDAEMFANTKSALIPLPCALCLVCKDGQERSGSFFWRGRSIVVIGYFACLPEDLRSAFKVAKGKLPEGKKGTTGTDNDAKHIPSSTSQVSLFLNAGVLASAGDRTLERVLLLAAVMLRNQYLDSFFNVFAPTPIPSSYTGDVFQNIFNTEFDASPFFPNDGMFLDTAARGKNATAQQTREEALKTLERRLQNITVYVETAVDNYSSLKSLTENAAFLQCQTNLRPGLCFMELPQVVLDGFEPAGITEENTEKTADGEQEEAILH…	.		4	3.8	5.4	1.3	0	0	0	4	7.1	2.7
K4E1B3		+	0.217426	3.79497	MG	PIF1 helicase-like protein	TCSYLVIO_004977	325	MGQRQPVEGQGEKAEVHGEEHEETPTTIHAFSSSIVSNDRCSPVNSTACVAPRLLGFAPGEELHRILPESLSLIIFNALPTSCWPISPQQPQWYLLYSSKIHGRSFQKLVQGLVDKGPTLIVIKACESSNVFGGFCGDPWQNVATREKQDRSRSAAARRATREGQGAQGITCRPANQNSAFFGGENCFLFTNRDGGLIYQSNPSINSNFMYLFDSHPLVDKNGVGMGGQPGHFGWFIDRWLEKGKCCGVRCATFCNPRLTDTEEWTIDGVEAYALHPETVESLSKAPRKGTERNSCLQNPANDADKLLLGLHGIYDFDSQEQPEC	.		9	35.7	45.8	0	0	0	0	7	37.2	29.8
K4DTV5		+	0.511281	1.04411	MG	Uncharacterized protein	TCSYLVIO_007175	657	MGSDLSVVVQACAPVPHVIHETWKRRGSSFGTEKNHALPMSYTELRLVCRESLNPEMLTEFPKEDMTPSPLRPIVTDTTPHFLSFLDLEDAALFSFLHDALRCKRCEGRIGFVVDPSVCIGQRLYDAEQRHIFTQSFSIFLSKLVAVMKFVAPSCHDDWTQGTEGESPLDGDLVDTRPNTPNKPHSWIPHEFFLLEIQQGLLDDVSGPWLLRDIVDHMGHVLHYHSAVSFLCGSSNQSVISSRDMQKKLMSGETSTSSCVLTRVRAYDDINENSLSDSDTAQFVFCRSLQHVLLSRNNMSRVGLRKCLLELLNSIEQDQLSSARPLQMIDVRENDESDATQRFVAELSSYTGVQIIIGTSGKRWRHRAHYFISKSLPHRGVGGVGMTHAFSEDAPYSRL…	.		2	2.3	3.7	0	0	0	0	4	6.2	7.8
K4E818		+	0.226891	2.00334	MG	Uncharacterized protein	TCSYLVIO_002267	499	MGSGGSTSLGGRITTVKEKKKSEPRKLKVTDYTNRPLPARFGRAVFASRMLAELPPPPTAEDEGQYAWFVENLDRPGEWEAYTLDVSERLDAAWRSGQRECLILSKKKRICTVDLNAMVQMAAGSTTRSRRVKRVEVEKCGDSTVREKRHFSPDPFLEEALDDAGRGEDMMANENGENGCHAEEGVVGEADNTDASRLPCLLRSVAAHSTTPYTLAFSSDGRTLLTGTRGELLHWDLETAIVLTAFDVKSSTVLSAAYSSDCSRVVCGGSSKIAWLFDTNSPDAQMTFAGHTSKIYGVDFLAGEERLATISMDKTLRCWDVRTSICVQSDECHTAPIFTLATSKRCDWLALSGGDDHVICSHDFRVGSNAVTARFCGHRKTIWTCAFRGDENQFASSGM…	.		2	13.4	9	7.4	0	0	0	5	19.2	7.4
K4DVI8		+	0.0223455	4.9696	MG	Ubiquitin hydrolase, putative,cysteine peptidase, Clan CA, family C19, putative	TCSYLVIO_006843	648	MGVNSSKGGKLKRELSPQNEPIHSLHARGISLTSEAELSFSVPKIRPLPLKIDTTSNHNGSSSSVGEAGGGDARKNGINGTSGKGAADALFTSPECSCNPTDNLRPPLSPKNLFCPTSPIPTYSSELSVALPSTPMLRSYRLHSFSQQESTLSSPLSPGLSSPPIHTRFLEINGYPAGLENYGNTCYCNAVIQLLYHCSPLRLRLLELYQIYAKGAGHTGFEEDTLLALVVDLFAKMHKANNQKRYRKDAIAPKALISSIKEQNAAFNNTLQQDAHEFTMFLLSKMIETEKRMMGDEKNRALFFGAKKGKGPKWWNVLRRGRKRDGSWQATGVGEVQEEDVELPPALRDGNCVPRPANAPSGSGDASDARMAATFTAAAAAATRTTTAAEADWSAVSPI…	.		8	12.7	21.1	4.6	0	2.5	0	9	22.7	8.2
K4E0U9		+	0.806237	0.4122		Uncharacterized protein	TCSYLVIO_004920	538	MKRFMCGPKAVFVSIFRWHHLGGGAVVAPIASHDKQFMYETTCCMSRFGFATQSPLLLQSWAQRASRVWMCVKEGCRHVNAPSATECEACGAEKPNLRGWVCVECGARNHKGVKTCHKCTASAENSNGFWMCAACEKNNRVDDLDDNSRCGFCGYDMAPMTMTEAEALRIQQERSQRLREEQEQFDSISAREADEQFGDEAAGASALPMSLKQAPSAALRNFPSVPEVKPFTPSPIETAHSRISRKPKRSLPTGIPPGPPGFDWMCREASCGTINAGDEESCTSCGKHIAPAEWECCHCGAMNHLSRSRCFNCRIIIPVSWMCSSCKAATSIYDHSCRQCGEPRPVTEPKDPRDVQFSTHTRGSAFAGGGRRNMPRPQDWSCVECHGMNFASRTTCYQC…	.		4	9.3	8	0	1.7	6.3	0	9	23.8	4.1
Q4DP22		+	0.258029	2.05592		Thioredoxin, putative	Tc00.1047053509669.14	250	MKVAVGFLQHCLVRRRTGTSVTTVFSTAPAASLSSWTCATRRHIATFKGHSREFLDEVNREKVALVYFYAPWREPRNRVYVKLEAFLNKGRPAVRGGSEATSSTSLASSSLSTQSAAAASPSRDPAAEGTLQPGALADPKSRVDPEVLLKSVREFCMRARANGRTVRIIPVNTDENPKLGALHDIRSVPTFVTYRDGRIVGRVEGFSEDQIEQLVKELLQEDSGDTPVTDQAKRNWKPKECEETKKGEKK	.		2	11.2	6.8	0	0	0	0	4	17.2	12.4
Q4DA94		+	0.272436	2.09537		Uncharacterized protein	Tc00.1047053509991.20	659	MLRYRTGGVGGFPIHYVSTWWHLARHYPHRVACMLALHHGHTVRRVSTSHVASSEGGRNIGKREPQLRRLAVVRPDLVDEWVPELNDADVSSVPCTSQMSVWWRCTACGENYQASVRDRAVADKGCPRCSLLHQPQSPQHTNESENGAVGDATTSSGGLPSLAETHPLLASRWDYEKNGLLRPTDVTSTSELNVWWRPAEGRPAHEPSFRRPVYAFVEVPYSKEEQKESLAKMELDILQQVRQAAKIAEARELDTFPAAATMLDDIVSNSPEYAASMPMTREKQGQELEGEDLYKAIELWERGVDAKSDATYQPLFQFTEACDWGEVSREEVLTVYDQFVMGHKLHKQAKEGNNADANNSVESSSVPSVITDPDWVQHFTLSVDDVSKDCFASSARLVL…	.		4	9	5.8	0	0	0	0	5	7.1	4.9
K4E4E2		+	0.42641	1.96463		Uncharacterized protein	TCSYLVIO_003662	383	MMLRRLFVFDAARATNMRFLTMTSEVRDNLTKQLSALKEECRGQGLDLADMSDASRAAMRTVQEGLTRASVEDENFKGKSITLSASMKAYTARLSNLQDEARSIRTEVDALLKMMWGTEAPTKAASFASPPRSTEEVGVYSSSPAAAAGGKGNEKVDDEFIVEPPPLAKALGNDKRPAERVEAERVQGTAHKPVEEMRVEEIEVETIEVEVEPNESPADNMKITDITKELYERGVNFSDCLDARTLRQRYKDVLAGKISPGISPGTATSSPAAAEANTNQPRMPQHRPYQQQQQQQQQQQQQLNTNESGLAHDPYPNAYRKMVDPMKHVWELKNELAAEKGIDPKSVDLWSGKCKLEDHKLLYDYPSVQNYPIEVRQKGDIPR	.		7	26.6	26.6	15.9	18.8	11	0	7	19.6	18.8
Q4DDN8		+	0.0585021	4.44706		Vesicle-associated membrane protein	Tc00.1047053507811.60 Tc00.1047053511649.130	215	MPIKYSCINDGTVLLAEYPPGEQPKLAETMQKVIATVPGKEYRRKTIEDKEGGVNYHYISNGEGRIVACVTTNEMRMRTVFAFLEAVEPLVRGNVGPPGTELRNGKKLLQQKMDFYNNPQNDKITALNDDINQVVDVMMDNMDKVLARGDRVDTLHEKSNTLADQAEQFKQRSTQLKRSMCLKNIKLTLMIIGTVGVVILIIVVIACKPNFSNCK	.		7	27	32.1	19.5	5.6	12.1	0	4	10.2	22.3
K4E948		+	0.263607	2.50561		Uncharacterized protein	TCSYLVIO_001844	872	MPLRVPQEFLEDALATWERLRQWTDLNNYLCVLRSSPFYRHSHSERDPYSLRLARRVAEVMDSLTARADLPVDEDVTPRGALLALANDVRLAFSPLPVAYYYEMGATCASPQESPFSKIDPAALNKNGNSAARTVDAVSSEGSLPLYDWNTAIMNRSVSGTMIMEGLHVLTCPSVQLRIELAIARLRQRVKEELVGGVNWDAFPHTPKELQALRVTTMLLDDFEALYRRLLVTFPCARAMGSSHVPVALLPLAYEQYYQLGDWVLETEITSRTKPGAWVQSFEPKKMQFTLLRPGKHSHWGLRFNQSGKLVGLSAVVRSATIVGDKLHQFMQASKGGLSPIACNLKKTDFNNLDSTQAAEKLDALTPTQKRLFIKVQPVSDSIPTVEQLAFYSTQPEAS…	.		4	7	4.9	0	0	0	0	15	21	9.1
K4E6B5		+	0.0173656	3.16688		Uncharacterized protein	TCSYLVIO_002788	480	MPSRRRRQPAYAAAEQRKKTAEMQQQPEAASCEAGAPDEAKKTEAVAPEVSPMAPIPPPTAARQGGQAAEVPPTATPTSVAPTDAKRAVLTKMVTKRKPKMAFLFDNEETKGAEHKEEPSGTREAVPKRKPKLPFLFNEEGTHDGAAAQKQPQPEVPQANPVVDTAPKTNTPIDEVKKETIEKMSAEADWSGAAPTRTVAATPPRQKMAISKNVKLYRRMRREPHEATNNTAAVEKAEERSNNSASTNSTNVQVEMKKTQQLNTEDGKASPPFTEPTEKTLHESSGKERHEHTAEKFSEAPNEDVKLQHVAMMSNVMKHSRHFQTCKTAADSPSSTGENAQTQNKEEVEVPEVIEPGATSEIAQRTPVYKDQPNLPQSSDGIRAVENSKTAEMPRHTIK…	.		4	25	17.9	5.6	9.6	0	0	9	24.4	24
K4DTV7		+	0.110662	3.78924		Surface protease GP63	TCSYLVIO_007621	490	MRALTASTPEWAPIRFRVFTEDLKDPSKHCTAEKQFRPDFIGGTLECNKRDILTKEKRSIILNSLLPRAFGMHTDRLLVKPLTGRVIVPRYSSGICAQFTIPSSHHTEGVFGADMYLYVSAGPTQYSTLAWATTCLKLTDGRPVVGMVNYGPRSVTNSEHSVRVSAHEVAHALGFSVWLLKERNMLQEVLNVRGKAKVLQVSSSKTVEKTREHFNCVNATGMELEDEGREGTASSHWERRNAKDELMAGISGIGYYTSLTMAALEDTGFYKANWGTEEPMSWGNNSGCALLTEKCLINGVTKYPEMFCTAETGLFLCTSDRLALGYCTTYLYTAELPQQYQYFSNLKLGGSAYAFMDLCPYVQPYSNTWCSNGEASVMHGSRVGPRSKCLKGDGLVDFM…	.		2	20.8	22.4	8.8	0	2.4	0	2	18.4	18.2
K4EBF6		+	0.0426112	4.27657		Uncharacterized protein	TCSYLVIO_001038	846	MRCCDGRRTLTTRSWRKCAPKWCSTSSRWCSFCWHTWSARDPVGASRVTIIRRGGKRRSPIEENQKFLITVAPCPLRENEWKKMKKRNKRPNCKEKKKKERNNGMRGWVSHGAVCSCFDPFFVFVFLFIGALSVVLIEKVGCAVMSKSRPRKHRCVAQMEDGMTASQRLQQWGAAAELLYAPNSPINQPPSPKEPHTFLVARRIATVMARLNDLCQKESEVLLTPRDALLELADIVRFALVSFHKEVVTGQLDRAQVASVLAEYVAHRTAPQAGMVEGLHVIAWVSIKLRVELFLEQLRRRLNMELESSHNNQRTAQQVGALRTTLTLLNDFESFYDNILVTFPCVQLMDTTPDAAEQMMPILSRQYYQLADWVVLVEVCTTQPPITETWVQSVDREAS…	.		11	19.9	7.6	1.4	0	0	0	20	23.6	15.8
Q4DDT2		+	0.0731083	2.76784		Uncharacterized protein	Tc00.1047053509901.130	318	MRRGARVCGIATTSSFLHRVIFLWCNAMQHRCHTSSYTSATTTNTTTVSTDSNAGRSHDAKGSVQSPMPYKSTHKGSGKAASPLRNWGCDNHAANDTAAPSSSLLHAGVSAAGAHAEANGSEASARQENLAASRSSCTEDAGVVSSRPLSPLQRRQLLFRHKAAFTLTPQALRRVKYLLKRCHEDPEHHHHPKMPDGIRIGVSRRGCSGYSYTVKYHYPEDEKMPPKETDKQDTRRSHGNNGDTSSATGMHTGDVVVLQDGVKVVVDSNALFYVIGTEMDYVTRSVEEKFTFRNPNQKYSCGCEESFMPFDLDEQEAK	.		3	9.4	6.3	4.1	0	0	0	4	12.9	7.5
K4DM80		+	0.0526455	3.45329		Dihydrolipoamide branched chain transacylase	TCSYLVIO_009880	441	MRRIALWPHRICAARFFHFSRPRWGTIIPYKLADIGEGIQKVDVVTVFVKPGEKIEEFDKICEVQSDKALVDITSRYAGVIRAVHITVGESTLVGHPLVDIEVDDDVKDDASGAEPQPQEAAAVAEPTATATTPTSSSSSPGKQKIKAVITTPTTTAVKPLATPATRGFARECGVDLEKLSGTGENGRILKTDVLAHTQSHGNDEGDVVVSLLTGIRHVMVSTMTEAGKIPSFTACDEIELTSLLKFREELRRNLTSRSPGDATPKLSLLPLFIKAASLALLQHPQINSHVSQKCETFIIRKAHNIGFAVHSPKGLIVPVIRNVEQKSTMDIVQEVNELVELGRKNRIPPEHMRDGTFTISNVGTIGATYATPMILPPQVAISAFGRLQVLPRFDVDGN…	.		7	20.9	10.4	2.3	2.3	0	0	11	29.3	12.7
K4EEE5		+	0.031361	5.72107		Oxidoreductase, putative	TCSYLVIO_000010	533	MSIFLFLHDGMDLFFFSSFFPPTPFYIFLFFWLLFFACRVSHYLNKQTKKNMCGVLFCFLSCFFLFPFIQRFKRKQKNSMGAVSSQAQEKQGMEEKYNNNDTAPEGHTIRCEGWTIEKPIRSWSASAMVYVDNVMVPPPGPGQVRVKIYAASVNPVDVKRPKFGRNNGFFSWCNENFGKVGKNSNSNIGAGVSEIVSTFTRHEPPEFPFPYVMGTEGAGVVESVGWDNDDMEQRERYGLQVGDRVAFLADITMVNGGTFCQYALAMADSVGRIPSPTTDDVIGFLEAAVMPCAVGTAYVALFDKLRVSSGRSIFISGASGGIGSAAVQLAKYAGMYVLASCSTVNVAYVKSLGADYVFDYTASDVVGECLAHTRGFGVDYVLEVADAALAVHHADALRF…	.		13	36.8	38.1	4.9	0	0	0	10	23.5	16.1
Q4DQE0		+	0.117303	3.25002		Uncharacterized protein	Tc00.1047053506629.40	522	MWRKCISRRAGVAAPAVSVRSILLRDLRTSVEISKGEMKYPAVLLWRWKSNRQKHLVLSVQAPDGTEGESSAEPNSKLLPVSAPTPADYFFGRVFLRPYNVAQLLAVLEGKAPHVELIREHASLYLGPVAVPSSGGTGHRCAKGGNGALTALPSAYSLAGKLTVKVQTNNQSTSVDDELPQDDDYENDESRAGATYKLDDRRNFRATVKGEDLIFIMKHLDAVLGDMFGIEHQYHSRVALEILQKHRLGGIQSYNRNNGSQLQPVPRYRSESLYTTKVQTLSEDSATTTPMATLSSVAPKPTKGGDNGVGDLRFAAASGLAGVALGAAATPLFSKGTSVIEPEDVNEDSVDLREVGEEVDIPYDSTHSPATPAARFVDHDEKHDDEEEDFNEDKAGELK…	.		7	15.1	8.2	1.7	0	0	0	7	16.5	11.3
K4DVP7		+	0.208326	3.55012		Trans-sialidase, putative	TCSYLVIO_006971	719	MYICMLSRVAAVKAPRTNNCRRVTGSRGRRREGRESEPQRFNMSRHHFYSAVLLLVVMMCCGSGAAHAVESNLRDAQMPQWVDIFVSGKTRVLAKDGTEVGASDSFGAASPVIAGGVMAVLTTGNFLRDPVIFLSQSDVVAGYFNPAWDWSFLVAKVSEDTWRAHTVFHTANETELVGVARLPTTIGKGNKVYLLVESYEKKYDGAAKKWTTDGKDIKLIVGDARPSTGRRESGTIIWGDPTSLLQQLTPETQTELKKLAPFGGAGVLMENGTLVFPLSGTNEQRGHSNRITYSTDDGTNWVFPAGTPPAECVGISITEWETGQILMVTGCTIGRKVYESRDMGTTWTEAVGTLPGVWVNARSGTRWTVDLSVGSLITATIEGVKVMLYTHKRYRTLEK…	.		8	12.8	13.8	0	0	0	0	13	20.2	21
K4E6E9		+	0.0169855	3.67113		2-oxoglutarate dehydrogenase	TCSYLVIO_002667	428	VNLIEFIYFFRIFYLCVCVRAVTVCTRCHMLRRFSALGLQPRRWGLQKLSARFCLSINVPTIAESISSGKVVGWTKKVGDAVSEDEVICQIESDKLNVDVRAPANGVITKINFEEGAVVEVGAELSTMKAGEAGGAAAAKEQAAAPAMQPPPPLQQQQQQQQSSPPPPQQKRSVETPAPAPKPPQVVTTATTGSDPRVRNVRISSMRHRIADRLKASQNTCAMLTTFNEIDMTPLIEIRNRYKDDFYKKHNVKLGFMSPFVKACAIALQDVPAVNASFGTEFIEYHDFVDISIAVSTPRGLVVPVLRDVQKADFAQIERQIADFGARARVNKLTLAEMTGGTFTISNGGVFGSWMGTPIINPPQSAILGMHATKKKPWVVGNEIKIRDIMAVALTYDHR…	.		4	13.3	7.7	5.8	0	0	0	7	22.9	4.9
Q4DEK1		+				Uncharacterized protein	Tc00.1047053503899.60	376	MKKMVCCKMCRPLLVCSATSCWRRSARLPLPLFFPPLNLQVAPFTSWNLQARYFSTTAGGGREGTNSSEDDYVFDPALSVQKDAAIHVAKKSLDAIVRDLLPENAPDAATQKVRAYLQQHPMDTLITQPTVHITHVEDPESGRETKMSLSPCDLSEALEQAQEREMNLVQMGTRGDVAYCRIRREIPRILGLVGPELEALREEEKQEESSHRGGSDQAGGKIRELVDHSFRDVVDAHFLGWKSKKIVEDIKKRHPVKITIKEFQSPEAAIGKIREMCQAMQRYAEEKLIYHHFTSIVANDREVSVSFVPSLPSGKGNSWKHIKYPGEKEWAHANKRMEEACRKSGRYGTYVKNNMLKPRSLGQTFFRVDKYGRKID	.		0	0	0	0	0	0	0	2	8.5	8.5
Q4CMD9		+				Fatty acyl CoA synthetase 2 (EC 6.2.1.3)	Tc00.1047053506261.10	695	MNTVTASNLLENSVFSLMDQENSRRMVPHDKIQWIWQYGAQNEPLPGTETENMSAVYRRVGTNDAEHAKLCHEWYYGDNMPQRFKKICEEGGSRNAFGYRPVLRVSKEVLKDQNGLERAYDITYLTETRYIDFDTLWGYITAFGRGLAELGIRPNTNVAIYEETRWEWLATIYGIWSQSMVACTVYATLGEAALAYAFRETECSAIVCNAASVRNLLRMMREDLIPSAVIIYLGELPPDVEAGSHRIFSWLHIVDNGRISEEPLRITTDNDQLAFIMYTSGTTGNPKGAMHTHGSLVSGVLACADRVNDLIGPFEVGEAYCAYLPLAHIFEFGVVNIFLARGSLVGFGSPRTLLDTFTRPHGDYFEYKPVFTIGVPRIFDTIKKTVEARLAPRGSLERR…	Y	EAN90501.1, EAN86554.1	0	0	0	0	0	0	0	6	9.4	5

## Sheet: Table S4
Table S4 Enrichment of the N-myristoylome from parasites treated with DDD85646
Heavy and medium labelled parasites labelled with AzMyr were treated with 50 µM and 12.5 µM of DDD85646 respectivley with light labelled parasaites incubated with DMSO.
Using the normalized data, significant (FDR q < 0.05) differences in the enrichment of proteins from the experimental conditions were assessed in Perseus, using a left tailed Significance B test with a Benjamini-Hochberg FDR truncation implementing a 0.05 threshold value
UniProt accession	Protein names	First 2 aa	M/L normalized (2xEC50/DMSO)	H/L normalized (8xEC50/DMSO)	H/M normalized (8xEC50/2xEC50)	H/L significant	H/M significant	M/L significant	H/L normalized Significance B test	H/M normalized Significance B test	M/L normalized Significance B test	PEP	Intensity	Intensity L	Intensity M	Intensity H	Log10 Intensity H+L	Log10 Intensity H+M	Log10 Intensity M+L	Protein ID	Proteins in group	Unique peptides	Sequence coverage [%]	Unique and razor coverage [%]	Unique coverage [%]	Mol weight [kDa]
Q4DXG4	Uncharacterized protein	MG	-1.79476	-3.57654	-1.69115	+	+	+	4.23947e-37	2.7971e-11	2.65837e-12	2.0675e-93	1009400000	776710000	200500000	32147000	8.90787	8.3667	8.98999	Q4DXG4	2	12	45.7	45.7	45.7	20.847
Q4E2Z0	Uncharacterized protein	MG	-1.49086	-3.25168	-1.6833	+	+	+	5.58041e-31	3.42016e-11	4.82015e-09	1.4127e-76	2160800000	1646900000	372720000	141150000	9.25238	8.71085	9.30527	Q4E2Z0	2	16	39.7	39.7	39.7	22.054
Q4DBW0	Uncharacterized protein	MQ	-1.92205	-3.58913	-1.67826	+	+	+	2.39129e-37	3.8898e-11	7.7563e-14	0	2580000000	1884800000	563570000	131690000	9.3046	8.84215	9.38888	Q4DBW0	1	1	53.1	6.8	6.8	18.454
K4DZS1	Uncharacterized protein	MG	-1.62812	-3.43715	-1.63859	+	+	+	2.10756e-34	1.05689e-10	1.9148e-10	0	1978200000	1601700000	292400000	84057000	9.22679	8.57572	9.2774	K4DZS1	2	41	34	34	34	131.01
K4E3X3	Uncharacterized protein	MY	-3.11829	-4.94399	-1.62331	+	+	+	3.34708e-69	1.54402e-10	3.30483e-33	2.3196e-194	676030000	649290000	19823000	6923800	8.81705	7.42727	8.8255	K4E3X3	3	10	39.6	39.6	39.6	36.171
Q4D5N5	Phosphatidylinositol-4-phosphate 5-kinase, putative	MG	-1.68163	-3.48908	-1.60841	+	+	+	2.1464e-35	2.22729e-10	5.06261e-11	8.704e-71	421350000	337800000	62014000	21534000	8.5555	7.92194	8.60186	Q4D5N5	2	4	39.3	39.3	8.7	51.248
Q4DLX6	Uncharacterized protein	MG	-1.78578	-3.52767	-1.60555	+	+	+	3.84398e-36	2.38849e-10	3.38163e-12	0	27015000000	20567000000	5024700000	1423800000	10.3422	9.80946	10.4081	Q4DLX6	1	2	73	73	11.7	15.812
Q4DRI6	Uncharacterized protein	MG	-1.74149	-3.39784	-1.58117	+	+	+	1.16121e-33	4.31554e-10	1.08909e-11	9.7844e-40	765810000	572930000	155420000	37448000	8.7856	8.28526	8.86234	Q4DRI6	3	7	25.6	25.6	25.6	24.27
K4DJS2	Uncharacterized protein	MG	-1.5317	-3.02503	-1.51346	+	+	+	4.71875e-27	2.13409e-09	1.89847e-09	2.7212e-198	2796800000	1962000000	651660000	183160000	9.33146	8.92159	9.41725	K4DJS2	3	18	71.1	71.1	71.1	30.036
Q4DDA0	Uncharacterized protein	MG	-1.19611	-2.76493	-1.50553	+	+	+	6.83292e-23	2.56224e-09	1.99468e-06	9.5873e-41	138800000	97187000	31096000	10522000	8.03225	7.61928	8.10817	Q4DDA0	1	0	11.4	11.4	0	80.467
Q4DVL2	Uncharacterized protein	MG	-0.849102	-2.39312	-1.47045	+	+	+	1.38557e-17	5.69324e-09	0.000505464	2.064e-55	692190000	424680000	204900000	62619000	8.6878	8.42735	8.79905	Q4DVL2	2	9	40.4	40.4	40.4	22.738
Q4CSH4	Uncharacterized protein	MG	-1.13163	-2.66795	-1.46697	+	+	+	1.95677e-21	6.15568e-09	6.33239e-06	1.1052e-38	27860000	17566000	7679700	2614100	7.30492	7.01258	7.40219	Q4CSH4	1	0	11.2	1.2	0	80.268
Q4DPJ1	ADP-ribosylation factor, putative	MG	-0.924317	-2.52683	-1.43136	+	+	+	2.08908e-19	1.35716e-08	0.000175418	2.3363e-33	332110000	202630000	98242000	31241000	8.36898	8.11221	8.47838	Q4DPJ1	2	7	47.9	47.9	47.9	21.127
K4DXT8	Zinc finger protein, putative	MG	-1.14191	-2.62371	-1.42531	+	+	+	8.6918e-21	1.54972e-08	5.288e-06	1.6177e-117	1529400000	977130000	411210000	141040000	9.04851	8.74214	9.1425	K4DXT8	3	11	44.2	44.2	44.2	31.378
K4DSW4	Uncharacterized protein	MG	-2.32764	-3.76157	-1.40167	+	+	+	7.65247e-41	2.58768e-08	2.11559e-19	1.2581e-17	60697000	51217000	6834500	2645600	7.73129	6.97681	7.76381	K4DSW4	3	5	25.1	25.1	25.1	25.504
K4DQN8	Uncharacterized protein	MG	-1.94803	-3.40067	-1.38953	+	+	+	1.02757e-33	3.35731e-08	3.66388e-14	3.6509e-61	650250000	534510000	84314000	31425000	8.75277	8.06348	8.79157	K4DQN8	1	11	51.4	51.4	51.4	31.364
K4EEE5	Oxidoreductase, putative	MS	-2.51144	-4.00912	-1.36792	+	+	+	3.81447e-46	5.30778e-08	2.92021e-22	1.5604e-41	211010000	176150000	26537000	8315600	8.26592	7.54224	8.30683	K4EEE5	3	9	26.3	26.3	26.3	58.538
K4DX27	Uncharacterized protein	MS	-1.16411	-2.57846	-1.36483	+	+	+	3.89455e-20	5.66364e-08	3.56476e-06	9.5225e-68	383930000	274330000	84677000	24926000	8.47604	8.03982	8.5551	K4DX27	3	11	18.7	18.7	18.7	67.686
K4DT87	Dynein heavy chain, putative	MG	-0.545972	-1.90969	-1.35601	+	+		8.27575e-12	6.81169e-08	0.0165662	1.3185e-270	1035900000	563220000	367580000	105070000	8.82496	8.67454	8.96886	K4DT87	3	32	60.3	60.3	60.3	57.38
K4DVI8	Ubiquitin hydrolase, putative,cysteine peptidase, Clan CA, family C19, putative	MG	-0.619093	-2.04139	-1.35027	+	+		2.94992e-13	7.67844e-08	0.00798573	4.0785e-10	73260000	41447000	22492000	9321500	7.70559	7.50261	7.80577	K4DVI8	2	4	7.7	7.7	7.7	70.72
K4E818	Uncharacterized protein	MG	-1.11942	-2.49565	-1.29389	+	+	+	5.66714e-19	2.42382e-07	7.82964e-06	3.5807e-94	1022100000	682340000	267340000	72447000	8.87782	8.53121	8.97758	K4E818	2	8	44.7	44.7	25.5	55.504
K4E583	Phosphatase 2C, putative	MG	-0.920762	-2.346	-1.29339	+	+	+	5.75976e-17	2.44792e-07	0.000184738	9.4622e-255	5957600000	3724000000	1623500000	610110000	9.6369	9.34901	9.72815	K4E583	2	25	61	61	61	41.366
Q4D7Y8	ADP-ribosylation factor 1, putative	MG	-0.600927	-1.9916	-1.28652	+	+		1.06722e-12	2.80769e-07	0.0096359	1.0642e-61	724280000	400570000	241500000	82203000	8.68374	8.51015	8.80758	Q4D7Y8	2	9	47.3	47.3	47.3	20.677
K4E5W8	Kinesin-like protein	MG	-0.809474	-2.0948	-1.27537	+	+	+	7.17386e-14	3.5014e-07	0.000855727	2.9208e-43	105300000	66644000	27913000	10745000	7.88868	7.58724	7.97569	K4E5W8	3	10	20.3	20.3	20.3	81.515
Q4DIX3	Uncharacterized protein	MG	-1.06332	-2.47457	-1.2536	+	+	+	1.1053e-18	5.36111e-07	2.02078e-05	3.621e-47	105060000	65372000	28549000	11139000	7.88372	7.59866	7.97276	Q4DIX3	1	1	24.6	2.4	2.4	55.532
Q4DZM9	ADP-ribosylation factor-like protein, putative	MG	-0.630372	-1.93242	-1.24451	+	+		4.72737e-12	6.39193e-07	0.00709111	3.7056e-47	750910000	425160000	258980000	66777000	8.69191	8.51289	8.83515	Q4DZM9	1	7	43.6	43.6	43.6	20.514
K4DUS5	Uncharacterized protein	MG	-0.306395	-1.65449	-1.24113	+	+		2.86491e-09	6.82202e-07	0.111981	1.054e-31	110910000	60907000	34665000	15337000	7.88221	7.69899	7.98033	K4DUS5	3	6	16.2	16.2	16.2	71.522
Q4DDD2	Uncharacterized protein	MG	-0.239481	-1.56909	-1.23871	+	+		1.69273e-08	7.14681e-07	0.168362	6.5258e-45	1896900000	1109900000	598060000	188940000	9.11356	8.89597	9.23248	Q4DDD2	2	4	39.6	39.6	39.6	12.249
K4DYY3	Golgi reassembly stacking protein, putative	MG	-0.713119	-1.95736	-1.16149	+	+		2.53836e-12	3.01954e-06	0.00281623	2.1752e-20	121290000	67690000	40052000	13552000	7.90978	7.7292	8.03239	K4DYY3	3	7	16.9	16.9	16.9	55.662
K4E6H0	Uncharacterized protein	MG	-0.306074	-1.55576	-1.16094	+	+		2.21587e-08	3.04968e-06	0.112215	2.8607e-98	686770000	323380000	263300000	100090000	8.62682	8.56037	8.7684	K4E6H0	2	24	34.9	34.9	34.9	94.546
Q4E4N2	Protein phosphatase, putative	MG	-0.49218	-1.75049	-1.13682	+	+		3.49153e-10	4.70059e-06	0.0271045	0	24191000000	12312000000	8484200000	3395200000	10.1961	10.0748	10.318	Q4E4N2	2	44	73.7	73.7	73.7	45.634
K4E595	Nitrate reductase, putative	MG	-0.548058	-1.75735	-1.1121	+	+		2.99083e-10	7.26179e-06	0.0162405	0	23035000000	12002000000	7736500000	3297200000	10.1847	10.0427	10.2953	K4E595	1	21	62.8	62.8	37.6	52.632
Q4E0V7	Uncharacterized protein	MG	-0.112178	-1.46709	-1.0982	+	+		1.25561e-07	9.2392e-06	0.317475	3.6675e-41	166500000	81609000	62660000	22232000	8.01637	7.92887	8.15917	Q4E0V7	4	8	15.1	15.1	15.1	74.459
K4DTI6	Uncharacterized protein	MG	-0.0491584	-1.19492	-1.09034	+	+		1.41176e-05	1.0573e-05	0.407401	2.2287e-21	144270000	64659000	58148000	21461000	7.9351	7.90096	8.08922	K4DTI6	3	3	3.4	3.4	3.4	99.672
K4DZT0	Uncharacterized protein	MG	-1.48726	-2.71653	-1.07127	+	+	+	3.7e-22	1.46162e-05	5.22734e-09	1.4281e-37	194310000	152890000	33998000	7427200	8.20498	7.61726	8.27158	K4DZT0	3	11	28.3	28.3	28.3	51.548
K4EE92	Uncharacterized protein (Fragment)	KG	-0.464186	-1.64589	-1.06903	+	+		3.44041e-09	1.51781e-05	0.0345079	4.2239e-226	6269600000	3256100000	2110300000	903150000	9.61902	9.47906	9.72968	K4EE92	3	17	58.9	58.9	58.9	37.245
K4E189	Uncharacterized protein	MG	-0.829126	-1.97733	-1.0648	+	+	+	1.53414e-12	1.62952e-05	0.000660857	4.1919e-178	999560000	619040000	263810000	116710000	8.86673	8.58038	8.94589	K4E189	3	20	46.7	46.7	46.7	61.63
K4E9Z0	Uncharacterized protein	MA	-0.510683	-1.62438	-1.04615	+	+		5.41534e-09	2.22181e-05	0.0229786	6.3065e-29	244130000	121450000	97750000	24932000	8.16549	8.08878	8.34084	K4E9Z0	3	6	33.3	33.3	33.3	35.201
K4DP18	Uncharacterized protein	MC	-0.195732	-1.20264	-0.984817	+	+		1.25033e-05	5.95058e-05	0.213692	3.3823e-39	104080000	46944000	42822000	14317000	7.78718	7.75693	7.95311	K4DP18	3	11	53.3	53.3	53.3	22.888
K4E5N2	Uncharacterized protein	MG	-0.356088	-1.3806	-0.929913	+	+		6.21321e-07	0.000137482	0.0799024	0	10688000000	5052400000	3898700000	1736700000	9.83181	9.75092	9.95188	K4E5N2	1	9	64.6	64.6	15.3	69.751
Q4CRE8	Uncharacterized protein	MG	-0.304505	-1.31577	-0.926043	+	+		1.9393e-06	0.000145612	0.113361	9.6222e-217	1024300000	472800000	366320000	185180000	8.81821	8.74155	8.92382	Q4CRE8	1	0	40.9	2.4	0	69.529
K4DYI0	Uncharacterized protein	MG	-0.531907	-1.50549	-0.910665	+	+		5.99477e-08	0.000182575	0.0189103	2.9299e-45	214600000	116100000	66542000	31964000	8.17045	7.99346	8.2616	K4DYI0	3	10	32.1	32.1	32.1	44.652
K4E681	Uncharacterized protein	MS	-0.399787	-1.38798	-0.904926	+	+		5.44013e-07	0.000198489	0.0579152	6.9678e-174	184140000	92184000	61396000	30563000	8.08901	7.96359	8.18633	K4E681	1	2	52.9	3.2	3.2	52.562
K4DTR4	Calpain cysteine peptidase, putative,cysteine peptidase, Clan CA, family C2, putative	MY	-0.663145	-1.59105	-0.866884	+	+		1.08138e-08	0.000341469	0.00497294	2.5451e-12	28550000	14213000	10743000	3594600	7.25061	7.15648	7.39717	K4DTR4	2	4	7	7	7	82.766
Q4CW64	Calpain-like cysteine peptidase, putative	MG	-1.07765	-2.10216	-0.866068	+	+	+	5.88872e-14	0.000345387	1.59271e-05	1.4939e-166	17404000000	10534000000	4603300000	2265900000	10.1072	9.83691	10.18	Q4CW64	1	12	77.9	77.9	69.5	14.873
Q4D0B9	Proteasome regulatory ATPase subunit 2, putative	MG	-0.143484	-1.09246	-0.856554	+	+		6.61218e-05	0.000394299	0.276169	0	19986000000	9007700000	7564600000	3413700000	10.0942	10.0405	10.2194	Q4D0B9	2	44	80.3	80.3	78.7	48.991
K4E6H6	Uncharacterized protein	MG	-1.18961	-2.14	-0.854727	+	+	+	2.10918e-14	0.000404401	2.24683e-06	7.2847e-122	897250000	571830000	217500000	107910000	8.83234	8.51243	8.89726	K4E6H6	2	23	36.1	36.1	36.1	82.435
K4DQW3	Per-hexamer repeat protein 5, putative	MG	-0.577401	-1.51181	-0.85048	+	+		5.29853e-08	0.000428809	0.0122106	2.0236e-45	216200000	115220000	64432000	36549000	8.18118	8.00424	8.25443	K4DQW3	1	2	16.4	16.4	16.4	45.773
K4E943	Uncharacterized protein	MG	-0.31242	-1.24619	-0.827513	+	+		6.21536e-06	0.000586216	0.107663	2.446e-231	1572200000	751180000	547380000	273690000	9.01067	8.91438	9.11346	K4E943	3	23	48.7	48.7	48.7	58.296
K4E1X7	Uncharacterized protein	MG	-0.137077	-1.09511	-0.807074	+	+		6.36367e-05	0.000769573	0.284406	8.3712e-274	11668000000	5247900000	4222100000	2197500000	9.87189	9.80751	9.97635	K4E1X7	2	19	56.8	56.8	56.8	33.179
K4DUB6	Uncharacterized protein	MG	-0.889503	-1.73701	-0.800978	+	+	+	4.72456e-10	0.000833715	0.000289068	2.7749e-09	42794000	23611000	12074000	7108800	7.48742	7.28291	7.55249	K4DUB6	2	3	8	8	8	45.819
Q4E5P3	Serine/threonine-protein phosphatase (EC 3.1.3.16)	MG	-0.567746	-1.39962	-0.775219	+	+		4.40589e-07	0.00116278	0.0134287	9.0984e-47	140280000	79646000	42997000	17633000	7.98802	7.78269	8.08864	Q4E5P3	3	15	18.4	18.4	18.4	104.81
Q4CSM0	Monoglyceride lipase, putative	MG	-0.336318	-1.09897	-0.749378	+	+		6.01733e-05	0.00160873	0.0917147	1.033e-15	27509000	15108000	8341000	4059500	7.28257	7.09344	7.37012	Q4CSM0	2	4	18.3	18.3	18.3	35.033
Q4E0Y2	Phosphomevalonate kinase-like protein, putative	MD	-0.0358897	-1.01976	-0.748772	+	+		0.000183166	0.00162085	0.427167	0.0017228	21425000	8850400	8152300	4422700	7.12297	7.09951	7.23052	Q4E0Y2	3	1	1.5	1.5	1.5	51.547
K4E2E5	Protein kinase, putative	MG	-0.603775	-1.38571	-0.746325	+	+		5.66679e-07	0.00167061	0.00935901	9.3267e-68	352310000	185240000	108440000	58630000	8.38716	8.2229	8.46787	K4E2E5	3	12	30	30	30	65.15
K4DV24	Uncharacterized protein	MG	-0.0750944	-0.833876	-0.721159	+	+		0.00185971	0.0022695	0.369481	4.1329e-16	51506000	27125000	13873000	10508000	7.57557	7.38705	7.61276	K4DV24	3	5	14.6	14.6	14.6	48.242
Q4E0X4	Uncharacterized protein	MG	-0.329649	-1.4295	-0.709481	+	+		2.54449e-07	0.00260857	0.095978	5.4636e-05	13656000	5105200	5652100	2898200	6.90327	6.93198	7.0317	Q4E0X4	3	2	4.1	4.1	4.1	64.417
K4DTB6	Protein phosphatase 2C, putative	MG	-0.0753984	-0.872816	-0.691196	+			0.00118387	0.00323205	0.369043	2.2629e-218	6416600000	2743700000	2348400000	1324500000	9.6094	9.56501	9.7069	K4DTB6	2	21	67.2	67.2	67.2	31.872
K4DUN8	Calpain cysteine peptidase, putative,cysteine peptidase, Clan CA, family C2, putative	MG	-0.193849	-1.00897	-0.688264	+			0.000211895	0.00334365	0.21579	2.5594e-219	1880500000	865090000	644560000	370820000	9.09199	9.00663	9.17888	K4DUN8	3	27	46.2	46.2	46.2	82.404
Q4DIG1	Uncharacterized protein	MG	-0.282404	-1.09656	-0.672382	+			6.2314e-05	0.00401057	0.130403	5.5841e-06	93953000	42784000	32446000	18723000	7.78892	7.70901	7.87639	Q4DIG1	2	1	1.9	1.9	1.9	63.25
Q4D708	Uncharacterized protein	MG	-0.0846703	-0.819954	-0.625155	+			0.00217615	0.00675094	0.355774	1.0318e-37	1931500000	713100000	779250000	439180000	9.06156	9.0858	9.17387	Q4D708	1	7	34.4	34.4	34.4	13.981
Q4CZT4	Uncharacterized protein	MG	-0.376976	-1.17762	-0.61511	+			1.84873e-05	0.00751271	0.0687121	2.2341e-87	486990000	241940000	177110000	67952000	8.49121	8.38928	8.62227	Q4CZT4	2	7	54.1	54.1	54.1	16.209
Q4DD92	Fatty acyl CoA syntetase 1, putative (EC 6.2.1.3)	MG	-0.280194	-1.05029	-0.586969	+			0.000120324	0.010064	0.132199	2.5217e-29	59882000	27782000	24766000	7333200	7.5455	7.50649	7.72056	Q4DD92	3	7	14	14	14	77.545
K4DTV5	Uncharacterized protein	MG	-0.470569	-1.19734	-0.585063	+			1.35926e-05	0.0102613	0.032688	1.0306e-49	217570000	126960000	64501000	26116000	8.18491	7.95721	8.28208	K4DTV5	3	10	18.7	18.7	18.7	72.655
K4DWR5	Uncharacterized protein	MG	-0.104356	-0.803267	-0.560494	+			0.0026193	0.0131239	0.328191	0	15852000000	6710400000	5724200000	3417800000	10.0055	9.96104	10.0946	K4DWR5	3	21	54.6	54.6	54.6	39.253
K4DYQ2	Uncharacterized protein	MG	-0.362028	-0.855275	-0.475014	+			0.00145418	0.0290436	0.0765885	3.9549e-16	166930000	79094000	50401000	37437000	8.06644	7.94368	8.11225	K4DYQ2	3	6	32	32	32	24.543
Q4CW63	Calpain-like cysteine peptidase, putative	MG	-0.767659	-1.22283	-0.405987	+		+	9.06773e-06	0.0514885	0.00145726	8.0528e-31	242370000	124020000	65784000	52561000	8.24694	8.07315	8.27831	Q4CW63	1	4	51.1	42.9	42.9	15.403
Q4DPA5	Uncharacterized protein	MG	-0.575228	-1.10073	-0.405108	+			5.86508e-05	0.0518451	0.0124761	1.5156e-50	2710500000	1301700000	840400000	568400000	9.27186	9.14885	9.33084	Q4DPA5	1	5	39.6	39.6	39.6	17.923
Q4DJF1	Uncharacterized protein	MG	-0.896845	-1.47113	-0.384602	+		+	1.16276e-07	0.0607312	0.000260529	6.1802e-08	37316000	21406000	8902800	7007600	7.45353	7.20168	7.48157	Q4DJF1	3	4	6.8	6.8	6.8	83.33
Q4D248	Elongation factor Ts 1, mitochondrial (EF-Ts 1) (EF-TsMt 1)	ML	-0.729962	-1.24069	-0.316816	+			6.79752e-06	0.0987052	0.00230762	2.1875e-06	21738000	11958000	4123600	5656100	7.24586	6.99033	7.20633	Q4D248	3	2	10.1	10.1	10.1	29.943
Q4DWB1	Retrotransposon hot spot (RHS) protein, putative	MS	-0.429945	-0.894885	-0.305539	+			0.000909265	0.106426	0.0457416	8.918e-09	15802000	7472600	4465300	3864100	7.05449	6.92061	7.07693	Q4DWB1	6	2	4.2	2.9	2.9	88.471
K4EAD1	Seryl-tRNA synthetase, putative	MG	-1.29424	-1.10123	-0.138426	+		+	5.82296e-05	0.272413	3.07439e-07	5.9858e-19	49914000	31065000	9702800	9146300	7.60435	7.27529	7.61032	K4EAD1	3	7	18.2	18.2	18.2	53.392
Q4DNH1	Uncharacterized protein	MP	-0.633502	-0.847388	-0.116442	+			0.00159317	0.301076	0.00685907	2.4942e-06	12070000	8007400	2173400	1889600	6.9955	6.60885	7.00778	Q4DNH1	2	2	19.2	19.2	19.2	13.375
Q4E4T1	Uncharacterized protein	MG	-0.787717	-0.937547	-0.0701181	+		+	0.000537066	0.365484	0.00113218	1.2743e-10	28941000	18045000	3627300	7268300	7.40335	7.03725	7.33591	Q4E4T1	2	3	6.2	6.2	6.2	61.081
K4E9H0	Eukaryotic release factor 3, putative	MS	-0.816291	-0.947556	-0.0275426	+		+	0.000473169	0.428291	0.00078282	5.4529e-19	105290000	55030000	26070000	24188000	7.89882	7.70121	7.90902	K4E9H0	3	7	14.9	14.9	14.9	74.975
K4E2C7	Protein kinase, putative	MG	0.0366088	-0.675351	-0.693995				0.00973826	0.00312869	0.537096	3.2755e-34	106430000	46329000	41455000	18644000	7.81273	7.77887	7.94342	K4E2C7	3	8	24.4	24.4	24.4	39.116
Q4CV42	Calpain-like cysteine peptidase, putative	MG	0.158854	-0.56687	-0.567896				0.0255988	0.0121965	0.712161	1.6295e-40	499960000	197470000	189490000	112990000	8.49201	8.4807	8.58767	Q4CV42	1	7	56.5	56.5	56.5	16.678
K4E8V8	Uncharacterized protein	MG	0.446786	-0.234346	-0.538744				0.222074	0.0162098	0.951411	1.159e-259	2277000000	748360000	965820000	562850000	9.11767	9.18431	9.23406	K4E8V8	3	27	46.2	46.2	46.2	78.279
K4E244	Uncharacterized protein	MG	-0.223155	-0.72423	-0.522758				0.00602947	0.0188568	0.1845	3.5708e-116	570710000	245270000	203790000	121660000	8.56458	8.51248	8.6523	K4E244	2	17	56.8	56.8	56.8	40.678
Q4DVI5	Surface protease GP63, putative	MR	0.964584	0.343578	-0.496509				0.902106	0.0239988	0.999861	1.0574e-22	18787000	4332400	8193300	6260800	7.02503	7.15999	7.0978	Q4DVI5	2	1	11.8	2.9	2.9	72.467
Q4D5M2	RuvB-like helicase (EC 3.6.4.12)	MP	0.158208	-0.632092	-0.484005				0.0145483	0.0268352	0.711319	2.1226e-08	21646000	7185800	9819400	4640900	7.07286	7.16018	7.23058	Q4D5M2	3	4	14.2	14.2	14.2	50.094
K4E0V8	Uncharacterized protein	MG	0.125651	-0.406943	-0.47283				0.0837808	0.0296022	0.667485	1.0597e-55	353710000	132550000	133810000	87351000	8.34223	8.34471	8.42547	K4E0V8	3	14	21.7	21.7	21.7	70.906
K4DZK0	Surface protease GP63, putative (Fragment)	MN	0.873341	0.416732	-0.451958				0.939938	0.0354037	0.999493	1.3063e-21	99567000	20699000	46011000	32858000	7.72882	7.89691	7.82419	K4DZK0	1	3	19.8	9.7	9.7	30.48
Q4D1E6	Surface protease GP63, putative	MQ	0.861955	0.309293	-0.451938				0.879301	0.0354096	0.999409	1.13e-47	529720000	133240000	239930000	156550000	8.46208	8.59822	8.57191	Q4D1E6	3	4	23.3	23.3	10	61.835
K4DXD3	Uncharacterized protein	MG	0.221444	-0.305699	-0.446207				0.154006	0.0371568	0.787739	1.1752e-276	3276300000	1137100000	1271000000	868180000	9.30218	9.33025	9.38167	K4DXD3	2	21	51.8	51.8	51.8	40.207
K4E5P0	Fatty acyl CoA synthetase 2, putative	MG	0.131853	-0.382946	-0.427246				0.0977303	0.043445	0.676039	1.0486e-242	3046200000	1074300000	1106200000	865630000	9.28779	9.29487	9.33856	K4E5P0	4	25	44.4	44.4	36.7	78.189
K4EAZ1	Flagellar calcium-binding protein, putative (Fragment)	VC	0.294077	-0.192019	-0.41016				0.26947	0.0498225	0.858998	0	230160000	71591000	79097000	79474000	8.17916	8.20022	8.17808	K4EAZ1	1	1	61.7	8.8	5.4	29.163
K4E917	Uncharacterized protein	MG	0.0886844	-0.397372	-0.395473				0.0891535	0.0558824	0.614812	1.9525e-09	77739000	32507000	34480000	10752000	7.63608	7.65545	7.82599	K4E917	1	2	3.2	3.2	2.3	113.67
Q4DTQ1	40S ribosomal protein S23, putative	MT	0.41186	-0.170767	-0.390132				0.295044	0.0582254	0.936418	1.9883e-13	77672000	30575000	31292000	15805000	7.66633	7.67299	7.79146	Q4DTQ1	1	3	21.7	21.7	21.7	15.925
K4DRV8	Trans-sialidase, putative (Fragment)	KP	1.33651	0.857105	-0.381968				0.999105	0.0619545	1	9.9999e-21	415390000	82960000	198820000	133610000	8.3356	8.5217	8.44991	K4DRV8	1	1	9.3	2.1	2.1	40.511
K4E1L2	Fatty acyl CoA synthetase, putative	MG	-0.254668	-0.762559	-0.378325				0.00406095	0.0636774	0.15419	0	2859900000	1248100000	939830000	672010000	9.28333	9.20732	9.34003	K4E1L2	3	30	43.1	43.1	43.1	78.694
K4DXB0	Trans-sialidase, putative (Fragment)	ET	0.998918	0.679964	-0.375216				0.993649	0.0651776	0.999917	2.9384e-43	2680400000	577450000	1229300000	873660000	9.1617	9.32283	9.2569	K4DXB0	4	2	16	9.8	5.8	59.397
Q4DDX6	Trans-sialidase, putative (Fragment)	PT	1.18244	0.820485	-0.347307				0.998617	0.0798946	0.999996	3.2547e-33	321420000	64863000	156220000	100340000	8.21802	8.40919	8.34456	Q4DDX6	1	1	16.4	5.6	5.6	23.28
Q4DE19	Uncharacterized protein	MK	0.262553	-0.228368	-0.34727				0.228465	0.0799155	0.83034	1.1806e-11	22069000	7232300	8850000	5986700	7.1212	7.17134	7.20635	Q4DE19	2	3	12	12	12	31.061
K4DSP2	Trans-sialidase, putative	MI	1.29478	0.83212	-0.343586				0.998794	0.0820331	1	3.7113e-38	935920000	189900000	424140000	321880000	8.70908	8.87275	8.7882	K4DSP2	1	2	20.3	8.4	5.1	26.429
K4DTA3	Uncharacterized protein	ML	-0.0143538	-0.436686	-0.334898				0.0686342	0.0871935	0.459619	0.00042907	5677200	3094700	1390500	1192000	6.63212	6.41204	6.65178	K4DTA3	2	2	5.3	5.3	5.3	61.183
K4ECM5	Trans-sialidase, putative (Fragment)	MS	0.582074	0.171975	-0.326208				0.752478	0.0925939	0.985187	2.7288e-65	267450000	69749000	115570000	82135000	8.18151	8.29602	8.26792	K4ECM5	1	3	48.1	48.1	34.3	19.123
Q4CYG9	Trans-sialidase, putative	MY	1.27238	0.824483	-0.312115				0.99868	0.101872	0.999999	4.7582e-21	341130000	69327000	157840000	113970000	8.26316	8.43427	8.35635	Q4CYG9	1	1	8.6	4.2	1.1	79.695
K4ECX2	Trans-sialidase, putative (Fragment)	NG	1.09727	0.675997	-0.311846				0.993392	0.102055	0.999983	4.5966e-44	85634000	22454000	36073000	27107000	7.69514	7.80058	7.76736	K4ECX2	1	0	23.9	6	0	32.439
K4EDE0	Trans-sialidase, putative	ML	0.404249	-0.0936635	-0.310468				0.39588	0.102999	0.932717	5.8967e-15	14230000	5389700	6497500	2342400	6.8883	6.94645	7.07508	K4EDE0	5	1	5.9	3.6	2	90.072
K4E3U8	Uncharacterized protein	MG	0.0643311	-0.218682	-0.309431				0.239037	0.103713	0.578842	6.2171e-86	463890000	184480000	173190000	106220000	8.46345	8.44624	8.55348	K4E3U8	3	22	31.6	31.6	31.6	91.09
Q4E3G9	Trans-sialidase, putative	ML	0.1145	-0.145542	-0.298602				0.326773	0.111387	0.651886	3.119e-09	7832400	1664500	4559100	1608800	6.51499	6.79014	6.79404	Q4E3G9	1	1	2.7	1.7	1.7	85.424
K4DKG6	Trans-sialidase, putative (Fragment)	MI	0.389677	0.0313951	-0.287765				0.57201	0.119464	0.925167	1.9374e-35	136840000	47741000	44356000	44743000	7.96607	7.94987	7.96425	K4DKG6	2	0	35.2	3.8	0	26.488
K4EC28	Flagellar calcium-binding protein, putative	MG	-0.133606	-0.500708	-0.285231				0.0432535	0.121411	0.288915	0	22568000	10227000	6657500	5684000	7.2017	7.09137	7.22749	K4EC28	6	0	76.7	12.9	0	23.634
Q4DD50	60S ribosomal protein L10, putative	MA	0.527771	-0.17054	-0.283509				0.295323	0.122747	0.975454	7.8023e-12	16068000	6856800	6254100	2957300	6.99185	6.96433	7.11763	Q4DD50	2	3	17.8	17.8	17.8	24.76
Q4CT78	Fatty acyl CoA synthetase 2, putative (EC 6.2.1.3)	MG	-0.379995	-0.682094	-0.275612				0.00912995	0.129005	0.0671996	1.0515e-103	654760000	275270000	221190000	158290000	8.63705	8.57919	8.69588	Q4CT78	2	14	31.7	25	20.7	78.566
K4E6J4	Membrane-bound acid phosphatase, putative	MT	0.754716	0.354452	-0.272838				0.908633	0.131255	0.997702	3.688e-40	52534000	8783700	29317000	14433000	7.3658	7.64098	7.58093	K4E6J4	2	4	15.3	15.3	15.3	53.784
Q4D4X1	Succinate dehydrogenase [ubiquinone] flavoprotein subunit, mitochondrial (EC 1.3.5.1)	ML	-0.207361	-0.511115	-0.269912				0.0399563	0.133656	0.200997	4.1301e-12	21115000	11543000	6125000	3446300	7.17578	6.98097	7.24719	Q4D4X1	2	5	10.3	10.3	10.3	66.903
Q4E581	Ribosomal protein L35A, putative	MA	0.220825	-0.0199601	-0.265518				0.499418	0.13732	0.787054	4.5875e-14	108920000	32846000	42382000	33690000	7.82306	7.88122	7.87638	Q4E581	1	5	29.5	29.5	29.5	16.892
Q4DKA9	Trans-sialidase, putative (Fragment)	IL	1.28291	0.962734	-0.264686				0.999767	0.138022	0.999999	2.4218e-10	108220000	21859000	49767000	36592000	7.76679	7.93631	7.85507	Q4DKA9	1	1	10	3.8	3.8	25.709
K4E6V5	Cation transporter, putative	MD	0.507313	0.00848693	-0.259668				0.539781	0.142304	0.970601	0.00012087	18203000	5227600	7863700	5111300	7.01447	7.11311	7.11698	K4E6V5	3	2	5.9	5.9	5.9	38.753
Q4DZP8	Uncharacterized protein	MM	-0.123937	-0.304683	-0.258753				0.154866	0.143094	0.301654	2.1219e-05	17589000	6340900	5913500	5335000	7.06729	7.05109	7.08829	Q4DZP8	2	1	10.5	10.5	10.5	11.967
K4E955	Uncharacterized protein	MG	-0.0990617	-0.481747	-0.257304				0.0498232	0.144352	0.335525	1.7468e-175	4992000000	2106800000	1787800000	1097400000	9.50572	9.46018	9.59046	K4E955	3	20	52.7	52.7	52.7	41.717
Q4E4E5	Glyceraldehyde-3-phosphate dehydrogenase (EC 1.2.1.12)	MT	0.143132	-0.150593	-0.249273				0.320308	0.151457	0.691357	4.8534e-05	12901000	4962700	3713000	4225600	6.96324	6.89974	6.9383	Q4E4E5	6	2	8.6	8.6	8.6	36.488
K4EAL0	Uncharacterized protein	MP	0.213254	-0.134176	-0.244805				0.341507	0.15551	0.778561	1.9425e-31	361420000	122520000	129480000	109420000	8.36538	8.37822	8.4014	K4EAL0	2	4	15.7	15.7	13.1	53.856
Q4D5T6	Retrotransposon hot spot (RHS) protein, putative	MP	0.0629506	-0.273151	-0.24139				0.183143	0.158655	0.57678	4.7592e-18	62419000	23650000	20714000	18055000	7.62019	7.58848	7.64703	Q4D5T6	113	0	4.1	1.1	0	104.58
K4DQX9	Trans-sialidase, putative (Fragment)	ML	0.268554	-0.0394735	-0.233295				0.471709	0.166276	0.836065	1.8906e-18	119660000	31686000	48633000	39341000	7.85142	7.94435	7.90482	K4DQX9	2	4	30.8	30.8	30.8	26.469
Q4DYE3	Surface protease GP63, putative	MR	0.556111	0.321697	-0.231752				0.887949	0.167754	0.981051	2.2072e-23	502350000	143090000	201060000	158200000	8.47898	8.55541	8.53675	Q4DYE3	11	1	5.3	1.3	1.3	59.395
K4E5C2	Sulfhydryl oxidase (EC 1.8.3.2) (Fragment)	MM	0.53067	0.310456	-0.228892				0.880132	0.170518	0.976084	6.0546e-10	32380000	6449300	13440000	12491000	7.27739	7.41382	7.29862	K4E5C2	3	4	7.9	7.9	7.9	65.191
K4DQE4	Trans-sialidase, putative	MS	0.999711	0.640528	-0.22776				0.990652	0.17162	0.999918	3.5064e-74	1579900000	372480000	690130000	517310000	8.94929	9.08187	9.02637	K4DQE4	2	3	30.5	30.5	12.1	45.866
Q4CT37	2-amino-3-ketobutyrate coenzyme A ligase, putative	MF	0.301939	0.0539454	-0.22727				0.603273	0.172099	0.865601	1.0834e-44	314880000	111890000	111010000	91979000	8.30935	8.30747	8.34811	Q4CT37	4	12	36.6	36.6	36.6	43.614
K4E8X6	Trans-sialidase, putative	ML	-0.171758	-0.497201	-0.225734				0.0444128	0.173604	0.241285	6.5755e-10	12796000	4870900	4049900	3875100	6.94181	6.899	6.9504	K4E8X6	2	2	7.2	4.7	4.7	78.632
K4DMJ9	Trans-sialidase, putative (Fragment)	IY	0.310805	0.028852	-0.225464				0.568452	0.173869	0.87279	6.3039e-53	106900000	38462000	33594000	34842000	7.86513	7.83528	7.85767	K4DMJ9	2	1	31	18.3	3.9	31.005
K4E3U1	Uncharacterized protein	MH	0.184852	-0.140921	-0.223003				0.332732	0.1763	0.745031	1.5804e-08	15544000	4956700	6141200	4445700	6.97324	7.02477	7.04524	K4E3U1	1	1	10.1	10.1	10.1	24.117
Q4CST9	Uncharacterized protein	MQ	0.53097	0.201885	-0.218397				0.784903	0.180908	0.976148	0.0030054	14840000	6480200	3586900	4772800	7.05127	6.92219	7.0029	Q4CST9	2	1	9.7	9.7	9.7	11.961
Q4DUD1	Uncharacterized protein	MT	-0.0274544	-0.127463	-0.215915				0.350328	0.183422	0.439832	3.7959e-12	28380000	10685000	9452900	8241400	7.27707	7.24783	7.30401	Q4DUD1	3	2	6.8	6.8	6.8	46.598
Q4DJ87	Glutathione peroxidase (Fragment)	ST	0.168129	-0.139856	-0.214793				0.334112	0.184565	0.724114	6.0718e-12	21224000	8343900	8059100	4821400	7.11943	7.10993	7.21492	Q4DJ87	1	1	43	8.8	8.8	12.574
Q4DBC9	Trans-sialidase, putative	ML	0.280719	-0.0468168	-0.210546				0.461309	0.188933	0.847281	1.9608e-36	216190000	70754000	80398000	65039000	8.13288	8.16267	8.17941	Q4DBC9	1	0	7.6	3.6	0	78.157
K4DIY2	Trans-sialidase, putative	MP	0.246955	0.00561564	-0.206895				0.535719	0.192739	0.814867	7.4211e-28	338760000	117440000	128050000	93274000	8.32369	8.34503	8.39003	K4DIY2	1	1	37.3	13.6	13.6	11.885
K4DPB7	Trans-sialidase, putative (Fragment)	TE	0.496002	0.258217	-0.202705				0.838802	0.197165	0.967593	7.7325e-26	180150000	54465000	69621000	56061000	8.04346	8.09927	8.09372	K4DPB7	1	1	23	5.9	5.9	27.93
Q4CN42	Surface protease GP63, putative	MR	0.640436	0.3639	-0.199968				0.914037	0.200088	0.991753	9.135e-80	4504700000	1282300000	1747400000	1475000000	9.44048	9.50818	9.4814	Q4CN42	13	0	16.4	16.4	0	59.778
K4DNT9	Trans-sialidase, putative (Fragment)	MV	0.804219	0.450063	-0.198494				0.952836	0.201673	0.998748	3.8539e-23	363510000	91526000	154260000	117720000	8.32066	8.43454	8.39056	K4DNT9	2	2	27.8	12.6	5.4	31.136
K4DJE8	Trans-sialidase, putative (Fragment)	FE	0.870266	0.606158	-0.196095				0.987096	0.204269	0.999472	7.3735e-25	406880000	96817000	172460000	137600000	8.36999	8.49145	8.4302	K4DJE8	3	1	38	27.4	8.4	26.547
K4DYF4	Eukaryotic peptide chain release factor subunit 1, putative	MG	0.317073	0.00619029	-0.193849				0.536532	0.206717	0.877706	3.3545e-06	3721500	1391600	1399800	930060	6.3658	6.36733	6.44582	K4DYF4	3	3	7.3	7.3	7.3	50.785
K4DXB1	Phosphatidic acid phosphatase protein, putative	MD	0.11703	-0.0753224	-0.19253				0.421254	0.208163	0.655449	2.0862e-09	21286000	9251000	6653200	5382000	7.16533	7.08045	7.20151	K4DXB1	3	2	8.9	8.9	8.9	31.758
Q4CV48	Cytochrome c, putative	MP	0.20063	0.0404014	-0.190997				0.584562	0.20985	0.763978	3.2965e-05	51909000	5960000	18104000	27845000	7.52898	7.66228	7.38137	Q4CV48	2	2	15.8	15.8	15.8	12.239
K4DUL1	Trans-sialidase, putative	MP	-0.302778	-0.546182	-0.19047				0.0303193	0.210433	0.114633	0.0096526	11267000	4179700	4038600	3048700	6.85904	6.85048	6.91478	K4DUL1	1	1	1.4	1.4	1.4	105.98
Q4DDU0	Splicing factor TSR1, putative	MS	-0.255959	-0.485034	-0.185163				0.0486302	0.216348	0.153023	3.5378e-20	122880000	49306000	35347000	38225000	7.94216	7.86671	7.92764	Q4DDU0	3	7	25.9	25.9	25.9	34.438
Q4DJJ9	Mitochondrial phosphate transporter, putative	MT	0.135929	-0.111648	-0.183753				0.371419	0.217935	0.68161	0.00031316	7249700	2615300	2380100	2254400	6.6875	6.666	6.69857	Q4DJJ9	2	2	7.3	7.3	7.3	34.36
Q4CYZ6	Glutamamyl carboxypeptidase, putative (EC 3.4.-.-)	MA	0.17645	0.128029	-0.171645				0.70047	0.231841	0.734628	3.2945e-67	8658800	3035000	2638900	2985000	6.7796	6.75004	6.75388	Q4CYZ6	1	0	30.6	4	0	43.565
Q4DEJ6	Glutathione peroxidase	MT	0.279174	0.176578	-0.171011				0.757632	0.232582	0.845886	2.7972e-14	40817000	15121000	13639000	12058000	7.43423	7.40988	7.45879	Q4DEJ6	1	1	23.8	6.1	6.1	18.292
K4DSE5	Trans-sialidase, putative	ML	0.207393	-0.0330232	-0.170946				0.48086	0.232658	0.771856	7.8061e-30	59925000	20935000	21353000	17637000	7.58627	7.59095	7.62622	K4DSE5	4	4	7.8	7.8	7.8	78.422
Q4E3P1	40S ribosomal protein S5, putative	MS	0.0578315	-0.118868	-0.17067				0.361738	0.232981	0.569116	4.0276e-13	86621000	27519000	28835000	30267000	7.76182	7.7716	7.75092	Q4E3P1	2	4	23.7	23.7	23.7	21.28
K4E9P5	Uncharacterized protein	MG	-0.094187	-0.342104	-0.170232				0.125259	0.233495	0.342334	2.4979e-53	280370000	105070000	97603000	77691000	8.26188	8.24377	8.3068	K4E9P5	3	10	16.9	16.9	16.9	65.367
Q4DS48	Uncharacterized protein	MA	0.381505	0.0870554	-0.170183				0.647947	0.233552	0.92066	7.5997e-98	17971000	5324400	6813100	5833700	7.04759	7.10198	7.08413	Q4DS48	2	1	24.7	1.4	1.4	65.32
K4DWF7	Uncharacterized protein	MG	-0.00515967	-0.281877	-0.168852				0.175013	0.235116	0.473569	4.806e-92	1785000000	681780000	611220000	492030000	9.0696	9.04267	9.1116	K4DWF7	3	9	35	35	35	26.049
K4DPV6	Trans-sialidase, putative (Fragment)	MD	1.23456	0.966578	-0.167005				0.999779	0.237298	0.999998	1.0549e-27	191140000	37279000	100170000	53690000	7.95889	8.18713	8.13814	K4DPV6	2	2	20.7	11.9	11.9	31.66
K4DJF1	Uncharacterized protein	MP	0.134878	-0.198494	-0.165224				0.261905	0.23941	0.680178	4.3988e-06	44992000	15122000	16045000	13825000	7.4616	7.47524	7.4937	K4DJF1	1	1	6.4	6.4	6.4	28.464
Q4DQI2	Uncharacterized protein	MR	-0.229738	-0.374729	-0.16351				0.102878	0.241454	0.177881	0.00037144	21708000	4903500	12452000	4352600	6.96643	7.22543	7.23944	Q4DQI2	2	2	9	9	9	25.297
Q4DUP6	Phosphoinositide phospholipase C (EC 3.1.4.11)	MG	-0.237711	-0.517028	-0.162606				0.0381758	0.242536	0.170066	1.8263e-10	18452000	9119000	5828400	3504900	7.10119	6.97004	7.17457	Q4DUP6	2	3	4.9	4.9	4.9	81.328
Q4DZ31	60S ribosomal protein L18a	MV	0.128557	0.0364681	-0.161476				0.57909	0.243891	0.671504	1.9671e-15	52055000	17880000	16851000	17324000	7.54659	7.53371	7.54072	Q4DZ31	2	5	29.1	29.1	29.1	20.75
K4DT69	Uncharacterized protein	MG	0.223175	-0.312133	-0.157496				0.148631	0.248698	0.789651	6.7689e-12	27483000	15040000	7924900	4518300	7.29133	7.09493	7.36106	K4DT69	4	4	10.7	10.7	10.7	66.736
K4E5Y1	Cytoskeleton-associated protein CAP5.5, putative,cysteine peptidase, Clan CA, family C2, putative	MG	0.16092	-0.118288	-0.157399				0.362512	0.248815	0.714845	0	16379000000	5666400000	5915600000	4797100000	10.0197	10.0299	10.0638	K4E5Y1	2	18	69.9	69.9	23.5	88.281
Q4DDA1	Uncharacterized protein (Fragment)	AF	0.0855606	0.119024	-0.150897				0.689231	0.256777	0.610246	2.6491e-06	15197000	4777700	5267600	5152100	6.99694	7.01786	7.00196	Q4DDA1	3	1	13.8	13.8	13.8	13.226
Q4D531	60S ribosomal protein L7a, putative	MP	0.304978	0.1141	-0.149281				0.683009	0.258778	0.868096	4.0588e-15	141340000	48435000	48336000	44566000	7.96849	7.96803	7.98575	Q4D531	3	5	21	21	21	34.549
Q4DWC3	Translation elongation factor 1-beta, putative	MT	0.360196	0.161178	-0.149281				0.740162	0.258778	0.907942	3.0433e-31	25696000	9310100	7680900	8704900	7.25563	7.21447	7.23022	Q4DWC3	2	2	23.4	13.7	13.7	21.868
K4DV53	Uncharacterized protein	ML	-0.033348	-0.0979959	-0.148625				0.389946	0.259591	0.430976	8.3483e-10	69014000	25423000	23142000	20449000	7.66155	7.6394	7.68632	K4DV53	2	3	7.7	7.7	7.7	57.327
Q4CXV0	Trans-sialidase, putative (Fragment)	ML	0.0654344	-0.163656	-0.146899				0.303845	0.261739	0.580488	1.2629e-16	151880000	59783000	48442000	43651000	8.01466	7.96423	8.03433	Q4CXV0	5	0	8	8	0	76.723
K4DY65	Uncharacterized protein	MD	0.190678	0.0731348	-0.146308				0.629372	0.262476	0.752119	5.6972e-10	21308000	6380200	7270000	7658100	7.14731	7.174	7.13514	K4DY65	1	2	18.1	18.1	18.1	23.244
K4DP88	Uncharacterized protein	MF	0.128029	-0.0904649	-0.144361				0.400276	0.264913	0.670776	7.1659e-43	600180000	198290000	226720000	175170000	8.57224	8.60411	8.6284	K4DP88	2	5	22.7	22.7	22.7	23.985
Q4DYW2	Trans-sialidase, putative	ML	0.347892	0.116897	-0.139824				0.68655	0.270637	0.899944	2.6249e-41	431790000	128100000	164090000	139600000	8.42765	8.48243	8.46567	Q4DYW2	8	0	15.6	15.6	0	78.598
K4E865	Uncharacterized protein	MR	0.0507454	-0.0910027	-0.13922				0.399536	0.271403	0.558465	8.0389e-05	4791400	1438800	1394400	1958200	6.5311	6.52538	6.45228	K4E865	3	2	4.6	4.6	4.6	59.63
Q4E4I4	Phosphatidylinositol:ceramide inositolphosphotransferase (TcSLS1.1) (EC 2.7.8.-) (Inositol-phosphorylceramide synthase) (IPC synthase) (Sphingolipid synthase)	MV	0.390778	0.266397	-0.138108				0.845824	0.272817	0.925759	6.0337e-09	15252000	5024800	5335000	4891800	6.99636	7.00974	7.01535	Q4E4I4	3	3	11.3	11.3	11.3	37.85
K4DIM0	Trans-sialidase, putative (Fragment)	GA	-0.194922	-0.261569	-0.137584				0.194291	0.273484	0.214592	3.0221e-46	26075000	9906900	7977200	8191300	7.25764	7.20867	7.25247	K4DIM0	3	1	29.1	7.4	7.4	24.654
Q4D0U7	40S ribosomal protein S11, putative	MT	0.0821575	-0.121518	-0.137092				0.358206	0.274112	0.605255	1.0856e-15	115820000	34547000	43213000	38057000	7.86096	7.90993	7.89076	Q4D0U7	3	3	17.3	17.3	17.3	19.973
Q4D754	Uncharacterized protein	MA	0.10541	-0.00473979	-0.135079				0.52104	0.276687	0.638976	0.00029461	9912300	3216700	3653400	3042200	6.7965	6.82579	6.83696	Q4D754	2	1	4.2	4.2	4.2	37.823
K4DTY3	Uncharacterized protein	ML	0.180657	-0.0194189	-0.130271				0.500187	0.282886	0.739864	1.3073e-13	53132000	16609000	19437000	17086000	7.52757	7.56257	7.55686	K4DTY3	3	4	16.9	16.9	16.9	30.627
K4DTV7	Surface protease GP63, putative	MR	0.647729	0.431249	-0.125258				0.945859	0.289418	0.992359	1.2338e-86	304820000	80161000	122000000	102660000	8.26203	8.35153	8.3057	K4DTV7	1	3	20.2	6.3	6.3	54.144
Q4DR95	Inorganic pyrophosphatase, putative (EC 3.6.1.1)	MR	-0.0312235	-0.339382	-0.119777				0.127269	0.296641	0.434164	0.0050525	7249700	2747400	2783900	1718400	6.6499	6.65343	6.74283	Q4DR95	3	1	3.7	3.7	3.7	30.553
K4DJ05	Trans-sialidase, putative (Fragment)	MD	1.05631	0.895535	-0.118523				0.999443	0.298304	0.999966	5.7117e-26	52800000	10909000	19603000	22289000	7.52111	7.62213	7.48447	K4DJ05	1	2	28	12.5	9.1	25.497
Q4DJZ7	Ribosomal protein L36, putative	MP	0.207518	0.181166	-0.1148				0.762711	0.303269	0.772	2.0937e-13	105760000	27698000	49494000	28568000	7.75025	7.89244	7.88757	Q4DJZ7	3	5	43	43	43	12.947
K4DN41	Surface glycoprotein, putative (Fragment)	SL	0.0318186	-0.167896	-0.112724				0.298583	0.306054	0.529828	1.2945e-63	123150000	43710000	44918000	34519000	7.89337	7.90002	7.94757	K4DN41	1	2	20.7	6.4	6.4	33.97
Q4DYL1	RNA-binding protein, putative	MS	0.183709	0.00748262	-0.112085				0.538361	0.306914	0.743629	9.1871e-18	81165000	32222000	26114000	22829000	7.74077	7.68969	7.76594	Q4DYL1	3	5	26.1	26.1	26.1	31.109
Q4DZW1	Purine nucleoside phosphorylase (PNP) (EC 2.4.2.1)	MS	0.0942361	-0.0457739	-0.111711				0.462785	0.307417	0.622888	1.4251e-29	87931000	25767000	34507000	27657000	7.72774	7.79354	7.78013	Q4DZW1	3	7	24.4	24.4	24.4	33.177
K4DZK9	Uncharacterized protein	ML	0.229588	0.0363276	-0.110854				0.578894	0.308573	0.796642	2.3529e-18	21074000	6623100	7625600	6825300	7.12867	7.15989	7.15378	K4DZK9	1	1	12.7	5.6	5.6	45.534
Q4CYN3	Nascent polypeptide-associated complex subunit beta	MP	0.158725	0.00144204	-0.110744				0.529807	0.30872	0.711992	1.0351e-29	126090000	39441000	43334000	43314000	7.91779	7.93776	7.9179	Q4CYN3	2	4	44.6	44.6	44.6	11.466
Q4DG21	Cystathionine beta-synthase, putative (EC 4.2.1.22)	MA	0.541911	0.36614	-0.109079				0.915282	0.310971	0.9784	5.833e-80	274850000	71646000	113580000	89619000	8.20754	8.30792	8.2677	Q4DG21	14	7	22.4	22.4	22.4	42.05
Q4E0J7	Cysteine peptidase, putative	MS	0.413377	0.0574155	-0.104387				0.608031	0.317348	0.937137	5.1663e-36	99110000	30448000	39922000	28741000	7.77224	7.83672	7.84739	Q4E0J7	2	2	13.7	13.7	4.1	49.781
K4DRH6	Prostaglandin F2alpha synthase	MA	0.203264	0.0832474	-0.102976				0.642898	0.319277	0.767064	1.0739e-66	542490000	169460000	192850000	180180000	8.54362	8.57174	8.55908	K4DRH6	2	2	44.1	44.1	6.9	42.207
K4DVW8	Uncharacterized protein	MP	0.251689	0.0427844	-0.101861				0.587869	0.320805	0.819652	9.3252e-31	35438000	6558500	15578000	13302000	7.29799	7.4606	7.34511	K4DVW8	3	4	7.5	7.5	7.5	91.865
Q4DL38	Uncharacterized protein	MP	0.0471196	-0.0990617	-0.101041				0.38849	0.32193	0.552998	8.8332e-05	16715000	5395000	6203700	5116100	7.02165	7.05384	7.06441	Q4DL38	2	1	14.7	14.7	14.7	12.422
Q4D6H7	Ribosomal protein S20, putative	MA	0.10165	0.00863037	-0.10101				0.539984	0.321973	0.633588	3.5582e-07	57566000	21336000	19493000	16737000	7.58062	7.55907	7.61097	Q4D6H7	1	2	17.9	17.9	17.9	13.226
K4DS17	Retrotransposon hot spot (RHS) protein, putative (Fragment)	MP	-0.48215	-0.585366	-0.100407				0.0219149	0.322802	0.0295882	2.2131e-05	17828000	9594500	4534300	3699100	7.12364	6.91558	7.15011	K4DS17	2	1	9.7	3.5	3.5	33.254
Q4DIC9	60S ribosomal protein L30, putative	MA	0.279768	0.228603	-0.100329				0.811664	0.322909	0.846424	1.0885e-25	163370000	47960000	45680000	69727000	8.07073	8.06223	7.97146	Q4DIC9	3	6	51.4	51.4	51.4	11.623
Q4E650	Serine/threonine protein kinase, putative (EC 2.7.11.1)	MA	-0.40093	-0.441987	-0.0966686				0.0661714	0.327959	0.0574117	1.8028e-09	17099000	8095600	4773200	4230100	7.09081	6.9544	7.10954	Q4E650	2	2	6	6	6	56.331
Q868H8	Proline racemase B (EC 5.1.1.4) (TcPA45-B) (TcPRACB)	MR	0.580145	0.378179	-0.096283				0.921745	0.328493	0.984909	4.5359e-10	47767000	10949000	17787000	19031000	7.47683	7.56606	7.45843	Q868H8	3	2	8.8	8.8	8.8	38.465
Q4DCD5	Prefoldin subunit, putative	MQ	0.0308304	-0.0992781	-0.095512				0.388194	0.329561	0.528328	1.7383e-15	13718000	4467600	4693400	4557300	6.95544	6.96617	6.96194	Q4DCD5	2	1	10.9	10.9	10.9	15.945
Q4DAE1	D-isomer specific 2-hydroxyacid dehydrogenase-protein, putative	MS	0.484602	0.309293	-0.0952963				0.879301	0.32986	0.964308	5.9316e-59	655460000	178460000	259930000	217070000	8.59718	8.67852	8.64186	Q4DAE1	4	0	34.4	34.4	0	38.51
Q4DLU9	Chaperone DnaJ protein, putative	MR	0.125122	-0.040675	-0.0951267				0.470006	0.330096	0.666751	6.9905e-13	33904000	12658000	9833700	11412000	7.38148	7.32727	7.35202	Q4DLU9	3	6	12.9	12.9	12.9	50.223
Q4DZ98	Enolase, putative (EC 4.2.1.11)	MT	0.287827	0.0973411	-0.0919403				0.661451	0.334529	0.853594	2.9058e-159	1083900000	388140000	377650000	318110000	8.84896	8.84246	8.88411	Q4DZ98	2	17	51	51	51	46.443
Q4DJ00	Uncharacterized protein	MN	-0.0184541	-0.17568	-0.0910641				0.289033	0.335752	0.453413	7.2677e-16	92244000	48133000	22928000	21183000	7.84083	7.64455	7.85163	Q4DJ00	3	5	15.4	15.4	15.4	37.656
K4EBV2	Glycerate kinase, putative	MK	0.512985	0.332622	-0.090849				0.89519	0.336053	0.972021	2.6977e-35	87580000	28149000	28373000	31057000	7.77237	7.77401	7.75222	K4EBV2	3	6	15	15	15	55.64
Q4DTH5	ATP-dependent Clp protease subunit, heat shock protein 78, putative	MM	0.0353423	-0.300253	-0.0906186				0.158655	0.336375	0.535176	6.317e-13	26376000	10559000	9292800	6524500	7.23258	7.19913	7.2978	Q4DTH5	5	5	7.2	7.2	7.2	90.059
Q4CPW5	Glutamamyl carboxypeptidase, putative (EC 3.4.-.-)	MA	0.275365	0.0692898	-0.0884695				0.624186	0.339384	0.842409	1.3177e-76	55145000	19796000	19078000	16271000	7.55711	7.54838	7.58966	Q4CPW5	11	1	36.9	6.6	4	43.612
K4DXJ3	Uncharacterized protein	MA	0.146786	-0.0386286	-0.0867985				0.472907	0.341731	0.69625	1.4047e-40	218970000	83210000	71811000	63953000	8.1678	8.13278	8.19039	K4DXJ3	3	12	32.2	32.2	32.2	37.173
Q4D0U9	RNA helicase, putative	MS	0.0367495	-0.157785	-0.0858948				0.311197	0.343003	0.53731	4.8663e-08	30899000	9417800	13648000	7832700	7.2368	7.33205	7.36297	Q4D0U9	3	2	4.1	4.1	4.1	49.348
Q4E078	Ribosomal protein L24, putative	MR	0.0993626	0.0945064	-0.0851906				0.657749	0.343996	0.630297	9.6472e-11	32529000	11990000	10370000	10169000	7.34555	7.31258	7.34947	Q4E078	1	1	11.2	11.2	11.2	14.602
Q4DU35	60S ribosomal protein L32, putative	MV	0.110363	-0.00150116	-0.0849152				0.525635	0.344384	0.646031	7.4684e-07	45557000	12698000	22828000	10032000	7.3566	7.51667	7.55055	Q4DU35	3	2	15.2	15.2	15.2	15.435
K4DZL8	Uncharacterized protein	ML	0.252416	0.0409626	-0.0847774				0.585341	0.344578	0.82038	1.6804e-39	121010000	38691000	39905000	42416000	7.90906	7.91551	7.8954	K4DZL8	2	9	24.8	24.8	24.8	55.134
Q4DSY9	Uncharacterized protein	MT	0.313594	0.214498	-0.0832177				0.797802	0.346782	0.874994	3.7657e-11	46335000	14069000	17135000	15132000	7.4654	7.50876	7.49421	Q4DSY9	2	1	7.7	7.7	7.7	17.643
Q4E3M6	Uncharacterized protein	MP	0.057277	-0.0141644	-0.0825147				0.507654	0.347776	0.568284	1.9168e-25	102620000	27674000	34555000	40391000	7.83292	7.87475	7.79399	Q4E3M6	1	3	17.3	17.3	7.6	52.459
K4E7U1	Flagellar calcium-binding protein, putative	MG	-0.165467	-0.330157	-0.0796153				0.134248	0.35189	0.248835	0	24288000000	9333900000	8178200000	6776300000	10.2071	10.1748	10.2433	K4E7U1	1	0	76.3	76.3	0	23.771
K4E1S2	Thiol-dependent reductase 1	MK	0.00374607	-0.247251	-0.079036				0.20863	0.352714	0.487113	2.1705e-20	54393000	19545000	22410000	12438000	7.50492	7.54218	7.62278	K4E1S2	3	6	17.5	17.5	17.5	50.601
Q4E024	Mitochondrial DNA polymerase beta, putative	MF	0.0889556	-0.178992	-0.0781524				0.285015	0.353972	0.615208	3.1967e-19	103550000	36579000	35240000	31735000	7.83451	7.82591	7.85624	Q4E024	3	6	20.1	20.1	20.1	45.627
Q4D6T7	Universal minicircle sequence binding protein (UMSBP)	MA	0.399882	0.244887	-0.0781524				0.826918	0.353972	0.930519	4.5709e-161	212380000	56200000	84622000	71561000	8.1064	8.19363	8.14867	Q4D6T7	2	2	81.3	14.9	14.9	14.329
Q4DYS2	Uncharacterized protein	MN	0.318809	0.063779	-0.0756721				0.616714	0.357512	0.879044	2.2705e-24	55416000	16871000	17215000	21330000	7.58207	7.58597	7.53258	Q4DYS2	2	4	12.9	12.9	12.9	55.112
Q4D8U5	Universal minicircle sequence binding protein (UMSBP), putative	MA	0.27965	0.1149	-0.0749576				0.684023	0.358534	0.846316	1.2026e-149	2155000000	693150000	786880000	674930000	9.13611	9.16489	9.17027	Q4D8U5	1	0	74.1	74.1	0	20.491
Q4DC23	60S ribosomal protein L17, putative	MV	0.151209	-0.0675004	-0.0737728				0.432182	0.360232	0.702128	1.8048e-12	110210000	37455000	40124000	32630000	7.84563	7.86186	7.88974	Q4DC23	2	4	23.5	23.5	23.5	19.114
Q4DV36	Malic enzyme	MT	0.157303	0.0261627	-0.0730594				0.564683	0.361255	0.710137	1.0199e-07	16762000	7775000	4710400	4277000	7.08106	6.95363	7.0964	Q4DV36	3	3	6.9	6.9	6.9	62.744
Q4DAD0	Uncharacterized protein	MQ	-0.185294	-0.341866	-0.0706029				0.125433	0.364786	0.225473	6.0051e-05	10805000	4581500	3259900	2963300	6.87765	6.79401	6.89439	Q4DAD0	1	1	8	8	8	19.091
K4E0P9	Uncharacterized protein (Fragment)	MS	0.149259	-0.0525508	-0.06868				0.453207	0.367558	0.699543	5.5574e-24	154170000	43868000	58248000	52055000	7.98192	8.04259	8.00909	K4E0P9	2	4	22.8	22.8	22.8	14.908
Q4D6D8	Uncharacterized protein	MT	0.0429245	-0.0178698	-0.0679237				0.502389	0.36865	0.54666	5.4976e-12	27158000	10127000	8851800	8179200	7.2626	7.23124	7.27827	Q4D6D8	3	2	17.2	17.2	17.2	21.151
K4DWM5	Aconitate hydratase (Aconitase) (EC 4.2.1.3)	MF	-0.00831944	-0.209912	-0.0663367				0.248835	0.370945	0.46877	7.191e-15	49144000	16927000	17665000	14553000	7.49803	7.5081	7.53898	K4DWM5	2	7	10.8	10.8	10.8	98.82
Q4DXW9	Phosphoribosylpyrophosphate synthetase, putative (EC 2.7.6.1)	MK	-0.00742006	-0.0177384	-0.0662008				0.502575	0.371142	0.470136	2.6435e-13	25293000	10190000	7545700	7557300	7.24913	7.17906	7.24885	Q4DXW9	3	4	15.7	15.7	15.7	39.636
Q4E4E7	Tyrosine aminotransferase (EC 2.6.1.5)	MS	0.422125	0.242572	-0.0641631				0.824799	0.374096	0.941157	9.8873e-98	864970000	247330000	332070000	285570000	8.72665	8.79074	8.76298	Q4E4E7	10	15	44.5	44.5	44.5	46.152
K4DP63	Surface protease GP63, putative (Fragment)	KT	0.66948	0.508023	-0.0641631				0.96991	0.374096	0.993941	1.607e-71	62391000	14940000	23294000	24157000	7.59214	7.67625	7.58245	K4DP63	1	0	33.6	13.6	0	31.362
Q4CU52	D-isomer specific 2-hydroxyacid dehydrogenase-protein, putative (Fragment)	AG	0.451119	0.290542	-0.0639822				0.865356	0.374359	0.953055	3.4743e-68	73592000	21138000	27984000	24470000	7.65904	7.71978	7.69128	Q4CU52	2	0	44.7	6.7	0	28.534
Q4E4Q8	60S ribosomal protein L27A/L29, putative	MP	0.212258	0.0546401	-0.0634694				0.604227	0.375103	0.777429	6.4945e-13	264030000	58443000	107600000	97984000	8.19431	8.31299	8.22022	Q4E4Q8	1	6	41.4	41.4	41.4	16.196
K4ED78	Heterogeneous nuclear ribonucleoprotein H/F, putative	ME	0.148739	-0.0588336	-0.0633188				0.444351	0.375322	0.698852	1.918e-15	30002000	7215800	13352000	9433900	7.22141	7.35767	7.31319	K4ED78	3	7	20.4	20.4	20.4	50.284
Q4D2V8	60S ribosomal subunit protein L31, putative	MT	0.206268	-0.0128684	-0.0628364				0.509496	0.376024	0.770556	4.4664e-10	34677000	11953000	13038000	9685900	7.33524	7.35648	7.39778	Q4D2V8	2	4	25	25	25	21.602
Q4CWM1	IgE-dependent histamine-releasing factor, putative	MR	-0.16175	-0.248793	-0.0619476				0.207057	0.377317	0.253353	7.8683e-05	55825000	20943000	16392000	18489000	7.59585	7.54259	7.57212	Q4CWM1	2	1	5.3	5.3	5.3	19.673
Q4D4B9	60S acidic ribosomal protein P2, putative	MA	0.0508847	-0.0294997	-0.0614357				0.485863	0.378062	0.558675	0.00029714	51355000	17907000	17890000	15557000	7.52458	7.52436	7.55385	Q4D4B9	3	1	7.8	7.8	7.8	11.44
Q4CNR6	ATP synthase, alpha chain, mitochondrial, putative (Fragment)	MR	0.0766959	0.0156403	-0.0593897				0.549884	0.381045	0.597208	3.4499e-16	68018000	22962000	23179000	21877000	7.65166	7.65375	7.66409	Q4CNR6	2	3	19.4	19.4	19.4	25.857
K4E6K6	Trans-sialidase, putative (Fragment)	MV	0.00963388	-0.167993	-0.0581726				0.298463	0.382824	0.496076	1.3815e-23	141560000	50360000	50410000	40790000	7.95976	7.95999	8.00333	K4E6K6	1	2	21.1	21.1	9.9	23.025
K4E6H1	Malate dehydrogenase (EC 1.1.1.37)	MF	0.224411	0.237441	-0.0574968				0.820044	0.383812	0.791009	6.3836e-26	83936000	24711000	28814000	30410000	7.74132	7.7725	7.72856	K4E6H1	3	6	28.6	28.6	28.6	35.608
K4DZ96	1,2-Dihydroxy-3-keto-5-methylthiopentene dioxygenase, putative	MP	-0.0187611	-0.0889144	-0.0564762				0.402412	0.385306	0.452949	2.1549e-23	145830000	49868000	45016000	50950000	8.00354	7.98212	7.97719	K4DZ96	3	7	23.6	23.6	23.6	37.472
Q4DIB9	GTP-binding nuclear protein	MQ	0.101247	0.0687396	-0.0537183				0.623442	0.389352	0.633008	1.9868e-35	154100000	46778000	64480000	42844000	7.95241	8.0307	8.04633	Q4DIB9	3	8	53	53	53	24.398
K4E814	Uncharacterized protein	MS	0.138421	-0.0757785	-0.0523563				0.420618	0.391354	0.684998	4.4674e-92	119390000	38182000	47472000	33734000	7.85683	7.90959	7.93275	K4E814	2	4	25.3	25.3	25.3	27.155
Q4E0T1	p22 protein, putative	MR	0.107554	0.00633396	-0.051758				0.536736	0.392235	0.642036	1.428e-06	28657000	11170000	12368000	5118800	7.21189	7.24271	7.37177	Q4E0T1	2	2	9.8	9.8	9.8	25.819
K4DV27	Uncharacterized protein	MG	0.154065	-0.0195505	-0.0507116				0.5	0.393776	0.705894	0	2518100000	818400000	886050000	813640000	9.21273	9.23037	9.23158	K4DV27	4	31	54.3	54.3	54.3	67.354
Q4E4R8	T-complex protein 1, eta subunit, putative	MI	0.0603242	-0.0466081	-0.0492181				0.461604	0.395979	0.572852	1.2965e-37	89869000	28423000	31099000	30347000	7.76916	7.78849	7.77468	Q4E4R8	2	5	10.2	10.2	10.2	61.4
K4ECX6	Surface protease GP63, putative (Fragment)	ML	0.878843	0.608147	-0.0484868				0.98733	0.397059	0.99953	1.9076e-26	6329400	1506400	2865100	1957900	6.53962	6.68332	6.64063	K4ECX6	1	1	29.7	10.3	10.3	20.584
Q4D551	Uncharacterized protein	MR	0.0988237	0.0116388	-0.0467422				0.544236	0.399639	0.629521	1.8974e-08	29272000	10150000	9084200	10038000	7.30509	7.28154	7.28407	Q4D551	2	2	14	14	14	21.988
Q4D2I4	ADP-ribosylation factor 3, putative	MG	-0.352639	-0.384998	-0.0462059				0.0964746	0.400433	0.0818758	1.1044e-17	81660000	39772000	22021000	19868000	7.77554	7.6221	7.79094	Q4D2I4	1	6	36	36	36	20.144
Q4DFP4	Uncharacterized protein	MP	0.217355	0.0875986	-0.0437352				0.648665	0.404095	0.783185	5.7036e-60	453120000	149390000	162450000	141280000	8.4634	8.48249	8.49393	Q4DFP4	2	3	31	31	31	12.548
Q4DIZ3	Uncharacterized protein	MP	0.0889556	-0.0115589	-0.041818				0.511356	0.406942	0.615208	3.2479e-20	26944000	7388900	9982600	9572900	7.22947	7.29127	7.23984	Q4DIZ3	3	3	14.3	14.3	14.3	26.146
Q4DTM9	Heat shock protein 70 (HSP70), putative	MT	0.0313951	-0.0823773	-0.0405117				0.411449	0.408885	0.529185	2.2634e-215	175890000	61563000	59873000	54455000	8.06453	8.05815	8.08435	Q4DTM9	2	0	37.8	1.7	0	70.93
K4DYB9	Chaperone DNAJ protein, putative	ML	0.0851526	-0.0268516	-0.0404375				0.489625	0.408996	0.609649	7.0004e-07	28879000	9338500	9666600	9873800	7.28358	7.29093	7.27887	K4DYB9	3	2	6.7	6.7	6.7	49.059
K4DZD4	Uncharacterized protein (Fragment)	LV	0.149129	-0.0370291	-0.0404079				0.475175	0.40904	0.69937	2.4502e-10	10346000	1949100	4749400	3648000	6.74796	6.92414	6.82598	K4DZD4	1	1	8.3	8.3	1.3	75.579
Q4DW59	Uncharacterized protein	MS	0.173511	0.0289935	-0.040037				0.56865	0.409592	0.730938	4.4626e-07	15749000	5390800	5286900	5071700	7.01964	7.0153	7.02848	Q4DW59	3	2	6.8	6.8	6.8	59.879
K4E602	Metal-ion transporter, putative	MQ	0.0912597	-0.0352243	-0.0395625				0.477736	0.410299	0.618565	4.8682e-19	70942000	21358000	27632000	21952000	7.63659	7.69534	7.69011	K4E602	3	6	15.4	15.4	15.4	50.558
K4DYD7	Uncharacterized protein	ML	0.0142124	-0.0192143	-0.0386582				0.500478	0.411646	0.503047	3.6837e-08	30937000	13246000	8692300	8998200	7.34722	7.24774	7.3412	K4DYD7	3	3	19.9	19.9	19.9	23.332
Q4CX02	Uncharacterized protein	MM	0.116631	-0.088224	-0.0383618				0.403364	0.412088	0.654888	6.0648e-09	197660000	66861000	72496000	58300000	8.09747	8.11659	8.14413	Q4CX02	1	2	58.7	58.7	58.7	8.5996
Q4CXH3	Uncharacterized protein	ML	-0.00379928	-0.127148	-0.0378138				0.350744	0.412906	0.475636	2.0775e-07	26240000	10716000	7609500	7914500	7.27022	7.191	7.26306	Q4CXH3	3	3	4.3	4.3	4.3	65.508
Q4DC04	Iron-sulfur cluster assembly protein, putative	MR	0.179256	0.0683268	-0.0366887				0.622883	0.414585	0.738126	4.7853e-49	222440000	83462000	76502000	62472000	8.16416	8.14293	8.20402	Q4DC04	1	6	41.7	41.7	41.7	17.573
K4DYX5	Succinyl-CoA:3-ketoacid-coenzyme A transferase (EC 2.8.3.5)	ML	0.232538	0.156267	-0.0363483				0.734457	0.415093	0.799811	2.5667e-21	111250000	29521000	41917000	39808000	7.84091	7.91235	7.85393	K4DYX5	3	8	19.6	19.6	19.6	52.659
Q4DDN8	Vesicle-associated membrane protein, putative	MP	0.0326651	-0.0426648	-0.0362596				0.467186	0.415226	0.531113	4.7272e-133	555510000	201020000	187600000	166890000	8.56574	8.5496	8.58953	Q4DDN8	2	10	46	46	46	24.12
K4E5Z2	Uncharacterized protein	ME	-0.159928	-0.19636	-0.0358306				0.264386	0.415867	0.255584	1.003e-09	15130000	3103600	6133700	5893000	6.95408	7.08015	6.96555	K4E5Z2	3	3	11	11	11	44.953
Q4E5H8	Ribosomal protein	MS	0.143393	0.0766959	-0.0355644				0.634155	0.416265	0.691708	5.211e-41	254920000	91410000	99712000	63795000	8.19091	8.21354	8.28131	Q4E5H8	4	10	45.8	45.8	45.8	24.556
Q4CW22	Uncharacterized protein	MS	0.272262	0.184471	-0.0353278				0.766333	0.416618	0.839539	4.1127e-13	33012000	7865400	16834000	8312500	7.20892	7.40048	7.39269	Q4CW22	1	4	46.2	46.2	46.2	12.959
Q4CTR5	40S ribosomal protein L14, putative	MV	0.160275	0.108491	-0.0351357				0.675858	0.416905	0.714008	1.8032e-10	86859000	28810000	30443000	27606000	7.7514	7.76379	7.77271	Q4CTR5	2	4	19.4	19.4	19.4	20.73
K4DRK0	Trans-sialidase, putative (Fragment)	GE	-0.176854	-0.349897	-0.0341898				0.119626	0.41832	0.235263	2.3955e-28	171780000	75220000	50021000	46538000	8.0855	7.98479	8.09775	K4DRK0	6	6	17.2	15.8	12.3	55.98
Q4DMS7	Ribosomal protein L27, putative	MK	0.03492	-0.0687557	-0.0341603				0.430425	0.418364	0.534535	2.6083e-18	128020000	39206000	34346000	54469000	7.97162	7.94849	7.86659	Q4DMS7	3	5	21.1	21.1	21.1	15.54
Q4DED2	Ribosomal protein L21E (60S), putative	MV	0.172231	-0.0071301	-0.0341455				0.517646	0.418386	0.729323	5.9886e-15	139350000	40191000	61016000	38144000	7.89396	7.99634	8.00521	Q4DED2	2	4	30.8	30.8	30.8	18.069
Q4D0S1	Uncharacterized protein	MQ	0.155749	-0.0286606	-0.0337615				0.487055	0.418961	0.708105	2.436e-07	44756000	15271000	14337000	15147000	7.48313	7.46959	7.47141	Q4D0S1	1	3	27.5	27.5	27.5	14.745
K4E124	2,3-bisphosphoglycerate-independent phosphoglycerate mutase, putative	MS	0.0924781	-0.0610894	-0.0337024				0.441178	0.41905	0.620336	1.2435e-13	38587000	15035000	10534000	13019000	7.44799	7.37205	7.40771	K4E124	2	5	11.2	11.2	11.2	60.309
Q4D832	Heat shock protein DnaJ, putative	MV	-0.0695276	-0.145222	-0.0335547				0.327183	0.419271	0.377528	3.7771e-28	38707000	13463000	13601000	11643000	7.39978	7.40216	7.43239	Q4D832	2	5	18	18	18	44.204
Q4DV46	Uncharacterized protein	MD	0.075738	0.0343565	-0.033289				0.576146	0.419668	0.595792	3.7867e-11	46327000	18206000	14444000	13676000	7.50355	7.44902	7.51388	Q4DV46	1	2	14.1	14.1	14.1	15.413
K4E7X0	40S ribosomal protein S16, putative	ML	0.0546401	-0.10715	-0.033038				0.377492	0.420044	0.564325	4.0186e-27	169350000	56725000	62308000	50318000	8.02956	8.05164	8.07567	K4E7X0	3	7	25.5	25.5	25.5	29.018
K4E4T3	Uncharacterized protein	MR	0.171463	-0.0466379	-0.0326395				0.461562	0.420641	0.728351	8.017e-09	12264000	5479300	3639200	3145200	6.93573	6.83151	6.95992	K4E4T3	2	3	9.8	9.8	9.8	51.474
K4EA87	Aspartate aminotransferase, mitochondrial, putative	MR	-0.0439731	-0.149921	-0.032492				0.321165	0.420862	0.4151	1.876e-141	621940000	224410000	206940000	190590000	8.61805	8.59937	8.63483	K4EA87	2	14	42.3	42.3	42.3	46.092
Q4DXF7	Cytochrome b5, putative (Fragment)	MQ	0.044464	0.0425042	-0.0314742				0.587481	0.422388	0.548987	0.00034108	24792000	10240000	7392100	7159900	7.24055	7.16292	7.2463	Q4DXF7	2	1	13.2	13.2	13.2	10.055
Q4DHZ9	60S ribosomal protein L12, putative	MP	0.0875986	0.0439044	-0.0307666				0.589422	0.423449	0.613227	7.7929e-12	74113000	30902000	28992000	14219000	7.65438	7.63559	7.77738	Q4DHZ9	4	4	26.8	26.8	26.8	17.691
Q4DBP9	Ribose 5-phosphate isomerase, putative	MT	-0.071588	-0.0390287	-0.0305013				0.472339	0.423847	0.374543	2.8672e-06	20872000	6322500	7746900	6802200	7.11809	7.16284	7.14828	Q4DBP9	2	2	16.4	16.4	16.4	17.328
Q4DR69	Spermidine synthase, putative (EC 2.5.1.16)	MP	0.162726	0.0567222	-0.0293672				0.607082	0.425549	0.71718	0.00094123	30115000	10618000	10037000	9459700	7.30271	7.28996	7.31503	Q4DR69	5	1	4.4	4.4	4.4	33.171
K4DPF6	Uncharacterized protein	MT	-0.0234017	0.0434844	-0.0288078				0.58884	0.426389	0.445939	1.2698e-11	34772000	10826000	14977000	8969100	7.29656	7.37923	7.41167	K4DPF6	3	4	16.4	16.4	16.4	27.508
Q4CPG4	60S ribosomal protein L44, putative (Fragment)	TM	0.122871	0.0526941	-0.0286312				0.601554	0.426655	0.663622	8.0048e-10	134520000	45014000	46240000	43261000	7.94584	7.95183	7.96025	Q4CPG4	3	3	17.3	17.3	17.3	11.405
K4DV03	Uncharacterized protein	ML	-0.0706635	-0.179139	-0.0285576				0.284837	0.426765	0.375881	2.7008e-42	88798000	28027000	28637000	32134000	7.77932	7.7837	7.75331	K4DV03	3	2	12.4	12.4	12.4	20.882
K4E1S3	Protein disulfide-isomerase (EC 5.3.4.1)	MI	0.097476	-0.0364815	-0.0283074				0.475952	0.427141	0.627576	8.0749e-24	49261000	15481000	16220000	17560000	7.51905	7.52866	7.50107	K4E1S3	4	7	22	22	22	53.602
K4E0T0	Uncharacterized protein	MH	0.118493	0.0333701	-0.0282633				0.574769	0.427208	0.657502	2.514e-18	227970000	75880000	77671000	74416000	8.17695	8.18209	8.18625	K4E0T0	3	5	19.4	19.4	19.4	32.912
Q4E093	40S ribosomal protein S18, putative	MS	-0.0233724	-0.182868	-0.0265577				0.280345	0.429773	0.445984	3.1828e-26	29012000	9890800	10132000	8988400	7.27598	7.2815	7.30152	Q4E093	1	1	9.2	9.2	9.2	17.547
Q4D0A9	Ribonuclease mar1, putative	MS	-0.132104	-0.262365	-0.026352				0.193513	0.430082	0.290878	1.1446e-15	31589000	10783000	12009000	8796100	7.29179	7.31817	7.35778	Q4D0A9	2	1	12.2	12.2	6.6	21.428
Q4DXV5	Ribosomal protein L29, putative	MA	0.231555	0.0805212	-0.0262933				0.639269	0.43017	0.798759	2.1606e-10	86301000	27003000	33418000	25879000	7.72331	7.77303	7.78119	Q4DXV5	2	3	31	31	31	8.2584
Q4CPG3	Chaperonin TCP20, putative	MS	0.0717627	-0.0958204	-0.0233724				0.392922	0.43457	0.589904	2.0205e-50	60468000	21491000	17903000	21075000	7.62906	7.59082	7.59543	Q4CPG3	2	8	21.7	21.7	21.7	58.998
K4E3D7	Uncharacterized protein	MS	-0.126565	-0.168658	-0.0222878				0.297642	0.436206	0.298167	1.8039e-20	31876000	11296000	10237000	10343000	7.33524	7.31345	7.3331	K4E3D7	2	6	17.4	17.4	17.4	42.525
Q4CU92	Uncharacterized protein	MA	-0.0659743	-0.0858335	-0.0209551				0.406665	0.438218	0.382692	1.6703e-15	67794000	21333000	23146000	23315000	7.6498	7.66709	7.64816	Q4CU92	3	6	14.2	14.2	14.2	48.795
Q4E5Z7	Cytochrome c oxidase copper chaperone, putative	MA	0.362778	0.23842	-0.0208673				0.820957	0.43835	0.90956	3.1577e-07	32798000	11432000	10019000	11346000	7.35752	7.3297	7.33145	Q4E5Z7	2	3	54.1	54.1	54.1	7.9421
Q4DGX6	Peptidase M20/M25/M40, putative	MS	0.142609	0.0606008	-0.0206039				0.612384	0.438748	0.690654	2.9888e-46	199510000	67088000	66157000	66261000	8.12499	8.12195	8.12465	Q4DGX6	3	9	28.3	28.3	28.3	51.28
Q4DB81	Glycosomal phosphoenolpyruvate carboxykinase, putative	MP	0.113834	0.0347792	-0.0195798				0.576735	0.440295	0.650946	1.8865e-55	270370000	89449000	81007000	99913000	8.27729	8.25749	8.23161	Q4DB81	3	13	30.3	30.3	30.3	58.864
Q4D3C0	Uncharacterized protein	MS	0.409907	0.279174	-0.0191704				0.856382	0.440914	0.935484	4.0563e-09	499780000	179800000	168530000	151450000	8.52016	8.50512	8.54199	Q4D3C0	2	2	15.3	15.3	15.3	17.486
K4DUR5	Syntaxin, putative	MP	0.165044	0.212009	-0.0181766				0.795294	0.442417	0.720165	5.9259e-38	145700000	27812000	60523000	57362000	7.93031	8.07146	7.94613	K4DUR5	3	12	46.7	46.7	46.7	26.093
K4E123	ABC transporter, putative (ABCG1 protein) (ATP-binding cassette transporter)	MS	0.335255	0.255199	-0.0181035				0.836158	0.442527	0.891211	1.6656e-99	517330000	159200000	181830000	176300000	8.52569	8.55404	8.53279	K4E123	3	10	23.9	23.9	23.9	74.65
K4E3P6	Ribosomal protein L13, putative	ML	0.0194884	0.0281448	-0.0173878				0.567461	0.44361	0.51108	7.9016e-41	105090000	37612000	34540000	32933000	7.84847	7.82913	7.85825	K4E3P6	3	8	20.3	20.3	20.3	52.616
Q4DJN0	Uncharacterized protein	MA	-0.0445682	-0.0942948	-0.017198				0.395013	0.443897	0.414215	4.8208e-08	51378000	18708000	16716000	15953000	7.53984	7.51414	7.5493	Q4DJN0	2	2	9.4	9.4	9.4	22.023
K4DXY3	Uncharacterized protein	MT	0.267835	0.0359054	-0.0167309				0.578306	0.444604	0.835386	1.4571e-06	8538200	1991400	2005700	4541200	6.81509	6.81604	6.60175	K4DXY3	3	3	10.2	10.2	10.2	50.09
K4DTN3	Uncharacterized protein	MQ	0.0122111	0.00949053	-0.0166434				0.5412	0.444737	0.5	4.1625e-23	118770000	29468000	46238000	43060000	7.86051	7.95084	7.87913	K4DTN3	3	5	20.7	20.7	20.7	33.456
Q4DEJ5	Glutathione peroxidase	MF	0.161565	0.0490731	-0.0161618				0.596567	0.445466	0.71568	3.5703e-32	192360000	72682000	64817000	54863000	8.10566	8.07802	8.1383	Q4DEJ5	1	0	50.3	50.3	0	19.727
Q4E661	60S ribosomal protein L13	MP	0.121811	0.0368901	-0.015695				0.579678	0.446173	0.662144	1.802e-76	715940000	249460000	243010000	223480000	8.67481	8.66884	8.69238	Q4E661	2	12	49.1	49.1	49.1	25.293
Q4DK88	Peptide methionine sulfoxide reductase, putative (EC 1.8.4.11)	MA	0.0798389	-0.0846398	-0.0154763				0.408316	0.446504	0.601844	7.8186e-14	35536000	13658000	12338000	9540300	7.36546	7.34001	7.41491	Q4DK88	2	4	27.7	27.7	27.7	19.951
K4DPQ6	Retrotransposon hot spot (RHS) protein, putative (Fragment)	MP	-0.139792	-0.123607	-0.0141499				0.355431	0.448514	0.280901	7.4251e-24	54873000	20222000	12069000	22581000	7.63147	7.5397	7.50908	K4DPQ6	16	1	32.1	32.1	7.5	27.732
Q4E3A4	60S acidic ribosomal protein P0	MP	0.264476	0.244035	-0.0132469				0.82614	0.449883	0.832188	5.7389e-16	57853000	15704000	25545000	16604000	7.50931	7.62479	7.61541	Q4E3A4	3	4	16.7	16.7	16.7	34.958
Q4DGC5	Trans-sialidase, putative	ML	-0.181264	-0.299844	-0.0130576				0.159008	0.45017	0.230118	1.8182e-11	30548000	12649000	11391000	6507400	7.28231	7.25281	7.38093	Q4DGC5	93	0	6.6	5.7	0	87.586
K4E9J3	Uncharacterized protein	MQ	0.226262	0.0930192	-0.0124172				0.6558	0.451141	0.793033	2.1503e-17	103210000	25005000	32593000	45613000	7.84892	7.89324	7.76041	K4E9J3	3	7	18.1	18.1	18.1	60.26
Q4DPQ8	60S ribosomal protein L2, putative	MG	0.167101	0.091666	-0.0116752				0.654024	0.452267	0.722802	3.7299e-68	416730000	139650000	145470000	131600000	8.43337	8.44259	8.45503	Q4DPQ8	2	9	38.5	38.5	38.5	28.375
Q4DTX6	Ribosomal protein S25, putative	MP	0.0683268	-0.0704514	-0.0114134				0.428053	0.452664	0.584798	3.3478e-12	64598000	21689000	22402000	20507000	7.62527	7.63255	7.64435	Q4DTX6	1	4	24.5	24.5	24.5	12.351
Q4DAS0	Oxidoreductase, putative (EC 1.6.5.5)	MK	0.349365	0.147697	-0.010861				0.724352	0.453502	0.900927	2.8989e-07	9288700	3159700	2682000	3447100	6.81999	6.7874	6.76654	Q4DAS0	2	1	5.9	5.9	5.9	36.529
K4EDR4	Uncharacterized protein	MF	-0.0756416	-0.168236	-0.0095243				0.298163	0.455532	0.368693	2.1161e-07	11518000	3298000	3225200	4994400	6.91868	6.91485	6.81446	K4EDR4	3	2	4.1	4.1	4.1	79.604
Q4DN73	40S ribosomal protein S27, putative (Ribosomal protein S27, putative)	MG	0.196733	0.00690831	-0.00927745				0.537548	0.455907	0.759372	7.6113e-31	204710000	61882000	79297000	63534000	8.09835	8.15482	8.14977	Q4DN73	1	6	53.5	53.5	53.5	9.564
K4E8Y0	I/6 autoantigen, putative	MP	0.229834	0.107822	-0.0091613				0.675	0.456083	0.796907	0	35305000000	12565000000	11863000000	10877000000	10.37	10.3568	10.3879	K4E8Y0	3	31	92.1	92.1	92.1	23.014
Q4E4Q4	Uncharacterized protein	MS	-0.118978	-0.145621	-0.00910324				0.32667	0.456172	0.308284	2.0312e-08	25632000	9392500	8807700	7432300	7.22595	7.21059	7.26008	Q4E4Q4	2	2	5.5	5.5	5.5	50.615
Q4CLR4	Uncharacterized protein (Fragment)	MM	0.215617	0.166587	-0.00871128				0.746371	0.456767	0.781232	1.4304e-17	71525000	23674000	23882000	23969000	7.678	7.67989	7.67721	Q4CLR4	3	4	10.3	10.3	10.3	45.589
Q4DJQ1	Uncharacterized protein	MP	0.0997664	0.0661237	-0.00815979				0.619898	0.457605	0.630879	4.4243e-16	57716000	15024000	22052000	20641000	7.55224	7.63036	7.56909	Q4DJQ1	1	1	2.9	2.9	2	145.57
Q4DXL5	Malate dehydrogenase (EC 1.1.1.37)	MM	0.0504668	-0.0273221	-0.00811629				0.488956	0.457671	0.558045	6.1219e-187	1827100000	665720000	602310000	559030000	9.08805	9.06496	9.10313	Q4DXL5	3	16	68.6	68.6	68.6	33.351
K4E0F8	Succinyl-CoA ligase subunit beta (EC 6.2.1.-)	MF	0.0199154	-0.10431	-0.00739111				0.381344	0.458774	0.51173	8.7852e-141	1663800000	579060000	576220000	508490000	9.03645	9.03531	9.06269	K4E0F8	3	22	47.8	47.8	47.8	45.309
Q4E4V0	Polyadenylate-binding protein (PABP)	MS	0.0766959	-0.0482033	-0.00739111				0.459348	0.458774	0.597208	8.3931e-75	426610000	146350000	145550000	134700000	8.44878	8.44755	8.46523	Q4E4V0	2	11	27.8	27.8	27.8	61.41
Q4DAM0	Uncharacterized protein	ML	0.0550568	-0.118382	-0.00692712				0.362386	0.459479	0.564951	1.6467e-15	37008000	12892000	10953000	13163000	7.41589	7.38231	7.3774	Q4DAM0	3	3	14	14	14	29.948
Q4E5I4	Citrate synthase	MM	-0.298265	-0.321063	-0.00669523				0.141381	0.459832	0.118004	7.9916e-17	60212000	23404000	14763000	22045000	7.65752	7.56594	7.58169	Q4E5I4	3	6	14.2	14.2	14.2	52.546
Q4CSV3	Uncharacterized protein	MR	-0.0964527	-0.15859	-0.00620245				0.310184	0.460581	0.339163	7.0552e-10	31793000	9610100	11363000	10820000	7.31027	7.34602	7.32166	Q4CSV3	2	2	12	12	12	21.225
K4ECN2	Voltage-dependent anion-selective channel, putative	MP	0.177982	0.105678	-0.00498587				0.672247	0.462432	0.73654	4.2613e-156	1022300000	332790000	355670000	333860000	8.8239	8.83855	8.83788	K4ECN2	7	19	78.7	78.7	78.7	29.635
Q4CXR4	Ribosomal protein S29, putative	MG	0.0494913	0.0357646	-0.00482668				0.57811	0.462674	0.556575	8.3004e-70	739930000	254740000	258320000	226860000	8.68269	8.6859	8.71017	Q4CXR4	3	5	59.6	59.6	59.6	6.6377
Q4CP08	Coatomer epsilon subunit, putative	MA	-0.138727	-0.254496	-0.00471089				0.201299	0.46285	0.282273	0.00017321	8817400	4430700	2513900	1872800	6.79958	6.64214	6.84165	Q4CP08	3	2	5.9	5.9	5.9	34.744
Q4DU31	40S ribosomal protein S6	MK	-0.0773911	-0.0496959	-0.00294615				0.457239	0.465537	0.366178	2.3218e-17	85282000	33915000	28531000	22836000	7.75397	7.71068	7.7955	Q4DU31	3	5	21.6	21.6	21.6	28.293
Q4CYE4	Ribosomal protein S26, putative	MT	0.0522768	-0.03851	-0.00244017				0.473075	0.466307	0.560771	7.8714e-37	159130000	56305000	49904000	52918000	8.03831	8.01209	8.02616	Q4CYE4	1	4	41.1	41.1	41.1	12.762
Q4D189	Uncharacterized protein	MF	0.361207	0.210763	-0.00232458				0.794031	0.466483	0.908578	3.3374e-34	63925000	18345000	19588000	25991000	7.64676	7.65876	7.57902	Q4D189	3	9	34.9	34.9	34.9	48.916
Q4CP33	Surface glycoprotein, putative	MD	0.00662125	-0.0759001	-0.00206449				0.420449	0.466879	0.491489	4.2796e-148	437460000	154550000	148810000	134100000	8.46037	8.45165	8.48196	Q4CP33	1	1	22.4	5.7	2.2	49.888
Q4CU89	Peptidyl-prolyl cis-trans isomerase (PPIase) (EC 5.2.1.8) (Fragment)	GI	0.0783365	-0.00768112	-0.00189116				0.516864	0.467143	0.599629	3.2325e-05	14751000	4617700	5335900	4797100	6.97381	7.00574	6.99798	Q4CU89	2	1	6.6	3.7	3.7	26.647
Q4DKE1	Uncharacterized protein	MV	0.124063	0.0776532	-0.00179007				0.635437	0.467297	0.665281	6.3906e-60	61399000	19205000	21563000	20631000	7.60028	7.62525	7.61032	Q4DKE1	1	2	15.1	15.1	15.1	20.437
K4E182	Uncharacterized protein	MD	-0.0168915	-0.0632283	-0.00132789				0.438174	0.468001	0.455777	2.5e-10	215250000	78995000	72862000	63396000	8.15348	8.13436	8.18143	K4E182	2	4	7.4	7.4	7.4	52.96
Q4DYE0	Uncharacterized protein	MR	-0.162832	-0.240435	-0.00118347				0.21567	0.468221	0.252033	9.6642e-10	14942000	7760400	3699400	3482500	7.05088	6.85624	7.05918	Q4DYE0	2	4	12.7	12.7	12.7	42.967
Q4DG58	Uncharacterized protein	ML	0.460585	0.175429	-0.000144301				0.756351	0.469805	0.956492	2.2703e-13	26038000	6779800	9936400	9321700	7.20687	7.28461	7.22314	Q4DG58	2	5	23.9	23.9	23.9	26.379
K4DQZ8	Kinesin-like protein	ME	0.238909	0.0764222	-7.21485e-05				0.633788	0.469915	0.806553	7.3011e-30	73158000	22353000	25778000	25027000	7.6756	7.70591	7.68242	K4DQZ8	2	9	18.8	18.8	18.8	70.769
Q4DK39	40S ribosomal protein S17, putative	MG	0.116098	0.0554733	0.00144204				0.60537	0.472223	0.654139	8.3995e-17	279400000	89039000	92062000	98301000	8.27263	8.27958	8.25792	Q4DK39	5	6	31.9	31.9	31.9	16.217
K4E482	Calmodulin	MS	0.0285691	-0.0620982	0.00158601				0.439761	0.472442	0.524892	2.3819e-12	49403000	16889000	17203000	15311000	7.50786	7.51207	7.53265	K4E482	1	2	12.4	12.4	12.4	23.183
Q4E2W6	60S ribosomal protein L19, putative	MV	0.175301	0.00891703	0.00158601				0.54039	0.472442	0.733188	6.8561e-20	200820000	68886000	68583000	63351000	8.12135	8.12036	8.1382	Q4E2W6	6	5	13.4	13.4	13.4	36.436
Q4CPP0	Co-chaperone GrpE, putative	MR	-0.0310319	-0.0410756	0.00173014				0.469438	0.472662	0.434452	3.6219e-57	237550000	94414000	82429000	60708000	8.19067	8.15575	8.24759	Q4CPP0	3	13	49.8	49.8	49.8	24.306
Q4D1B8	Tryparedoxin, putative	MS	-0.12433	-0.202373	0.00216244				0.257426	0.473321	0.301131	3.0297e-37	372140000	148870000	116260000	107000000	8.40802	8.34881	8.42346	Q4D1B8	1	6	48.6	48.6	48.6	16.037
K4DM80	Dihydrolipoamide branched chain transacylase, putative	MR	0.0304067	-0.0906032	0.00230651				0.400086	0.473541	0.527684	1.0268e-24	161720000	43444000	58895000	59377000	8.01208	8.07288	8.01004	K4DM80	3	8	27	27	27	47.857
K4DRP0	dTDP-glucose 4,6-dehydratase, putative (Fragment)	FF	0.446044	0.321351	0.00302647				0.887714	0.474639	0.951125	8.4028e-60	316260000	102270000	126770000	87217000	8.27758	8.33039	8.35991	K4DRP0	3	14	47.6	47.6	47.6	41.945
Q4E162	Probable eukaryotic initiation factor 4A (eIF-4A) (EC 3.6.4.13) (ATP-dependent RNA helicase eIF4A)	MA	0.0311129	-0.00927745	0.00345838				0.514597	0.475298	0.528757	2.4533e-12	52987000	17091000	18595000	17301000	7.53646	7.55505	7.5525	Q4E162	3	4	10.9	10.9	10.9	45.503
K4DT61	Methyltransferase (EC 2.1.1.-)	MS	0.0550568	-0.0853131	0.00532815				0.407384	0.478151	0.564951	2.2731e-25	85907000	30210000	30997000	24700000	7.73965	7.74583	7.7868	K4DT61	5	5	22.1	22.1	22.1	40.323
K4E9B7	Pyruvate phosphate dikinase, putative	MQ	0.0856966	0.0112093	0.00561564				0.543629	0.47859	0.610445	7.4159e-104	9246300	2748500	3577900	2919900	6.75346	6.81277	6.80116	K4E9B7	1	1	55.4	1.9	1.9	61.82
Q4DW67	Uncharacterized protein	MM	0.052555	-0.0493524	0.0057592				0.457724	0.478809	0.561189	7.9754e-18	58515000	19520000	20914000	18081000	7.5752	7.59101	7.60675	Q4DW67	3	3	12.8	12.8	12.8	29.378
Q4DDK8	Glycosomal malate dehydrogenase, putative	MV	0.00446549	-0.0898968	0.0060466				0.401059	0.479247	0.488208	1.2719e-18	131030000	48258000	41712000	41063000	7.95095	7.9179	7.9541	Q4DDK8	3	6	26	26	26	34.085
Q4DBM7	Heat shock protein 85, putative	MT	0.0251707	-0.0769345	0.00662125				0.419009	0.480125	0.519725	4.6118e-140	641290000	214040000	211860000	215390000	8.63289	8.63068	8.62931	Q4DBM7	12	12	21.7	21.7	17.5	80.741
Q4CQU0	40S ribosomal protein SA	MT	-0.0315921	-0.087764	0.00705191				0.403999	0.480782	0.433611	7.3772e-11	14752000	6241400	4250600	4259700	7.02123	6.92994	7.02086	Q4CQU0	4	3	15.5	15.5	15.5	27.876
K4DKY5	RNA-binding protein, putative (Fragment)	MP	0.0209111	-0.0433932	0.00805652				0.466155	0.482316	0.513245	1.232e-17	56732000	18218000	20263000	18251000	7.56192	7.58562	7.58525	K4DKY5	4	4	18.1	18.1	18.1	26.737
Q4DFZ0	Hydroxymethylglutaryl-CoA lyase, putative (EC 4.1.3.4) (Fragment)	MF	-0.0815527	-0.198113	0.0082				0.262347	0.482535	0.360217	1.7827e-17	28267000	9089800	10197000	8980000	7.25695	7.28278	7.28526	Q4DFZ0	3	2	22.2	22.2	22.2	14.744
Q4DDD7	Uncharacterized protein	MC	-0.0388361	-0.0951729	0.00891703				0.393809	0.48363	0.42276	5.3932e-77	306010000	111920000	102650000	91437000	8.30826	8.288	8.33157	Q4DDD7	8	3	18.9	18.9	18.9	19.395
K4EAK3	Pyruvate phosphate dikinase, putative (Fragment)	ME	0.0867838	0.170951	0.0106367				0.751323	0.486256	0.612036	4.9164e-44	88571000	29881000	30029000	28660000	7.76746	7.76856	7.7775	K4EAK3	2	2	27.7	6.7	6.7	36.722
Q4DHF0	Glyceraldehyde-3-phosphate dehydrogenase (EC 1.2.1.12)	MP	0.0654344	-0.0296617	0.0126402				0.485633	0.489317	0.580488	2.9757e-41	190340000	60778000	67114000	62450000	8.09071	8.11248	8.10684	Q4DHF0	3	6	24.2	24.2	24.2	39.017
Q4CQG3	Endoribonuclease L-PSP (Pb5), putative	MT	0.180148	0.101247	0.0127833				0.666525	0.489535	0.739233	5.0799e-19	166360000	55759000	57508000	53089000	8.03682	8.04374	8.0541	Q4CQG3	1	3	12.8	12.8	12.8	22.881
Q4D144	Proteasome subunit alpha type (EC 3.4.25.1)	MS	-0.034116	-0.0355496	0.014641				0.477274	0.492374	0.429824	3.9856e-13	33328000	11586000	8474500	13267000	7.39538	7.33729	7.30234	Q4D144	3	4	19.6	19.6	19.6	31.929
Q4DKK5	Carnitine/choline acetyltransferase, putative	MK	0.0209111	0.00877379	0.0153548				0.540187	0.493465	0.513245	8.2424e-72	156460000	60952000	43622000	51883000	8.05244	7.98003	8.01942	Q4DKK5	2	2	28.5	28.5	3.8	66.988
Q4DYP7	Uncharacterized protein	MG	0.395172	0.323312	0.0157831				0.889041	0.494119	0.928087	5.4029e-37	556750000	169570000	191890000	195290000	8.56213	8.58791	8.55806	Q4DYP7	1	1	14.5	14.5	14.5	12.673
K4DM24	Elongation factor 2, putative	MV	0.0790197	0.0301242	0.0167816				0.570232	0.495645	0.600637	1.3529e-147	681550000	251250000	220910000	209400000	8.66337	8.63378	8.67409	K4DM24	8	24	33.2	33.2	33.2	94.134
Q4DTN2	Activated protein kinase C receptor, putative	MA	0.126973	0.0784732	0.0177795				0.636534	0.49717	0.669315	2.3272e-40	125800000	42374000	44012000	39412000	7.91268	7.92129	7.93644	Q4DTN2	2	8	31.4	31.4	31.4	35.031
Q4DTV8	Uncharacterized protein	MA	-0.139776	-0.154008	0.0180643				0.315968	0.497606	0.280922	4.5901e-31	114840000	41293000	31106000	42445000	7.92292	7.86659	7.85973	Q4DTV8	3	6	16.7	16.7	16.7	43.079
Q4DAV9	60S ribosomal protein L37a, putative (Ribosomal proteins L37, putative)	MA	0.194465	0.162855	0.0180643				0.742095	0.497606	0.75667	6.817e-37	600600000	203670000	206160000	190770000	8.59598	8.59871	8.6126	Q4DAV9	1	5	41.1	41.1	41.1	10.159
Q4CVR9	Heat shock 70 kDa protein, mitochondrial, putative	MF	0.0924781	0.0289935	0.0184917				0.56865	0.498259	0.620336	3.0133e-243	1433900000	441340000	501910000	490670000	8.96942	8.99677	8.97463	Q4CVR9	8	22	36.2	35	35	70.989
Q4DTP1	Uncharacterized protein	MR	-0.0694822	-0.11182	0.0193461				0.371188	0.499565	0.377593	1.2463e-10	87329000	30248000	31220000	25861000	7.74903	7.75649	7.78865	Q4DTP1	2	3	17	17	17	20.496
K4DY43	Gim5A protein, putative,glycosomal membrane protein, putative	MS	0.0961269	0.049352	0.0196308				0.596952	0.5	0.625626	8.861e-120	4217300000	1436600000	1434000000	1346700000	9.44456	9.44415	9.45797	K4DY43	5	15	63.9	63.9	63.9	26.606
K4EA54	Uncharacterized protein	MR	0.578504	0.27965	0.0197731				0.856765	0.500218	0.984669	1.1185e-08	12064000	2702700	3585600	5775500	6.9283	6.97133	6.79853	K4EA54	3	3	8.1	8.1	8.1	47.675
Q4DDV3	Uncharacterized protein	MP	-0.453162	-0.577164	0.0200577				0.0234892	0.500653	0.0378466	3.0611e-06	16029000	6736900	4933800	4358400	7.04514	6.96812	7.0671	Q4DDV3	2	1	6.4	6.4	6.4	18.973
Q4DUX5	Adenosine 5'-monophosphoramidase, putative	MS	0.244156	0.0478175	0.0204844				0.594834	0.501305	0.812	1.5106e-08	23992000	3678700	10113000	10201000	7.14238	7.3078	7.13962	Q4DUX5	2	3	26.2	26.2	26.2	15.616
Q4DN44	Uncharacterized protein	MF	0.25181	0.192699	0.0204844				0.775217	0.501305	0.819774	4.4335e-46	181870000	55868000	64798000	61208000	8.06847	8.10039	8.08158	Q4DN44	3	6	65.9	65.9	65.9	141.08
K4E389	Carnitine/choline acetyltransferase, putative	MY	0.0127833	-0.0131741	0.0211954				0.509062	0.502391	0.500871	1.6199e-71	19499000	7062400	6491400	5945000	7.11419	7.09469	7.13206	K4E389	1	1	33.1	4	4	57.166
Q4E4N4	Eukaryotic translation initiation factor 5A (eIF-5A)	MS	0.120086	0.0339339	0.0213375				0.575556	0.502609	0.659735	8.1554e-36	393600000	137250000	131400000	124950000	8.41863	8.40883	8.42919	Q4E4N4	1	5	30.5	30.5	30.5	18.015
Q4E5C0	Uncharacterized protein	MT	0.0560286	0.0203421	0.0220482				0.556506	0.503695	0.566411	2.2233e-07	431470000	149020000	143890000	138560000	8.45876	8.45094	8.46673	Q4E5C0	2	2	10.8	10.8	10.8	17.129
K4DZ35	Dihydrolipoyl dehydrogenase (EC 1.8.1.4)	MF	0.0308304	0.024036	0.0230425				0.561698	0.505214	0.528328	1.5916e-79	373630000	142450000	116790000	114400000	8.40968	8.36397	8.4137	K4DZ35	3	17	41.3	41.3	41.3	50.562
K4E3C9	Uncharacterized protein	ML	-0.0793408	-0.101614	0.0236102				0.38501	0.506082	0.363381	4.4505e-11	28692000	12569000	6546200	9576900	7.34529	7.20745	7.28138	K4E3C9	3	3	7.3	7.3	7.3	47.109
Q4E3C9	Uncharacterized protein	MQ	-0.400397	-0.0941563	0.0236102				0.395203	0.506082	0.0576463	2.3745e-15	19819000	7769700	6208600	5840500	7.13386	7.08095	7.14545	Q4E3C9	1	1	7.7	7.7	7.7	21.666
Q4CR09	Glutamamyl carboxypeptidase, putative (EC 3.4.-.-)	MA	0.0380147	0.0251707	0.024036				0.563291	0.506733	0.539227	3.7884e-108	409060000	127900000	118020000	163130000	8.46394	8.44894	8.39079	Q4CR09	1	0	34.3	34.3	0	43.534
Q4DRQ7	60S ribosomal protein L13a, putative	MV	0.070252	0.0207689	0.0241777				0.557107	0.506949	0.587661	8.2897e-10	38329000	14150000	12647000	11532000	7.40963	7.38344	7.42809	Q4DRQ7	5	3	13.5	13.5	13.5	25.599
Q6V7K6	40 kDa cyclophilin (Cyclophilin)	MG	0.0462816	-0.0332151	0.0246034				0.480587	0.5076	0.551733	7.7115e-38	58478000	20790000	19398000	18290000	7.59195	7.5762	7.6041	Q6V7K6	3	7	24.3	24.3	24.3	38.363
K4DTK2	Kinesin, putative	MI	-0.0058548	-0.0540178	0.0247452				0.451137	0.507816	0.472513	5.7158e-86	215550000	72662000	71853000	71029000	8.15743	8.15498	8.15991	K4DTK2	2	9	37	37	37	36.674
Q4D932	Peptidyl-prolyl cis-trans isomerase	MH	0.0250289	-0.0634845	0.0258793				0.437814	0.509549	0.51951	2.7379e-06	12500000	4348400	4323700	3828300	6.91258	6.91126	6.93812	Q4D932	1	1	8.7	8.7	8.7	22.154
Q4CQF8	Hexose transporter, putative (Fragment)	MP	0.268195	0.197991	0.0267293				0.780827	0.510848	0.835726	0.0002871	32836000	9516200	11525000	11795000	7.32861	7.36773	7.32307	Q4CQF8	3	2	2.5	2.5	2.5	42.622
Q4CUV9	Uncharacterized protein (Fragment)	CF	0.138552	0.143002	0.0278618				0.718736	0.512578	0.685175	6.4775e-06	14421000	4275400	5497500	4648200	6.95054	7.00628	6.99002	Q4CUV9	3	1	9.9	9.9	9.9	15.888
K4E9Q5	Uncharacterized protein	MT	0.174534	0.196607	0.0284277				0.779368	0.513443	0.732225	6.7578e-41	71288000	21399000	25676000	24213000	7.65908	7.698	7.67279	K4E9Q5	3	5	9.7	9.7	9.7	79.467
Q4CQW2	60S ribosomal protein L4, putative	MT	0.256407	0.174023	0.0289935				0.754778	0.514307	0.824344	5.1531e-11	34679000	15548000	10331000	8800100	7.38647	7.28174	7.41295	Q4CQW2	6	2	7.5	7.5	7.5	41.313
Q4DXT4	Uncharacterized protein	MP	0.0231843	-0.0800574	0.0292761				0.414667	0.514739	0.516704	2.427e-24	30109000	10295000	10333000	9481300	7.29615	7.29698	7.31446	Q4DXT4	2	2	32.1	32.1	32.1	12.198
K4DKH1	Uncharacterized protein	MH	0.164143	-0.0553064	0.0298416				0.44932	0.515602	0.719007	1.8012e-29	109020000	41096000	35634000	32296000	7.86565	7.83206	7.88497	K4DKH1	3	4	14	14	14	31.097
Q4DEA8	Uncharacterized protein	MS	0.143916	0.0578315	0.0298416				0.6086	0.515602	0.692409	0	2705400000	905660000	928260000	871490000	9.24972	9.25521	9.26338	Q4DEA8	2	9	66.9	66.9	66.9	16.72
Q4CYQ7	Actin, putative (Fragment)	MS	0.0651587	0.00748262	0.0302654				0.538361	0.516249	0.580077	1.914e-08	41157000	14008000	14589000	12561000	7.42438	7.43377	7.45632	Q4CYQ7	5	4	28.1	28.1	28.1	12.641
K4DTI2	Uncharacterized protein	ME	0.204266	0.140255	0.0305479				0.715426	0.516681	0.768232	3.3242e-100	1246800000	404340000	437360000	405070000	8.90817	8.92553	8.92516	K4DTI2	1	3	34.8	34.8	6	53.529
K4E5F1	2-hydroxy-3-oxopropionate reductase, putative	MT	0.026021	-0.0264989	0.0306892				0.490126	0.516897	0.521019	4.2328e-17	110670000	37323000	37456000	35893000	7.86461	7.86539	7.87378	K4E5F1	3	4	15.2	15.2	15.2	31.922
K4DXC1	Uncharacterized protein	MF	-0.0397701	-0.0763563	0.0309717				0.419814	0.517328	0.421365	4.7419e-121	1615100000	594370000	541500000	479190000	9.03083	9.00889	9.05533	K4DXC1	2	12	49.2	49.2	49.2	31.81
Q4DDA3	Uncharacterized protein	MT	0.116232	0.120352	0.0312541				0.690899	0.517759	0.654326	5.28e-25	180140000	64010000	61769000	54364000	8.07326	8.06496	8.09961	Q4DDA3	1	6	78.4	78.4	78.4	10.952
K4E0F1	Pyrroline-5-carboxylate synthetase-like protein, putative	MA	-0.13733	-0.0147182	0.0313951				0.506867	0.517974	0.284077	1.9908e-05	16067000	5572700	5311200	5182600	7.03162	7.02093	7.03678	K4E0F1	3	2	2.8	2.8	2.8	81.253
Q4DE30	RNA-binding protein, putative	MY	-0.172896	-0.222431	0.0319598				0.234914	0.518837	0.239933	4.5107e-34	138370000	53239000	46122000	39011000	7.96497	7.9301	7.99722	Q4DE30	3	4	17.5	17.5	17.5	36.369
Q4E5I9	Alcohol dehydrogenase, putative	MF	-0.0334662	-0.125746	0.0326651				0.352596	0.519913	0.430799	7.3785e-33	109610000	37410000	39044000	33154000	7.84858	7.85853	7.8834	Q4E5I9	3	6	23	23	23	41.759
Q4CUZ2	Uncharacterized protein (Fragment)	FL	0.0746424	-0.143229	0.0328061				0.329749	0.520129	0.594171	5.934e-15	34242000	12181000	11735000	10326000	7.35232	7.34363	7.37869	Q4CUZ2	7	4	27.8	27.8	27.8	22.488
Q4DYD9	Stress-induced protein sti1, putative	MD	0.12499	-0.00200671	0.033652				0.524918	0.52142	0.666568	1.2168e-70	267140000	102440000	77303000	87394000	8.27837	8.21669	8.25465	Q4DYD9	2	11	25.7	25.7	25.7	63.11
K4DZU6	Chaperonin containing t-complex protein, putative	ML	0.0779266	0.129481	0.0342158				0.702264	0.52228	0.599025	1.9814e-36	100260000	40061000	31041000	29156000	7.84021	7.77957	7.85188	K4DZU6	3	12	33.1	33.1	33.1	58.024
Q4DYP5	Chaperonin HSP60, mitochondrial	MF	0.107018	0.0468402	0.0344974				0.593484	0.52271	0.641272	0	4103000000	1431900000	1396400000	1274800000	9.43244	9.42671	9.45153	Q4DYP5	9	37	62.3	62.3	62.3	59.165
Q4DDJ4	Uncharacterized protein	MS	-0.0169061	0.157949	0.0352017				0.736418	0.523784	0.455755	5.9145e-08	17418000	6642000	6345600	4430700	7.04425	7.03247	7.11353	Q4DDJ4	3	3	26	26	26	22.89
Q4CPR5	Proteasome activator protein PA26, putative	MP	-0.0306487	-0.0271015	0.0354831				0.48927	0.524214	0.435028	2.8172e-26	55511000	15112000	16582000	23818000	7.59028	7.60638	7.50098	Q4CPR5	4	5	22.1	22.1	22.1	25.568
Q4CRM4	Asparagine synthetase A, putative	MT	0.0847447	0.0690147	0.0356239				0.623814	0.524428	0.609051	6.5235e-61	61215000	20409000	21272000	19533000	7.60143	7.61071	7.61994	Q4CRM4	2	3	18.7	18.7	18.7	39.044
K4E2E8	Chaperonin, putative,T-complex protein 1, theta subunit, putative	MQ	0.120219	-0.104217	0.0357646				0.38147	0.524643	0.659921	0.0029194	5663000	2135800	1848600	1678600	6.58143	6.54743	6.60036	K4E2E8	2	1	2.2	2.2	2.2	57.922
Q4DTM8	Heat shock protein 70 (HSP70), putative	MT	0.0450235	0.00863037	0.0371714				0.539984	0.526789	0.549833	1.1354e-233	2232100000	722990000	772880000	736210000	9.16411	9.17872	9.17489	Q4DTM8	1	0	39.4	39.4	0	73.297
Q4E0P2	60S ribosomal protein L28, putative	MT	0.210514	0.0945064	0.0371714				0.657749	0.526789	0.77544	3.5817e-56	381180000	131570000	127710000	121890000	8.40391	8.39724	8.41377	Q4E0P2	3	5	43.2	43.2	43.2	16.382
K4EEA5	Palmitoyltransferase (EC 2.3.1.225)	MC	0.120219	0.0812032	0.037312				0.640178	0.527003	0.659921	2.6026e-18	188260000	67543000	58613000	62101000	8.11275	8.08176	8.10091	K4EEA5	2	5	16.8	16.8	16.8	34.457
Q4DC38	40S ribosomal protein S13, putative	MV	0.0993626	0.0514416	0.037593				0.599831	0.527432	0.630297	4.2989e-33	299620000	122180000	92245000	85188000	8.31674	8.24903	8.33128	Q4DC38	2	9	47	47	47	17.259
Q4D214	Cytochrome c oxidase subunit V, putative	MK	0.00518438	-0.106265	0.0388575				0.378691	0.52936	0.489302	2.3211e-36	112280000	45314000	33879000	33086000	7.89432	7.82585	7.89869	Q4D214	1	4	25.5	25.5	25.5	22.251
K4E129	Histidine ammonia-lyase (EC 4.3.1.3)	MR	0.130404	0.0364681	0.0391384				0.57909	0.529788	0.674048	1.8121e-61	466530000	150480000	168990000	147050000	8.47353	8.49974	8.50443	K4E129	2	16	41.6	41.6	41.6	58.051
Q4D1T6	Ubiquitin/ribosomal protein S27a, putative	MQ	0.139731	0.111165	0.0392789				0.679275	0.530002	0.686772	1.9844e-15	400280000	131820000	135700000	132750000	8.42254	8.42886	8.42736	Q4D1T6	4	3	27.3	27.3	27.3	16.574
Q4DQC2	Isovaleryl-coA dehydrogenase, putative (EC 1.3.99.-)	MF	-0.0113553	-0.0704817	0.0396999				0.42801	0.530643	0.464164	6.0914e-06	22355000	7801200	5622300	8931600	7.22357	7.16298	7.12787	Q4DQC2	3	3	7.3	7.3	7.3	44.973
K4DVP7	Trans-sialidase, putative	MY	0.301236	0.228234	0.0396999				0.811309	0.530643	0.86502	4.43e-254	3071600000	920030000	1129300000	1022300000	9.28832	9.33276	9.31161	K4DVP7	4	24	33.1	33.1	33.1	78.379
K4E0X7	Uncharacterized protein	MA	0.0214797	-0.029971	0.0398403				0.485193	0.530857	0.51411	1.0471e-93	855720000	281910000	291100000	282700000	8.75175	8.75876	8.75816	K4E0X7	3	21	51.1	51.1	51.1	44.242
K4DYB4	Heat shock protein, putative	MR	0.0626743	-0.103658	0.041243				0.382228	0.532994	0.576367	2.6724e-16	27144000	12456000	6774000	7913600	7.30898	7.16695	7.28398	K4DYB4	3	6	10.8	10.8	10.8	84.155
Q4DQE1	Mitochondrial RNA binding protein 1, putative	ML	0.184217	0.259423	0.0413831				0.83985	0.533208	0.744253	3.6839e-05	13238000	3022300	4995400	5220100	6.91605	7.00926	6.90405	Q4DQE1	3	2	16.9	16.9	16.9	23.117
Q4DAW6	Proteasome subunit alpha type (EC 3.4.25.1)	MS	0.220454	0.150949	0.0419438				0.728209	0.534062	0.786642	7.2863e-52	74942000	27376000	24211000	23355000	7.70527	7.6773	7.71254	Q4DAW6	3	5	33.3	33.3	33.3	25.053
Q4DPR3	Mitochondrial processing peptidase, beta subunit, putative (EC 1.10.2.2)	MS	0.0257376	-0.0138731	0.0425042				0.508068	0.534915	0.520587	6.5228e-22	66219000	24240000	23787000	18192000	7.62769	7.62303	7.68149	Q4DPR3	4	5	12.5	12.5	12.5	54.239
Q4CWE9	Histone H3, putative	MS	-0.106001	-0.0936943	0.0433446				0.395837	0.536194	0.325925	3.5716e-49	582520000	216070000	184020000	182430000	8.60043	8.56401	8.60216	Q4CWE9	3	7	57.1	57.1	57.1	14.762
K4E4E2	Uncharacterized protein	MM	-0.0461612	-0.00524649	0.0439044				0.520321	0.537046	0.411847	9.9092e-80	137840000	40007000	52212000	45624000	7.93263	7.9905	7.96482	K4E4E2	3	6	25.6	25.6	25.6	42.784
K4E559	Uncharacterized protein	MT	0.638676	0.361319	0.0439044				0.912585	0.537046	0.991601	7.3859e-06	8238600	2285000	2717400	3236200	6.74203	6.77478	6.69918	K4E559	2	2	7.9	7.9	7.9	41.697
Q4DW38	40S ribosomal protein S24	MV	0.16633	0.0116388	0.0451634				0.544236	0.538962	0.721815	3.4064e-74	53130000	25526000	13200000	14404000	7.6013	7.44097	7.588	Q4DW38	1	3	21.2	21.2	21.2	15.667
K4DRB7	Trans-sialidase, putative (Fragment)	VK	0.00518438	0.0680517	0.0455827				0.622511	0.5396	0.489302	5.1865e-32	70237000	29770000	23121000	17346000	7.67317	7.6071	7.72338	K4DRB7	2	2	22.7	15.9	7.2	57.336
Q4D749	Ama1 protein, putative	ME	0.111031	0.15562	0.0458623				0.7337	0.540025	0.646979	0.00022536	18757000	6827000	5858000	6072300	7.11057	7.07665	7.10329	Q4D749	1	1	3.4	3.4	3.4	22.162
Q4CTD8	Histone H2B	MA	0.0122111	-0.0683169	0.0478175				0.431039	0.542997	0.5	1.9634e-90	8028200000	2952900000	2564700000	2510600000	9.73747	9.70546	9.74175	Q4CTD8	2	7	51.8	51.8	51.8	12.36
Q4E320	Uncharacterized protein	MT	0.119423	0.0546401	0.0485151				0.604227	0.544057	0.658806	2.2876e-29	169670000	38658000	65591000	65426000	8.01738	8.11733	8.01807	Q4E320	2	4	23.3	23.3	23.3	24.813
Q4DQF8	Cytochrome b5, putative	MS	0.141564	0.0319598	0.0486547				0.572799	0.544269	0.689246	9.3485e-07	136050000	49285000	47263000	39501000	7.94834	7.93834	7.98474	Q4DQF8	2	3	20.3	20.3	20.3	14.956
K4DX11	Aminopeptidase, putative,metallo-peptidase, Clan MG, Family M24, putative	MS	0.123799	-0.0503231	0.0490731				0.456353	0.544904	0.664913	1.493e-11	43405000	12991000	16514000	13900000	7.42961	7.48307	7.4699	K4DX11	3	5	12.6	12.6	12.6	42.434
Q4CQ52	Plasma membrane ATPase (EC 3.6.3.6) (Fragment)	ML	-0.0510554	-0.112054	0.0511633				0.370873	0.548077	0.404593	4.155e-14	43510000	16063000	15421000	12026000	7.44854	7.43849	7.49809	Q4CQ52	8	5	8.2	8.2	8.2	70.863
Q4DZP2	60S ribosomal protein L18	MG	0.03492	0.0708015	0.0514416				0.626228	0.548499	0.534535	3.82e-14	33847000	12744000	11437000	9664800	7.35042	7.32432	7.38347	Q4DZP2	3	4	29	29	29	21.676
K4E746	Thiolase protein-like protein, putative	MR	-0.207544	-0.157592	0.0519985				0.31144	0.549344	0.200801	2.2103e-15	48982000	26221000	11823000	10938000	7.57006	7.35719	7.58029	K4E746	3	7	17	17	17	47.935
K4DQS6	Dihydroorotase, putative (Fragment)	MT	0.12075	0.165687	0.0521377				0.745343	0.549555	0.660663	2.6901e-05	16693000	5251800	5796600	5644500	7.03728	7.05847	7.0433	K4DQS6	5	2	5.6	5.6	5.6	38.886
Q4E3K4	C-8 sterol isomerase, putative	MK	-0.150929	-0.243267	0.0522768				0.212729	0.549766	0.266749	4.7449e-13	132940000	50780000	42935000	39227000	7.95428	7.91467	7.97181	Q4E3K4	2	3	16.5	16.5	16.5	24.225
K4EAT9	Uncharacterized protein	MS	-0.249016	0.00633396	0.0526941				0.536736	0.550399	0.159369	1.2694e-08	40937000	15170000	11820000	13948000	7.46416	7.41108	7.4312	K4EAT9	2	3	9.3	9.3	9.3	38.752
Q4D6T9	Poly-zinc finger protein 2, putative	MV	-0.122491	-0.152356	0.0540844				0.318065	0.552506	0.30358	1.5212e-42	265540000	93111000	79223000	93207000	8.27025	8.23661	8.23637	Q4D6T9	2	7	39.6	39.6	39.6	21.454
K4E5W6	3,2-trans-enoyl-CoA isomerase, mitochondrial, putative	MR	-0.0725738	-0.101954	0.0540844				0.384546	0.552506	0.373118	1.4997e-29	87049000	32262000	31253000	23534000	7.7466	7.73868	7.80288	K4E5W6	4	4	13.4	13.4	13.4	39.483
Q4DE55	Uncharacterized protein	MS	0.0497701	0.0603242	0.0542234				0.612007	0.552717	0.556995	1.0653e-13	139180000	47099000	44464000	47617000	7.97642	7.96417	7.96172	Q4DE55	2	5	45.1	45.1	45.1	13.496
Q4DUK7	Elongation of fatty acids protein (EC 2.3.1.199) (Very-long-chain 3-oxoacyl-CoA synthase)	ME	0.211261	0.186881	0.0542234				0.768955	0.552717	0.776294	1.7346e-07	98123000	32409000	34413000	31301000	7.80421	7.81766	7.82492	Q4DUK7	3	2	6.9	6.9	6.9	32.611
Q4D4S0	Fructose-bisphosphate aldolase (EC 4.1.2.13)	MA	0.168514	0.115166	0.0546401				0.684361	0.553348	0.724605	2.4481e-71	283470000	90361000	91381000	101730000	8.28351	8.28581	8.25946	Q4D4S0	4	2	27.4	27.4	3.8	40.833
K4E8W1	Uncharacterized protein	ML	-0.149633	-0.217172	0.0549179				0.240709	0.553769	0.268378	7.2423e-26	200430000	57343000	71180000	71908000	8.11143	8.1556	8.10898	K4E8W1	2	4	16.9	16.9	16.9	29.326
Q4CQG0	40S ribosomal protein S12	MA	0.0321009	0.026021	0.0553346				0.564484	0.5544	0.530257	1.6166e-09	28812000	5690900	10193000	12928000	7.26995	7.36401	7.20096	Q4CQG0	2	3	26.8	26.8	26.8	15.897
K4DZZ0	Dihydrolipoamide acetyltransferase, putative	MF	-0.0666087	0	0.0556121				0.527763	0.55482	0.381768	3.7876e-36	123320000	43713000	40952000	38651000	7.91574	7.90093	7.9277	K4DZZ0	3	5	18.3	18.3	18.3	49.734
Q4CT43	Trypanothione reductase, putative (EC 1.8.1.12)	MM	0.0116388	0.00748262	0.0556121				0.538361	0.55482	0.499129	1.8122e-19	41678000	14081000	15803000	11793000	7.41286	7.44085	7.47544	Q4CT43	4	4	12	12	12	53.868
Q4E2A1	Trans-sialidase, putative	ML	-0.172669	-0.186163	0.0560286				0.276404	0.55545	0.240203	5.3073e-08	29244000	11130000	9303300	8810300	7.29973	7.258	7.31034	Q4E2A1	1	0	5.3	1.5	0	83.214
Q4CPE7	Procyclic form surface glycoprotein, putative	MN	-0.0864154	-0.126549	0.0563061				0.351534	0.55587	0.353296	2.0021e-85	2521500000	917790000	792430000	811290000	9.23782	9.20513	9.23305	Q4CPE7	2	1	22.3	10.6	5.5	51.232
Q4E0Q0	Pyruvate phosphate dikinase, putative (EC 2.7.9.1)	ME	0.165944	0.101516	0.0563061				0.666874	0.55587	0.721321	3.0232e-125	730190000	250250000	248820000	231120000	8.68248	8.68119	8.69816	Q4E0Q0	2	0	40.7	40.7	0	100.83
Q4E2Y1	60S ribosomal protein L23a, putative	MP	0.234011	0.170566	0.0563061				0.750889	0.55587	0.801382	2.9647e-16	213110000	69127000	72697000	71288000	8.14741	8.15832	8.15175	Q4E2Y1	3	3	16	16	16	21.268
Q4DXL7	Adenylate kinase, putative (EC 2.7.4.3)	MK	-0.153655	-0.102914	0.057277				0.38324	0.557339	0.263341	1.2401e-05	15956000	5431800	5031200	5492800	7.03841	7.02218	7.01966	Q4DXL7	3	2	13.3	13.3	13.3	24.438
Q4DYF9	Elongation factor 1-alpha	MG	0.155102	0.111165	0.057277				0.679275	0.557339	0.707256	1.3746e-174	4389000000	1495100000	1497200000	1396700000	9.46117	9.46148	9.47601	Q4DYF9	10	20	46.8	46.8	46.8	49.128
Q4DQS2	Trans-sialidase, putative	ML	-0.0557712	-0.0714515	0.0578315				0.426655	0.558178	0.397634	1.6486e-17	35873000	13137000	12116000	10621000	7.37581	7.35673	7.40231	Q4DQS2	1	0	7.6	1.5	0	82.679
Q4E4R1	60S ribosomal protein L23, putative	MG	0.216486	0.0663992	0.0596321				0.620272	0.560899	0.78221	1.4405e-28	99134000	34542000	33766000	30826000	7.81537	7.81018	7.83447	Q4E4R1	2	3	25.9	25.9	25.9	14.93
Q4E5L5	Uncharacterized protein	MP	0.017922	0.0731348	0.0600474				0.629372	0.561527	0.508695	8.2687e-07	13586000	4894600	4608900	4082500	6.95314	6.93909	6.97788	Q4E5L5	2	2	17.9	17.9	17.9	17.857
Q4E256	Nucleoside diphosphate kinase (EC 2.7.4.6)	MT	0.140255	0.0897694	0.0610158				0.651529	0.562989	0.68748	2.9145e-32	239750000	65664000	74743000	99348000	8.21752	8.24078	8.14739	Q4E256	1	4	34	34	34	16.878
Q4DYB1	Histone H2A	MA	-0.00948076	-0.0230352	0.0619835				0.495048	0.564449	0.467008	1.5435e-61	3412100000	1237900000	1103800000	1070400000	9.36329	9.3373	9.36953	Q4DYB1	7	7	35.6	35.6	35.6	14.348
K4EAH0	3-methylcrotonoyl-CoA carboxylase beta subunit, putative	ML	-0.00518858	-0.11774	0.06226				0.363244	0.564866	0.473525	1.0147e-24	46593000	26615000	8233900	11744000	7.58387	7.30055	7.54219	K4EAH0	3	6	12.2	12.2	12.2	67.21
Q4DDT7	Uncharacterized protein	MP	0.212756	0.299948	0.062398				0.872484	0.565074	0.777996	1.0638e-12	73085000	18791000	27089000	27205000	7.66272	7.73475	7.66162	Q4DDT7	3	5	12.3	12.3	12.3	63.964
K4E7H7	Uncharacterized protein	MF	0.153805	0.132643	0.0625362				0.706155	0.565282	0.705552	1.6196e-217	1591400000	543230000	533810000	514320000	9.0243	9.02042	9.03223	K4E7H7	3	16	45.9	45.9	45.9	36.649
Q4DD13	ADP,ATP carrier protein 1, mitochondrial, putative	MS	-0.127951	-0.000735929	0.0630888				0.52672	0.566115	0.296334	1.1237e-16	92704000	29517000	29214000	33973000	7.80271	7.80063	7.76887	Q4DD13	3	6	20.7	20.7	20.7	34.971
K4DSX9	Uncharacterized protein	MA	-0.180054	0.00446549	0.0630888				0.534091	0.566115	0.231524	1.4094e-11	17835000	7164500	3451000	7219700	7.15789	7.02819	7.02594	K4DSX9	3	3	19.6	19.6	19.6	23.709
K4E0U9	Uncharacterized protein	MK	0.0601858	-0.0143101	0.0632269				0.507447	0.566323	0.572644	3.566e-88	412080000	132560000	143040000	136470000	8.4298	8.4464	8.44028	K4E0U9	2	15	42.2	42.2	42.2	59.016
K4E6L5	Ribosomal protein L7/L12, putative	MG	-0.130966	-0.083875	0.064469				0.409374	0.568195	0.292369	1.7626e-08	56151000	21195000	18034000	16923000	7.58113	7.54353	7.59361	K4E6L5	2	3	10.9	10.9	10.9	31.888
K4EEB4	Uncharacterized protein	MG	0.0756011	0.0243196	0.0648829				0.562097	0.568818	0.59559	8.906e-07	37432000	12843000	12440000	12149000	7.3978	7.39074	7.40283	K4EEB4	3	3	10.2	10.2	10.2	40.409
K4E0U6	Uncharacterized protein	MM	0.00158601	0.0575542	0.0654344				0.608221	0.569648	0.483826	1.1057e-18	171240000	56956000	62162000	52125000	8.03775	8.058	8.07598	K4E0U6	1	1	24	24	3.6	21.33
Q4E4L9	Peptidyl-prolyl cis-trans isomerase (PPIase) (EC 5.2.1.8)	MS	0.00417777	0.00532815	0.0662615				0.535312	0.570893	0.48777	3.177e-71	2527200000	899870000	828090000	799220000	9.23022	9.21147	9.23753	Q4E4L9	1	11	75.1	75.1	75.1	18.781
Q4D5P4	40S ribosomal protein S4	MT	0.0727232	0.0144981	0.0663992				0.548273	0.5711	0.591328	4.2247e-15	93841000	29454000	31289000	33098000	7.79624	7.8088	7.7835	Q4D5P4	2	7	27.5	27.5	27.5	30.875
K4EDD2	Uncharacterized protein	MK	-0.231989	-0.159412	0.066537				0.309152	0.571307	0.175651	0.00079923	25150000	8897100	8458700	7793800	7.22248	7.21092	7.23944	K4EDD2	1	1	2.6	2.6	2.6	34.127
K4EEC5	3-ketoacyl-CoA thiolase, putative	MF	-0.0305161	0.00216244	0.067088				0.530828	0.572136	0.435227	1.0297e-49	120220000	46607000	36139000	37479000	7.92472	7.86698	7.91775	K4EEC5	3	7	24	24	24	46.421
K4DLE5	Fructose-bisphosphate aldolase (EC 4.1.2.13)	MS	0.320542	0.433173	0.067088				0.946609	0.572136	0.880371	6.909e-70	11912000	3389600	4050500	4472300	6.89553	6.93058	6.87158	K4DLE5	1	1	24.5	4.3	4.3	40.818
K4DTG9	Acetylornithine deacetylase-like, putative	MP	0.0617071	0.0272956	0.0676387				0.566271	0.572963	0.574921	7.4838e-23	37940000	12503000	14466000	10972000	7.37061	7.40548	7.43086	K4DTG9	2	5	18.7	18.7	18.7	43.089
Q4CZU2	Nuclear transport factor 2, putative	MS	-0.239702	-0.115691	0.067914				0.365987	0.573377	0.168149	0.0010816	5814500	2235700	1636500	1942300	6.62097	6.55374	6.58796	Q4CZU2	1	1	8.9	8.9	8.9	13.996
Q4CM56	Tryparedoxin peroxidase, putative	MS	0.164529	0.145091	0.067914				0.721241	0.573377	0.719504	6.6633e-29	291810000	75275000	109030000	107500000	8.26192	8.33552	8.26554	Q4CM56	4	8	41.2	41.2	41.2	22.39
K4DU68	Glycosomal membrane protein, putative	MS	0.0226164	0.0126402	0.0683268				0.54565	0.573997	0.51584	1.7393e-74	2971600000	1016500000	982510000	972570000	9.29865	9.29116	9.30081	K4DU68	3	9	32.1	32.1	32.1	24.015
Q4DKI5	RNA-binding protein RGGm, putative	MK	0.0216219	-0.0270133	0.0692898				0.489395	0.575443	0.514327	5.2628e-13	99575000	34340000	34179000	31056000	7.81555	7.81448	7.83581	Q4DKI5	2	3	16.3	16.3	16.3	33.409
K4E0Q0	Uncharacterized protein	MR	0.198871	0.277866	0.0697021				0.855324	0.576062	0.761906	1.9791e-13	121460000	39737000	43607000	38112000	7.89125	7.91232	7.92087	K4E0Q0	2	3	19.2	19.2	19.2	25.318
Q4DJY1	Ribosomal protein S19, putative	MV	0.138683	0.115433	0.0698396				0.684698	0.576268	0.685353	2.4869e-19	159680000	58387000	49133000	52164000	8.04356	8.0056	8.03149	Q4DJY1	2	5	26.3	26.3	26.3	18.818
Q4DYK1	Uncharacterized protein	MP	-0.44839	-0.448725	0.0705267				0.0631408	0.577299	0.0393714	2.6099e-07	15958000	11157000	2198900	2601900	7.13858	6.68131	7.12567	Q4DYK1	2	3	16.9	16.9	16.9	18.704
K4E0X2	Uncharacterized protein	MD	0.0781998	0.0936954	0.0714881				0.656687	0.57874	0.599428	0.00028391	16366000	5364000	6075900	4925900	7.01241	7.04146	7.05842	K4E0X2	3	2	3.3	3.3	3.3	118.63
Q4DQ27	Phosphotransferase (EC 2.7.1.-)	MS	0.102591	0.0848807	0.0721745				0.645067	0.579768	0.634939	5.1148e-18	31736000	11922000	9118800	10695000	7.35443	7.29697	7.32306	Q4DQ27	3	6	17.8	17.8	17.8	52.196
Q4E132	Prolyl oligopeptidase, putative (EC 3.4.21.26)	MR	0.127237	0.142609	0.0727232				0.718264	0.58059	0.669681	9.292e-07	8663000	2333500	2992000	3337600	6.75367	6.80138	6.72636	Q4E132	2	2	3	3	3	78.306
Q4D5C2	Glutamate dehydrogenase	MT	0.108625	0.0625362	0.073546				0.615022	0.581822	0.643561	3.6187e-206	2244900000	784780000	707140000	752990000	9.18689	9.16439	9.17375	Q4D5C2	3	20	51.9	51.9	51.9	45.056
K4E7J7	Glucose-regulated protein 78, putative	MS	0.0600474	0.151339	0.073546				0.728669	0.581822	0.572437	3.1351e-156	97329000	33423000	24766000	39140000	7.86072	7.80554	7.76484	K4E7J7	3	7	33.1	20.1	16.4	70.695
Q4CZ48	Cytochrome c oxidase subunit 10, putative	MR	-0.0406601	-0.0631378	0.0750534				0.438301	0.584075	0.420037	1.3959e-15	155660000	55525000	50389000	49749000	8.02232	8.0006	8.02495	Q4CZ48	3	3	23.5	23.5	23.5	13.851
K4DUG5	Glutamate dehydrogenase, putative	MM	0.105142	0.0745054	0.0768327				0.631215	0.586732	0.638592	1.5544e-36	98344000	32202000	34628000	31514000	7.80425	7.82048	7.82497	K4DUG5	2	10	11.8	11.8	11.8	113.18
K4DW37	Uncharacterized protein	MI	0.254836	0.259062	0.0768327				0.839536	0.586732	0.822791	2.4238e-24	66218000	18115000	20390000	27713000	7.66113	7.68217	7.58552	K4DW37	2	6	18.7	18.7	18.7	37.918
K4E4Q9	Uncharacterized protein	MS	-0.187986	-0.158929	0.0769695				0.309759	0.586936	0.222399	0.00064308	10393000	3845000	3062900	3485600	6.86514	6.81614	6.83935	K4E4Q9	2	2	8	8	8	32.161
Q4DKR1	Proteasome alpha 7 subunit, putative (EC 3.4.25.1)	MS	-0.0511899	-0.0696638	0.0771063				0.429154	0.587141	0.404394	1.4218e-08	22923000	12865000	4590600	5467600	7.26322	7.00252	7.24193	Q4DKR1	3	3	14.3	14.3	14.3	25.741
K4DPJ9	GMP reductase (GMPR) (EC 1.7.1.7) (Guanosine 5'-monophosphate oxidoreductase)	MS	-0.0142227	-0.0450592	0.0771063				0.463796	0.587141	0.459818	7.5929e-17	47265000	17467000	13774000	16024000	7.52493	7.47419	7.49472	K4DPJ9	3	6	21.6	21.6	21.6	52.309
Q4DFB0	10 kDa heat shock protein, putative	MF	-0.043408	-0.00190562	0.0776532				0.525061	0.587956	0.415941	2.0129e-24	382170000	137110000	125230000	119830000	8.40983	8.38927	8.41886	Q4DFB0	4	5	40	40	40	10.7
Q4DUD5	RNA-binding protein, putative	MT	-0.0257644	0.015212	0.0777899				0.54928	0.58816	0.442377	0.00013429	59711000	19749000	18611000	21352000	7.61385	7.60166	7.58388	Q4DUD5	1	2	16.3	16.3	16.3	17.77
Q4DA94	Uncharacterized protein	ML	0.021764	0.0859685	0.0781998				0.646508	0.588771	0.514543	1.5416e-12	20665000	7156500	6524900	6983300	7.15044	7.1306	7.13613	Q4DA94	3	4	8.3	8.3	8.3	73
Q4DDT2	Uncharacterized protein	MR	-0.00267147	-0.00611558	0.0787465				0.519087	0.589586	0.477351	4.9032e-11	65418000	20263000	22800000	22355000	7.62959	7.65471	7.6341	Q4DDT2	3	3	13.2	13.2	13.2	34.906
Q4CZG5	Ribonucleoprotein p18, mitochondrial, putative	MH	-0.0965452	-0.0646308	0.0792927				0.436205	0.590399	0.339034	3.8144e-12	255280000	95544000	86739000	73001000	8.22672	8.20341	8.26075	Q4CZG5	2	4	17.4	17.4	17.4	27.075
K4DSU3	Tyrosyl or methionyl-tRNA synthetase, putative	MF	0.111031	0.1129	0.0792927				0.681485	0.590399	0.646979	0.00090993	13035000	4468000	4581000	3985800	6.92705	6.93282	6.9566	K4DSU3	3	1	5.4	5.4	5.4	26.168
Q4DNQ7	Adenosylhomocysteinase (EC 3.3.1.1)	MT	-0.0229326	-0.0431701	0.0794293				0.466471	0.590602	0.446647	1.6569e-26	149590000	50092000	46018000	53476000	8.01523	7.9978	7.98277	Q4DNQ7	3	10	23.6	23.6	23.6	48.462
Q4D193	Phosphoglycerate kinase (EC 2.7.2.3)	MA	-0.0208673	-0.0587734	0.0795658				0.444436	0.590806	0.449766	1.0906e-26	96494000	29157000	34540000	32798000	7.79208	7.82826	7.80412	Q4D193	7	9	37.9	37.9	37.9	44.469
Q4DKB7	Uncharacterized protein	ML	0.128557	0.102994	0.0797024				0.668786	0.591009	0.671504	1.6882e-57	107570000	34802000	37821000	34948000	7.84354	7.86195	7.86107	Q4DKB7	1	1	48.8	48.8	48.8	48.91
Q4DEQ0	2-oxoisovalerate dehydrogenase beta subunit, mitochondrial, putative	ML	0.0359054	0.0565835	0.081067				0.606892	0.593039	0.53603	5.9263e-05	11264000	3343000	3793600	4127600	6.87336	6.89879	6.85349	Q4DEQ0	3	2	9.2	9.2	9.2	40.177
Q4D066	Calpain-like cysteine peptidase, putative	MT	-0.0634242	-0.00287385	0.081476				0.523687	0.593647	0.386411	4.3408e-25	750140000	259360000	240170000	250610000	8.70754	8.69089	8.69856	Q4D066	2	8	47.4	47.4	47.4	12.806
Q4DU83	40S ribosomal protein S8	MG	0.0219061	-0.0455506	0.0829751				0.463101	0.595873	0.514759	9.6707e-49	331010000	105590000	110120000	115300000	8.34418	8.35299	8.33387	Q4DU83	4	8	38	38	38	25.184
K4DWV1	Uncharacterized protein	MT	-0.00924837	-0.011617	0.0829751				0.511274	0.595873	0.467361	9.7975e-51	92384000	32009000	29345000	31030000	7.79961	7.78086	7.78784	K4DWV1	3	6	16.9	16.9	16.9	57.852
K4DW66	2-oxoisovalerate dehydrogenase beta subunit, mitochondrial, putative	MR	0.0199154	-0.0932941	0.0840642				0.396387	0.597489	0.51173	3.6902e-77	197000000	68387000	73371000	55244000	8.09213	8.10929	8.15155	K4DW66	3	10	31.1	31.1	31.1	37.834
K4DNH9	ATP synthase F1 subunit gamma protein, putative	MS	0.0255958	-0.0598558	0.0844725				0.442913	0.598094	0.520372	3.6948e-05	3422700	944450	828830	1649500	6.41396	6.39416	6.24878	K4DNH9	3	2	8.8	8.8	8.8	34.654
Q4D7Y1	RNA-binding protein, putative	MM	-0.0402744	-0.0140333	0.0847447				0.507841	0.598497	0.420613	8.3525e-17	93066000	36593000	24480000	31992000	7.83623	7.75183	7.78585	Q4D7Y1	3	5	22.1	22.1	22.1	31.066
Q4CSS8	60S acidic ribosomal protein P2, putative	MS	0.149129	0.117961	0.0854246				0.687892	0.599504	0.69937	6.0165e-07	72822000	24753000	23750000	24319000	7.69083	7.68187	7.68577	Q4CSS8	1	1	25	25	10.7	10.868
Q4DZR9	Procyclic form surface glycoprotein, putative	MC	-0.140253	-0.104356	0.0856966				0.381281	0.599907	0.280308	7.5203e-126	9167500000	3479200000	2813100000	2875200000	9.80307	9.75498	9.79881	Q4DZR9	1	0	24.9	24.9	0	43.371
Q4CX87	Tryparedoxin peroxidase, putative	MF	-0.152805	-0.170589	0.0866479				0.295263	0.601314	0.264402	6.7085e-77	1153800000	415300000	379730000	358770000	8.88878	8.86835	8.90038	Q4CX87	3	13	47.3	47.3	47.3	25.506
K4DRA3	Uncharacterized protein	MS	-0.118586	-0.0585481	0.0866479				0.444753	0.601314	0.30881	1.6444e-10	37112000	9793800	11307000	16011000	7.4117	7.43645	7.3243	K4DRA3	3	3	20.9	20.9	20.9	23.065
Q4CQ33	Metacaspase, putative	MG	0.0640551	-0.000851479	0.0867838				0.526556	0.601515	0.57843	2.2458e-53	269980000	86683000	89839000	93457000	8.25561	8.26315	8.2468	Q4CQ33	6	3	17.9	17.9	12.6	38.882
Q4CTC8	Uncharacterized protein	MA	0.171207	-0.0831412	0.0875986				0.41039	0.60272	0.728027	6.2528e-09	25476000	10818000	7756700	6901800	7.24846	7.16609	7.26892	Q4CTC8	2	4	5.6	5.6	5.6	93.092
K4DT97	Glucose-regulated protein 78, putative	ML	-0.00956784	0.0247452	0.0878702				0.562694	0.603121	0.466876	9.1706e-109	702160000	242970000	224770000	234420000	8.67887	8.66199	8.67	K4DT97	3	19	35.2	35.2	35.2	71.345
Q4CM92	Uncharacterized protein	MK	-0.0555913	0.0316775	0.088413				0.572405	0.603922	0.397899	8.6243e-13	111920000	39585000	36557000	35776000	7.87715	7.85934	7.88162	Q4CM92	3	4	15	15	15	26.658
Q4DTX7	ATP synthase subunit beta (EC 3.6.3.14)	ML	-0.150737	-0.163365	0.0886844				0.304207	0.604323	0.26699	5.0542e-39	69843000	28557000	19609000	21677000	7.701	7.6158	7.68274	Q4DTX7	3	6	15.1	15.1	15.1	55.73
K4DT95	Uncharacterized protein	MI	-0.194972	0.0926134	0.0889556				0.655268	0.604723	0.214537	0.00026819	8493100	2914800	2669100	2909300	6.76523	6.74651	6.74694	K4DT95	1	1	2.7	2.7	2.7	55.894
K4DUX8	Paraflagellar rod component, putative	MT	0.0328061	-0.290515	0.0892269				0.167195	0.605123	0.531328	6.9244e-07	16104000	6061500	4913300	5129300	7.04886	7.00185	7.0404	K4DUX8	3	2	4.7	4.7	4.7	68.394
Q4CUD7	Transaldolase (EC 2.2.1.2)	MS	0.0352017	0.103263	0.0896338				0.669133	0.605723	0.534963	7.3774e-15	20492000	6698900	7202900	6590300	7.1235	7.13967	7.14307	Q4CUD7	3	2	7.9	7.9	7.9	36.446
Q4DI29	Superoxide dismutase (EC 1.15.1.1)	MV	-0.0307961	-0.0487554	0.0918014				0.458568	0.608916	0.434807	1.8696e-74	242340000	89884000	78096000	74356000	8.21548	8.18313	8.22526	Q4DI29	4	3	23.1	23.1	23.1	21.905
Q4DCA9	Mitochondrial RNA binding protein, putative	MF	-0.100438	0.00518438	0.0928839				0.535108	0.610507	0.333613	2.9913e-09	66305000	26585000	19861000	19858000	7.66692	7.599	7.66695	Q4DCA9	2	3	14.8	14.8	14.8	14.919
Q4DEP1	Heat shock protein HslVU, ATPase subunit HslU, putative	MR	0.0908535	0.120617	0.0941009				0.691233	0.612294	0.617974	0.00012983	3573600	1131900	1388900	1052800	6.33939	6.38769	6.40154	Q4DEP1	2	2	4.9	4.9	4.9	52.242
K4DX61	Uncharacterized protein	MI	-0.199471	-0.165564	0.0942361				0.301472	0.612493	0.20956	1.7871e-15	86509000	36092000	25288000	25129000	7.7869	7.70258	7.78803	K4DX61	3	7	18.5	18.5	18.5	47.272
K4E6B5	Uncharacterized protein	MP	0.0458623	0.212507	0.0943712				0.795797	0.612691	0.5511	1.9134e-13	70870000	22773000	24465000	23631000	7.66656	7.68211	7.67429	K4E6B5	1	3	16	16	16	52.788
K4DS29	Carboxypeptidase (EC 3.4.16.-)	MA	-0.162331	-0.174507	0.0945064				0.290463	0.612889	0.252644	1.7085e-125	607620000	242720000	186030000	178880000	8.6249	8.56219	8.6322	K4DS29	4	9	26.4	26.4	26.4	51.759
Q4DEL1	Histone H4	MA	-0.0639219	-0.0246046	0.0945064				0.492817	0.612889	0.385684	2.8195e-102	3004400000	1077500000	971110000	955860000	9.30821	9.28487	9.31146	Q4DEL1	3	4	55	55	23	11.17
K4E613	Calreticulin, putative	MR	-0.0858182	-0.051743	0.095722				0.454347	0.614671	0.354143	5.4278e-26	260540000	92986000	79626000	87931000	8.25748	8.22416	8.23707	K4E613	3	6	15.4	15.4	15.4	46.535
Q4DUG2	Small GTP-binding protein Rab18, putative	MS	-0.128014	-0.138807	0.0976109				0.335473	0.617435	0.296251	6.1963e-06	21530000	6482900	6242100	8805000	7.18435	7.17745	7.10466	Q4DUG2	3	2	9.2	9.2	9.2	23.934
Q4D5S8	Ras-related protein rab-2a, putative	MS	0.139339	-0.0380359	0.0976109				0.473747	0.617435	0.68624	0.0002201	8268200	2585100	3632700	2050300	6.66609	6.75458	6.79364	Q4D5S8	3	2	10.6	10.6	10.6	22.834
Q4DTP9	T-complex protein 1 subunit delta	MQ	0.0828389	0.014641	0.0985544				0.548474	0.618813	0.606256	2.3692e-20	36510000	12560000	11336000	12614000	7.40095	7.37931	7.37833	Q4DTP9	3	4	9.5	9.5	9.5	58.739
K4EBH0	Uncharacterized protein	MI	-0.0743499	-0.0435419	0.0989585				0.465944	0.619403	0.370554	5.9864e-28	248360000	83081000	78030000	87247000	8.23129	8.21821	8.20713	K4EBH0	3	10	17	17	17	65.891
K4EDV1	Uncharacterized protein	MR	-0.0441368	0.0499095	0.0989585				0.59772	0.619403	0.414857	3.7887e-56	325200000	107250000	108780000	109170000	8.3353	8.33836	8.33451	K4EDV1	3	10	26.3	26.3	26.3	50.111
Q4DCR4	Uncharacterized protein	MH	-0.0741828	-0.0705271	0.0993626				0.427947	0.619993	0.370795	3.1812e-34	11651000	3742000	4005500	3903700	6.88342	6.89813	6.88916	Q4DCR4	2	1	19.4	2.8	2.8	52.351
K4DWU9	2-aminoethylphosphonate:pyruvateaminotransferase-likeprotein,putative	MA	-0.0563712	-0.0714364	0.100843				0.426676	0.622151	0.396751	1.9915e-30	140330000	48042000	42521000	49767000	7.99038	7.96515	7.95695	K4DWU9	2	7	11.6	11.6	11.6	74.75
K4DVJ5	Dihydrolipoamide acetyltransferase, putative	MR	-0.0279397	-0.0592093	0.102994				0.443823	0.625279	0.439101	2.3613e-60	272710000	104220000	79637000	88852000	8.28572	8.22657	8.26448	K4DVJ5	2	8	34.2	34.2	34.2	28.147
Q4DQE0	Uncharacterized protein	MW	-0.0163807	-0.0292788	0.103263				0.486177	0.625669	0.45655	5.09e-40	270430000	94761000	89111000	86557000	8.25844	8.24469	8.26452	Q4DQE0	2	5	11.7	11.7	11.7	57.703
Q4CU61	60S ribosomal protein L5, putative	MP	0.141302	0.0366088	0.104471				0.579286	0.627422	0.688893	9.546e-20	56182000	21223000	17088000	17870000	7.5921	7.54355	7.58332	Q4CU61	3	4	12.6	12.6	12.6	34.852
Q4D318	Small GTP-binding protein, putative	MG	-0.0441368	-0.0363927	0.105544				0.476078	0.628976	0.414857	2.2424e-30	91076000	31804000	29498000	29774000	7.78943	7.77285	7.78747	Q4D318	2	4	23.2	23.2	23.2	21.894
Q4E1N4	U-rich RNA-binding protein UBP-2	MS	-0.0417587	0.00259443	0.105812				0.53144	0.629365	0.418399	1.4927e-44	955800000	275710000	313520000	366580000	8.80773	8.83257	8.77028	Q4E1N4	1	1	27.1	27.1	4.8	18.466
K4E0C9	Uncharacterized protein	MA	-0.28193	-0.110464	0.106214				0.373015	0.629947	0.130787	1.9102e-06	28778000	10138000	8425400	10214000	7.30861	7.27043	7.26866	K4E0C9	3	2	3.6	3.6	3.6	66.436
K4DJZ6	Uncharacterized protein	MS	-0.0766454	0.00561564	0.107018				0.535719	0.631109	0.367249	1.8429e-61	185100000	63513000	57863000	63722000	8.10461	8.08488	8.08413	K4DJZ6	3	14	24	24	24	110.53
Q4DH96	ATP-dependent RNA helicase, putative	MH	-0.254771	-0.240469	0.107152				0.215635	0.631302	0.154097	9.7367e-31	89883000	35949000	29217000	24717000	7.78295	7.73186	7.81402	Q4DH96	3	8	15.6	15.6	15.6	68.593
K4DRJ9	Cysteine synthase, putative	MS	0.0550568	0.141825	0.108625				0.71732	0.633428	0.564951	2.7233e-21	54555000	15841000	19388000	19326000	7.54614	7.58787	7.5469	K4DRJ9	3	6	32.2	32.2	32.2	35.014
K4EE96	NADP-dependent alcohol hydrogenase, putative	MA	0.0877344	0.0756011	0.10916				0.632686	0.6342	0.613425	1.1342e-66	310450000	93414000	118700000	98329000	8.28272	8.33652	8.32657	K4EE96	4	12	41	41	41	37.242
Q4DFQ0	Uncharacterized protein	MR	-0.244907	-0.154121	0.111966				0.315825	0.638236	0.163205	2.5011e-07	27874000	8380600	11796000	7696800	7.20622	7.28987	7.30485	Q4DFQ0	1	2	14.9	14.9	14.9	21.785
Q4E273	Uncharacterized protein	MT	-0.130808	-0.0979495	0.111966				0.390009	0.638236	0.292576	0.0026301	11943000	4215900	3776700	3950800	6.91205	6.88804	6.90269	Q4E273	3	1	2.5	2.5	2.5	54.255
Q4DJB6	14-3-3 protein, putative	MA	-0.00316296	0.00633396	0.1121				0.536736	0.638428	0.476604	2.4704e-10	14732000	4719500	5303500	4709100	6.97445	7.00055	7.001	Q4DJB6	2	1	6.1	6.1	6.1	29.965
K4E1R3	Uncharacterized protein	MP	0.314523	0.396817	0.1121				0.931003	0.638428	0.875722	4.6084e-09	21678000	7893100	5920500	7864500	7.19749	7.13941	7.14031	K4E1R3	3	2	3.9	3.9	3.9	69.076
Q4CSZ4	Trans-sialidase, putative	ML	-0.151234	-0.0483525	0.112366				0.459137	0.638811	0.266367	8.077e-29	227290000	80598000	73725000	72966000	8.18629	8.1664	8.18843	Q4CSZ4	4	1	7.5	2.9	1.4	93.459
K4DWK5	Elongation factor Tu, putative	MF	-0.0609992	0.0223323	0.113034				0.559305	0.639768	0.389958	4.9739e-42	196930000	73357000	58522000	65051000	8.14116	8.09192	8.12018	K4DWK5	3	8	20.7	20.7	20.7	51.855
Q4DB42	Uncharacterized protein	MI	-0.171255	-0.12885	0.113167				0.348498	0.639959	0.241884	1.405e-07	21604000	1974800	10162000	9467800	7.05852	7.29292	7.0841	Q4DB42	3	2	9.7	9.7	9.7	29.682
Q4DS82	Reiske iron-sulfur protein, putative	MF	-0.0605026	-0.0126064	0.113701				0.509868	0.640723	0.390685	1.4472e-50	110730000	51272000	37304000	22159000	7.86588	7.77425	7.94732	Q4DS82	3	4	19.5	19.5	19.5	33.729
K4E8M6	Trans-sialidase, putative	MC	0.278342	0.290542	0.1149				0.865356	0.64244	0.84513	2.417e-75	254130000	84219000	89076000	80836000	8.21763	8.23022	8.23879	K4E8M6	1	2	25.3	18.2	8.2	41.718
K4E6P1	Uncharacterized protein	ME	0.0893625	0.129349	0.115433				0.702101	0.643201	0.615802	7.8286e-90	776050000	258050000	274660000	243340000	8.70018	8.71433	8.72649	K4E6P1	2	6	33.9	33.9	9.2	83.17
K4EA66	Mucin-associated surface protein (MASP), putative	MN	0.416191	0.367595	0.115699				0.916084	0.643582	0.938453	7.671e-27	70312000	12620000	19551000	38142000	7.70554	7.76112	7.50746	K4EA66	2	8	21.6	21.6	21.6	50.19
K4E3I1	25 kDa translation elongation factor 1-beta, putative	MS	-0.0182935	0.0265876	0.115832				0.565279	0.643772	0.453656	5.7125e-32	461000000	162860000	143990000	154150000	8.50107	8.47442	8.48693	K4E3I1	3	6	32.4	32.4	23.9	24.528
Q4D7C3	Peptidyl-prolyl cis-trans isomerase (PPIase) (EC 5.2.1.8)	MP	-0.109981	0.00115371	0.115965				0.529399	0.643962	0.32047	5.6865e-30	109650000	37363000	37307000	34984000	7.85942	7.85908	7.87315	Q4D7C3	2	1	28.1	28.1	6.7	24.161
K4DYH8	Uncharacterized protein	MS	0.0524158	0.0869197	0.11703				0.647767	0.645481	0.56098	1.987e-41	557110000	184950000	184050000	188110000	8.57178	8.57073	8.56703	K4DYH8	3	10	32.7	32.7	32.7	30.545
K4DS68	Glucose-regulated protein 78, putative (Fragment)	MV	0.0280033	-0.00717357	0.117961				0.517585	0.646807	0.524032	6.1479e-146	99758000	40821000	27306000	31630000	7.86004	7.77038	7.83332	K4DS68	5	1	48.7	3.2	3.2	54.648
K4DW77	Elongation factor 1-gamma (EF-1-gamma), putative	MS	-0.0715425	-0.0513692	0.119821				0.454875	0.649451	0.374609	9.1406e-34	80149000	26612000	26750000	26787000	7.72753	7.72865	7.72723	K4DW77	11	8	28.7	28.7	28.7	46.468
K4EE74	Mitochondrial DNA primase, putative	MF	0.131721	0.199123	0.119821				0.782016	0.649451	0.675858	4.5595e-14	30720000	8392600	11163000	11165000	7.29132	7.34885	7.29127	K4EE74	2	4	7.4	7.4	7.4	68.554
Q4DIQ9	Uncharacterized protein	MI	0.0238941	0.0278618	0.121015				0.567065	0.651146	0.517784	5.6168e-12	39317000	13023000	11557000	14737000	7.44342	7.41986	7.39058	Q4DIQ9	3	4	9.8	9.8	9.8	57.082
K4DM88	Small GTP-binding protein Rab11, putative,Rab11 GTPase, putative	MS	-0.0871356	-0.0691794	0.121413				0.429832	0.65171	0.352274	2.6043e-44	252380000	98135000	77503000	76744000	8.24274	8.18822	8.24462	K4DM88	9	6	39.3	39.3	39.3	22.387
Q4DP91	Uncharacterized protein	MN	-0.260826	-0.218951	0.122871				0.23874	0.653773	0.148676	0.0035767	18362000	7246400	5370200	5745600	7.11368	7.04594	7.10094	Q4DP91	2	1	0.6	0.6	0.6	134.69
K4DU79	Threonyl-tRNA synthetase, putative	MS	-0.0959437	0.0553346	0.123269				0.60518	0.654335	0.339874	4.5952e-06	8653400	1983800	2431400	4238200	6.79393	6.8241	6.64495	K4DU79	3	3	4.8	4.8	4.8	92.707
Q4DQP2	Beta tubulin, putative	MR	-0.0540777	-0.00588373	0.124857				0.519416	0.656576	0.40013	0	6173700000	2221800000	1979900000	1972000000	9.62261	9.59681	9.62343	Q4DQP2	3	16	56.8	56.8	27.4	49.699
Q4DZR8	Procyclic form surface glycoprotein, putative	MC	-0.151683	-0.132341	0.125783				0.34391	0.657879	0.265805	2.1054e-139	4203900000	1598300000	1306000000	1299500000	9.46207	9.41589	9.46304	Q4DZR8	2	1	22.2	6.8	4.8	42.719
K4E072	Transitional endoplasmic reticulum ATPase, putative	MP	-0.0826981	-0.0685287	0.126709				0.430742	0.65918	0.358583	8.6834e-41	99909000	40283000	30902000	28723000	7.83889	7.77543	7.85239	K4E072	2	11	19.8	19.8	19.8	86.149
Q4E5P5	Cytochrome C oxidase subunit IV, putative	ML	-0.0499348	-0.0678481	0.127237				0.431695	0.659923	0.406251	4.8295e-73	379370000	151730000	116380000	111260000	8.41994	8.35725	8.42831	Q4E5P5	3	11	39.2	39.2	39.2	38.948
K4E6E7	Vacuolar-type proton translocating pyrophosphatase 1	MG	-0.0361265	0.00317045	0.127369				0.532256	0.660108	0.426813	7.9413e-09	26377000	7520500	9659800	9196700	7.22316	7.27546	7.23503	K4E6E7	3	3	5.7	5.7	5.7	85.308
K4E1Q7	Ascorbate-dependent peroxidase, putative	MV	-0.385582	-0.280475	0.128689				0.176304	0.661959	0.0644694	7.8008e-21	106320000	40934000	31557000	33826000	7.87367	7.81546	7.86028	K4E1Q7	3	6	23.5	23.5	23.5	36.52
Q4CLA1	Alpha tubulin, putative	MR	-0.0961442	-0.0359342	0.129217				0.476728	0.662698	0.339594	3.9495e-90	1451500000	530200000	459850000	461480000	8.99637	8.96442	8.99566	Q4CLA1	5	18	43.7	43.7	43.7	49.799
Q4D2C9	Oligosaccharyl transferase subunit, putative	MD	0.081885	0.0743684	0.129349				0.631031	0.662882	0.604854	1.779e-07	14176000	4654200	6692100	2830200	6.87416	6.97874	7.05485	Q4D2C9	3	4	5.8	5.8	5.8	90.585
Q4CVJ1	Uncharacterized protein	MS	-0.163688	-0.0773302	0.130931				0.418458	0.665093	0.250992	1.9973e-42	275570000	95260000	81271000	99039000	8.28847	8.25602	8.24682	Q4CVJ1	2	9	54.6	54.6	54.6	16.36
Q4DM29	Thioredoxin	MP	0.0302654	0.0654344	0.131326				0.618963	0.665644	0.527469	4.2777e-07	40830000	13793000	13019000	14018000	7.44422	7.43196	7.42833	Q4DM29	2	3	29.9	29.9	29.9	12.199
K4EC43	Uncharacterized protein (Fragment)	NN	-0.0358454	-0.0500244	0.131458				0.456775	0.665828	0.427233	9.7235e-44	195600000	66061000	65942000	63593000	8.11279	8.11239	8.12058	K4EC43	4	4	44.4	44.4	44.4	22.686
K4DX32	Intraflagellar transport protein component, putative	MN	-0.337813	-0.214408	0.131721				0.243786	0.666195	0.0907789	3.6208e-08	16747000	7592500	4412500	4741600	7.09111	6.96162	7.07936	K4DX32	3	2	5.2	5.2	5.2	72.144
Q4D634	Paraflagellar rod protein 3, putative	MS	-0.0981657	-0.0326838	0.132379				0.481341	0.667112	0.336773	6.51e-79	275110000	76432000	86519000	112160000	8.27552	8.29815	8.21206	Q4D634	3	15	33.3	31.4	31.4	68.662
Q4DYS0	Uncharacterized protein	MF	-0.00410306	-0.0107883	0.133037				0.512451	0.668028	0.475175	9.9762e-09	109670000	38554000	35978000	35143000	7.86745	7.852	7.87234	Q4DYS0	1	3	18.3	18.3	18.3	12.467
Q4CXX2	40S ribosomal protein S15a, putative	ML	0.00633396	0.0813396	0.134878				0.64036	0.670584	0.491052	0.00057887	17604000	5866400	5586700	6151100	7.07981	7.06959	7.05892	Q4CXX2	2	1	6.9	6.9	6.9	16.199
K4EBE3	Peptidyl-prolyl cis-trans isomerase (PPIase) (EC 5.2.1.8)	ML	-0.131945	-0.0559062	0.135009				0.448474	0.670766	0.291085	8.6234e-12	86228000	30502000	27420000	28307000	7.76944	7.74607	7.76284	K4EBE3	5	3	21.4	18.1	18.1	22.883
Q4CVH2	Succinate dehydrogenase, putative	MP	-0.0455356	-0.0483824	0.136323				0.459095	0.672584	0.412777	1.0725e-42	296050000	114850000	94099000	87105000	8.30525	8.25817	8.32004	Q4CVH2	2	8	52.7	52.7	52.7	21.378
K4E8B4	Uncharacterized protein	MF	0.068602	0.0606008	0.136454				0.612384	0.672766	0.585207	0.0020785	29162000	9449100	9756900	9955700	7.28791	7.29474	7.28344	K4E8B4	2	1	0.7	0.7	0.7	109.29
K4DYH4	Uncharacterized protein	MF	0.0415233	0.0564447	0.138945				0.606702	0.676203	0.54454	4.8352e-132	641710000	215360000	213000000	213360000	8.63217	8.62978	8.63181	K4DYH4	3	25	32.3	32.3	32.3	86.132
K4E4N2	Fatty acyl CoA synthetase 2, putative	MN	-0.038599	0.0468402	0.139731				0.593484	0.677285	0.423115	8.9083e-131	405600000	139410000	123600000	142590000	8.45025	8.42519	8.41997	K4E4N2	5	11	29.1	23.9	23.9	79.83
K4E7J6	Retrotransposon hot spot (RHS) protein, putative (Fragment)	MM	-0.302262	-0.199255	0.140124				0.261022	0.677825	0.115015	8.5754e-11	32830000	12061000	10829000	9939600	7.34243	7.31741	7.35965	K4E7J6	12	0	6	2.8	0	90.214
Q4DIZ9	40S ribosomal protein S2, putative	MA	0.265557	0.307195	0.140517				0.877794	0.678364	0.833221	0.00048608	16017000	5822100	5450400	4744700	7.02394	7.00839	7.05202	Q4DIZ9	2	2	11.8	11.8	11.8	28.532
Q4CWV8	Uncharacterized protein	ML	-0.0583378	-0.0310909	0.140648				0.483603	0.678544	0.39386	1.3661e-35	518820000	163970000	161800000	193040000	8.55268	8.55003	8.51291	Q4CWV8	2	7	56.1	56.1	56.1	17.281
K4E316	Mucin-associated surface protein (MASP), putative	MT	0.0114957	0.0465608	0.140779				0.593098	0.678723	0.498911	2.8165e-45	834370000	287230000	269310000	277830000	8.75209	8.7381	8.7455	K4E316	2	13	35.8	35.8	35.8	37.289
Q4DMG1	Short chain 3-hydroxyacyl-coa dehydrogenase, putative	MR	-0.12833	-0.0574067	0.14104				0.44636	0.679082	0.295835	1.5357e-44	239250000	89691000	65683000	83876000	8.23947	8.17481	8.19138	Q4DMG1	3	7	24.4	24.4	24.4	35.532
Q4DT61	RNA-binding protein, putative	MS	0.0315363	0.0107799	0.141302				0.543023	0.679441	0.5294	2.2247e-11	82404000	20769000	34956000	26679000	7.67622	7.78983	7.74605	Q4DT61	3	4	10.2	10.2	10.2	48.75
Q4D8D3	Cofilin/actin depolymerizing factor, putative (Putative cofilin)	MA	-0.0120825	0.0698396	0.143393				0.624929	0.682303	0.463061	9.1192e-32	106910000	38193000	29362000	39350000	7.88954	7.83703	7.82966	Q4D8D3	2	7	76.8	76.8	76.8	15.746
Q4DKE0	Carbonic anhydrase-like protein, putative	MT	-0.493987	-0.409891	0.143655				0.0821755	0.68266	0.026676	1.6797e-10	35022000	16312000	7581800	11128000	7.43838	7.27207	7.37829	Q4DKE0	2	3	6.5	6.5	6.5	58.27
K4DLS7	Golgi/lysosome glycoprotein, putative	MK	-0.270869	-0.212768	0.14483				0.245621	0.684262	0.139968	2.7887e-05	9801300	3767700	3051800	2981900	6.82928	6.78058	6.83375	K4DLS7	1	1	2.6	2.6	2.6	68.262
Q4DQY2	Uncharacterized protein	MP	-0.147186	0.0199154	0.146134				0.555906	0.686037	0.271465	9.7158e-22	243390000	80278000	71706000	91403000	8.23472	8.21248	8.1818	Q4DQY2	1	4	54.4	54.4	46.7	10.554
Q4E0B2	Glucose-6-phosphate 1-dehydrogenase (EC 1.1.1.49)	MS	-0.493459	-0.496305	0.146655				0.0447129	0.686745	0.0268006	3.6638e-12	14527000	6608700	4511100	3407100	7.00069	6.89863	7.0461	Q4E0B2	6	4	8.6	8.6	8.6	62.917
K4EAL6	NADH-cytochrome b5 reductase (EC 1.6.2.2)	MK	-0.135776	-0.129955	0.147697				0.347044	0.688159	0.286092	8.3341e-11	73892000	27217000	24271000	22405000	7.69567	7.66909	7.71171	K4EAL6	2	5	17	17	17	32.14
Q4D6B1	Uncharacterized protein	MP	-0.101196	-0.120686	0.148479				0.359313	0.689217	0.332561	3.6069e-07	28596000	10305000	8494300	9796700	7.30323	7.26224	7.27414	Q4D6B1	3	4	10.8	10.8	10.8	43.09
K4E7C1	Protein disulfide isomerase, putative	MF	-0.0286312	0.0246034	0.148739				0.562495	0.689569	0.438061	1.9995e-37	238170000	87674000	67874000	82625000	8.23121	8.17753	8.19186	K4E7C1	3	9	25.8	25.8	25.8	41.896
Q4D205	Ribosomal protein L38, putative	MP	0.235727	0.402722	0.15004				0.933753	0.691326	0.803203	2.527e-12	129320000	41865000	43384000	44073000	7.93419	7.94179	7.93069	Q4D205	4	4	35.4	35.4	35.4	9.37
Q4CZP5	Uncharacterized protein	MQ	-0.108192	0.199625	0.150949				0.782543	0.692552	0.322918	1.7135e-08	11170000	5707500	2748400	2713900	6.92538	6.73738	6.92716	Q4CZP5	2	3	31.6	31.6	31.6	12.685
K4DM83	Epsilon tubulin, putative (Fragment)	MR	-0.0207063	0.0487942	0.151859				0.596182	0.693775	0.450009	0	298910000	104830000	98226000	95856000	8.30252	8.28799	8.30762	K4DM83	2	3	84.9	22	22	22.456
Q4CNP4	2-oxoglutarate dehydrogenase, E2 component, dihydrolipoamide succinyltransferase, putative (EC 2.3.1.61)	ML	-0.072422	-0.0917404	0.152118				0.398521	0.694125	0.373337	9.638e-31	200940000	82825000	57634000	60479000	8.15626	8.0723	8.14755	Q4CNP4	3	7	19.1	19.1	19.1	42.646
K4E5G4	Uncharacterized protein	ML	-0.231938	0.0460021	0.152378				0.592325	0.694473	0.175701	1.0753e-09	54856000	25310000	13336000	16210000	7.61826	7.4705	7.5871	K4E5G4	3	3	11.3	11.3	11.3	36.698
K4E6G5	Uncharacterized protein	MM	0.0207689	0.00963388	0.153027				0.541403	0.695344	0.513029	1.0064e-42	134390000	48344000	43696000	42353000	7.95759	7.93475	7.96398	K4E6G5	2	9	23.2	23.2	23.2	70.072
K4DN22	Uncharacterized protein (Fragment)	FD	-0.0582176	0.0446039	0.155749				0.59039	0.698986	0.394037	1.5201e-46	215660000	71456000	70381000	73821000	8.1622	8.15897	8.15179	K4DN22	1	3	36.7	36.7	8.1	35.635
Q4D729	Hslvu complex proteolytic subunit-like, putative (EC 3.4.25.-)	MF	0.0313951	0.065848	0.156267				0.619524	0.699676	0.529185	4.7198e-08	53805000	19326000	15474000	19005000	7.58355	7.53755	7.54158	Q4D729	2	3	15.8	15.8	15.8	22.881
Q4DJ07	Prostaglandin F synthase (EC 1.1.1.188) (Prostaglandin F2-alpha synthase)	MN	-0.143978	-0.0815221	0.156397				0.412634	0.699849	0.275539	1.5777e-40	268260000	111060000	72226000	84974000	8.29233	8.19645	8.26313	Q4DJ07	1	11	41.7	41.7	41.7	32.571
Q4DFP3	Uncharacterized protein	ME	-0.0187611	0.028852	0.158725				0.568452	0.702943	0.452949	1.2468e-88	88820000	30817000	27628000	30375000	7.78669	7.76345	7.76675	Q4DFP3	2	2	28	3.4	3.4	83.31
Q4E4F5	Glycine cleavage system H protein, putative	MR	-0.0636202	-0.0208234	0.158983				0.498191	0.703286	0.386125	4.5121e-07	143020000	39007000	49468000	54546000	7.97106	8.01709	7.94682	Q4E4F5	2	2	14.5	14.5	14.5	15.211
Q4E4N6	Uncharacterized protein	MS	-0.0125772	0.0932897	0.158983				0.656155	0.703286	0.462311	4.4801e-08	18572000	7656200	5362600	5553000	7.12088	7.03805	7.11457	Q4E4N6	2	2	10.9	10.9	10.9	31.551
Q4DPF0	Uncharacterized protein	MQ	-0.0910027	-0.111368	0.159113				0.371797	0.703457	0.34681	4.4096e-16	68868000	24788000	18701000	25379000	7.70042	7.64424	7.63838	Q4DPF0	2	3	19.1	19.1	19.1	22.484
Q4DS02	Uncharacterized protein	MC	-0.0509656	0.0211954	0.1595				0.557706	0.703971	0.404726	1.4658e-60	912970000	324750000	302950000	285280000	8.78535	8.76955	8.79775	Q4DS02	2	8	16.3	16.3	16.3	39.238
Q4CY62	Kinetoplast DNA-associated protein, putative	ML	-0.0121553	-0.0291022	0.160017				0.486428	0.704654	0.462951	2.5841e-18	206490000	65511000	62738000	78244000	8.15762	8.14916	8.10805	Q4CY62	4	2	25.2	25.2	19.5	14.162
Q4DR82	Sterol C-24 reductase, putative (EC 1.3.1.71)	MN	0.0567222	0.100978	0.160275				0.666177	0.704996	0.567452	3.8296e-10	27335000	8819100	9108100	9407600	7.26071	7.26754	7.25351	Q4DR82	3	2	5.5	5.5	5.5	57.772
Q4E2N6	Alanine aminotransferase, putative (EC 2.6.1.2)	ML	0.0963968	0.162339	0.161178				0.741501	0.706189	0.626016	4.1507e-14	95216000	33414000	30110000	31692000	7.81362	7.791	7.80294	Q4E2N6	6	5	13.7	13.7	13.7	54.905
Q4DK76	Uncharacterized protein	MS	-0.137838	-0.00685463	0.161694				0.518038	0.706869	0.283421	4.1863e-11	67064000	22257000	22485000	22323000	7.64914	7.65136	7.65072	Q4DK76	2	3	15.5	15.5	15.5	27.422
Q4D504	Ras-related protein rab-5, putative (Fragment)	MI	-0.130997	-0.0206624	0.161952				0.49842	0.707209	0.292327	0.00020305	14407000	4745100	4826700	4835400	6.98139	6.98507	6.98099	Q4D504	3	2	10.1	10.1	10.1	20.396
K4E204	Uncharacterized protein	MS	0.0825664	0.173255	0.16221				0.753917	0.707549	0.605855	3.05e-19	103520000	35213000	36378000	31929000	7.82699	7.83447	7.85486	K4E204	3	4	13.5	13.5	13.5	36.09
K4DWH2	Uncharacterized protein	MR	-0.291168	-0.353782	0.163499				0.116886	0.709243	0.123444	3.1555e-24	70825000	23279000	25442000	22103000	7.65688	7.6771	7.68772	K4DWH2	3	10	20.8	20.8	20.8	63.804
K4E5B2	Uncharacterized protein	MP	-0.419681	-0.181984	0.163628				0.281407	0.709412	0.0496304	2.2204e-13	19810000	8466100	6706400	4637300	7.11738	7.05475	7.18106	K4E5B2	4	5	16.7	16.7	16.7	44.506
Q4E5Z8	Uncharacterized protein	MR	-0.23851	-0.126297	0.163628				0.351868	0.709412	0.169295	1.0912e-05	9561000	3147500	2135800	4277700	6.87071	6.8071	6.72291	Q4E5Z8	3	2	9.8	9.8	9.8	29.384
K4DYZ3	Cystathione gamma lyase, putative	MS	-0.0960363	0.0482362	0.164271				0.595412	0.710257	0.339745	4.6041e-44	142360000	46325000	54913000	41120000	7.94173	7.98242	8.00534	K4DYZ3	4	5	17.4	17.4	17.4	44.504
Q4DZJ3	Aminopeptidase, putative	MN	-0.0708908	-0.0438243	0.165172				0.465544	0.711437	0.375552	3.3587e-29	108370000	30182000	36853000	41332000	7.85439	7.89312	7.8263	Q4DZJ3	1	3	17.1	17.1	10	55.891
K4DWP2	Pyruvate dehydrogenase E1 component subunit alpha (EC 1.2.4.1)	MF	0.00834347	0.0207689	0.16543				0.557107	0.711773	0.494111	1.7636e-33	103920000	36528000	30788000	36602000	7.8641	7.8286	7.82812	K4DWP2	3	11	34.7	34.7	34.7	42.668
K4E9Z5	Uncharacterized protein	MS	0.0706641	0.0839282	0.166715				0.643803	0.713452	0.588273	7.3875e-53	293680000	95262000	90697000	107720000	8.30746	8.29758	8.26942	K4E9Z5	1	6	47.3	47.3	23	34.564
K4DS20	Uncharacterized protein	MR	-0.25639	-0.234958	0.167101				0.221426	0.713955	0.152635	5.1754e-05	30590000	12134000	8993100	9463400	7.3344	7.26615	7.32484	K4DS20	5	2	1.5	1.5	1.5	236.12
Q4D7Y4	Kinetoplastid membrane protein KMP-11, putative	MA	-0.0319609	0.00504059	0.167101				0.534905	0.713955	0.433057	6.1848e-80	2508400000	887370000	797900000	823130000	9.23312	9.20979	9.22667	Q4D7Y4	3	11	65.2	65.2	65.2	11.011
Q4DEK1	Uncharacterized protein	MK	-0.211481	-0.217843	0.168642				0.239965	0.715959	0.19661	5.7139e-14	35056000	12052000	11656000	11348000	7.36922	7.3618	7.37489	Q4DEK1	3	6	15.2	15.2	15.2	42.699
Q4DMY7	Kinetoplast DNA-associated protein, putative	ML	-0.129781	-0.0282928	0.16954				0.487577	0.717124	0.293924	6.3195e-08	66411000	23868000	19240000	23303000	7.67368	7.62883	7.63456	Q4DMY7	2	2	12.8	12.8	12.8	22.5
K4DWY5	Palmitoyltransferase (EC 2.3.1.225)	MS	0.0945064	0.126444	0.171079				0.698505	0.719115	0.62328	4.0062e-20	123710000	32790000	41595000	49323000	7.91441	7.95865	7.87149	K4DWY5	3	6	17.5	17.5	17.5	58.568
K4DY48	Uncharacterized protein	MS	-0.357529	-0.239106	0.173383				0.217059	0.722084	0.0790886	6.4546e-18	61616000	21343000	18834000	21439000	7.63126	7.60501	7.60398	K4DY48	2	2	17.5	17.5	8.2	41.451
Q4CUW6	Uncharacterized protein	MS	-0.269112	-0.191854	0.174406				0.269664	0.723397	0.141466	8.7115e-42	132160000	46940000	38986000	46235000	7.9693	7.93055	7.93412	Q4CUW6	1	4	45.5	45.5	45.5	11.77
K4E9S5	Uncharacterized protein	MA	-0.106281	-0.128598	0.174918				0.34883	0.724052	0.325541	3.0873e-09	28590000	10515000	9226100	8848800	7.28699	7.25708	7.29537	K4E9S5	3	2	8.3	8.3	8.3	53.316
Q4CTX9	Cysteine peptidase, putative (EC 3.4.22.51) (Fragment)	LL	-0.30495	-0.196624	0.180021				0.264078	0.730548	0.113035	2.1955e-23	185760000	71310000	63182000	51264000	8.0884	8.0586	8.1287	Q4CTX9	3	1	23.8	11.6	7.7	19.298
Q9XZK0	GTP-binding protein (Rab7 GTP binding protein, putative)	MS	-0.0739095	-0.00504377	0.180784				0.520608	0.731514	0.371189	7.001e-41	121670000	39117000	40298000	42255000	7.91047	7.91673	7.8999	Q9XZK0	2	3	20.8	20.8	20.8	23.843
Q4DAW5	Cytochrome C oxidase subunit VI, putative	MP	-0.106156	0.0496307	0.181802				0.597336	0.732798	0.325712	1.9466e-09	193150000	74430000	58489000	60234000	8.12925	8.07453	8.12359	Q4DAW5	3	4	23.6	23.6	23.6	19.101
Q4DVG6	Prefoldin, putative	MN	-0.0230792	0.164143	0.182692				0.743575	0.733918	0.446426	6.7936e-12	28569000	16897000	7042300	4629200	7.33297	7.06713	7.37911	Q4DVG6	2	4	30.9	30.9	30.9	17.889
K4E505	Trans-sialidase, putative	MH	-0.1538	-0.027572	0.183836				0.488601	0.735354	0.263161	5.2157e-75	631340000	221260000	215320000	194760000	8.61911	8.61287	8.64006	K4E505	7	10	27	27	18.8	82.223
Q4CNU5	Procyclic form surface glycoprotein, putative (Fragment)	MC	-0.335171	-0.230634	0.184471				0.22603	0.73615	0.0924378	4.6813e-82	42810000	17298000	12391000	13121000	7.48314	7.40674	7.4726	Q4CNU5	1	1	34.7	15.6	15.6	18.214
K4DT76	Membrane-bound acid phosphatase 2, putative	MT	-0.0298531	0.115965	0.185105				0.685372	0.736944	0.436224	1.0522e-09	26489000	9164400	8463400	8861200	7.25589	7.23866	7.2462	K4DT76	3	4	9.9	9.9	9.9	56.135
Q4DFD0	Zn-finger protein, putative	MR	-0.195054	0.146786	0.187134				0.723266	0.739474	0.214445	2.382e-05	15730000	5281400	4958400	5489800	7.03226	7.01904	7.01029	Q4DFD0	3	2	5.4	5.4	5.4	60.004
K4E600	3-hydroxy-3-methylglutaryl coenzyme A reductase (HMG-CoA reductase) (EC 1.1.1.34)	MF	-0.0562362	0.127633	0.187641				0.699979	0.740104	0.39695	9.7388e-23	48942000	16224000	19583000	13135000	7.46774	7.51479	7.55397	K4E600	3	8	18.4	18.4	18.4	46.174
K4ED25	D-alanyl-glycyl endopeptidase-like protein, putative	MG	-0.225801	-0.0819802	0.19131				0.411999	0.744642	0.181821	1.1608e-13	176670000	60385000	56797000	59487000	8.07872	8.06552	8.06886	K4ED25	6	4	18.7	18.7	18.7	34.732
K4DTU2	Uncharacterized protein	MK	-0.0553964	0.0440444	0.193456				0.589616	0.747277	0.398186	7.2144e-30	64903000	23712000	18914000	22276000	7.66264	7.61479	7.62967	K4DTU2	2	8	21.3	21.3	21.3	46.862
Q4DKJ6	Trans-sialidase, putative	ML	0.0564447	-0.051459	0.194213				0.454748	0.748203	0.567035	1.7932e-08	17622000	5538200	5493200	6590500	7.08381	7.0822	7.04263	Q4DKJ6	1	1	5.6	2.3	2.3	89.535
Q4D4Y0	Cytosolic leucyl aminopeptidase, putative (EC 3.4.11.1)	ML	0.090447	0.014641	0.198997				0.548474	0.754013	0.617382	1.0608e-11	13620000	3153100	8886100	1580500	6.67519	7.01981	7.0806	Q4D4Y0	3	5	11.5	11.5	11.5	62.273
K4E148	Uncharacterized protein	MQ	0.0550568	0.10675	0.199123				0.673625	0.754165	0.564951	2.0023e-37	119180000	30004000	46580000	42595000	7.86093	7.95024	7.88414	K4E148	2	8	39.7	39.7	39.7	31.864
Q4DXJ7	Uncharacterized protein	MP	-0.0549617	0.124196	0.199751				0.695708	0.754922	0.398827	6.2414e-12	41034000	13400000	11039000	16595000	7.47705	7.44144	7.38808	Q4DXJ7	3	4	12.7	12.7	12.7	48.371
Q4D2A8	Uncharacterized protein	MD	0.303225	0.338681	0.200504				0.899057	0.755829	0.866661	1.3932e-08	47860000	34567000	4203200	9090400	7.64006	7.12364	7.5885	Q4D2A8	3	4	11.8	11.8	11.8	60.517
K4DYM8	Uncharacterized protein	MA	0.0473989	0.185359	0.202637				0.767301	0.758385	0.553419	1.3405e-09	10440000	1644300	2266400	6529300	6.91241	6.94427	6.59225	K4DYM8	3	3	5.3	5.3	5.3	87.165
Q4CSK3	Uncharacterized protein	ML	-0.0508461	-0.141557	0.203389				0.331909	0.759283	0.404903	1.4814e-10	16452000	4558100	4765900	7128400	7.06768	7.07534	6.9696	Q4CSK3	3	4	11.6	11.6	11.6	55.065
Q4DU88	Uncharacterized protein	MR	-0.278531	-0.131661	0.209391				0.344802	0.766385	0.133563	5.2253e-31	66568000	24103000	18639000	23826000	7.6806	7.62803	7.63085	Q4DU88	2	7	19	19	19	54.754
Q4DWG6	Chaperonin containing T-complex protein, putative	MS	0.0237522	-0.247799	0.214249				0.20807	0.772047	0.517568	7.29e-12	23537000	7544900	7871300	8120900	7.19495	7.20391	7.18798	Q4DWG6	2	5	9.7	9.7	9.7	59.185
Q4D9J0	Endoplasmatic reticulum retrieval protein, putative	MP	-0.102914	-0.0461164	0.216362				0.4623	0.774485	0.330182	1.6815e-09	50092000	28110000	16650000	5332600	7.5243	7.34208	7.65089	Q4D9J0	2	2	12.5	12.5	12.5	21.606
Q4DJ35	Uncharacterized protein	MT	-0.0620078	0.184344	0.218843				0.766194	0.77733	0.388481	9.152e-16	48740000	16175000	17286000	15279000	7.49768	7.51275	7.52454	Q4DJ35	2	1	25.5	25.5	6.5	22.227
Q4CX49	Uncharacterized protein	ML	-0.263438	-0.194476	0.219463				0.266586	0.778037	0.146377	1.1871e-08	21665000	8361000	7128000	6175800	7.16247	7.12398	7.19002	Q4CX49	3	1	8	8	8	26.012
K4E5X1	Uncharacterized protein	ML	0.0280033	0.033793	0.219711				0.575359	0.778319	0.524032	1.6184e-16	22327000	7053000	7559700	7714700	7.16931	7.18396	7.16473	K4E5X1	2	0	12.7	12.7	0	52.162
Q4CWA5	Arginine kinase, putative (EC 2.7.3.3)	MA	-0.0885308	0.0997664	0.221692				0.664606	0.78057	0.350299	1.0535e-13	44405000	15049000	14188000	15168000	7.48025	7.4677	7.46593	Q4CWA5	2	3	12.9	12.9	12.9	40.197
K4DSK9	Trans-sialidase, putative	ME	-0.487824	-0.284704	0.22367				0.17243	0.782804	0.028161	9.1604e-25	80347000	30484000	24731000	25132000	7.7452	7.69778	7.74206	K4DSK9	1	2	19	10.7	7.9	56.261
K4DXB7	Uncharacterized protein	MR	0.0935602	0.188781	0.224781				0.77101	0.784053	0.621907	1.5542e-08	43551000	12895000	14288000	16368000	7.46632	7.48652	7.4343	K4DXB7	2	3	5.9	5.9	5.9	54.768
Q4DMU8	Reticulon-like protein	MA	-0.235178	-0.0767215	0.229342				0.419305	0.789136	0.172524	7.9571e-41	304440000	112760000	101410000	90270000	8.30756	8.28258	8.33076	Q4DMU8	2	5	30.1	30.1	30.1	21.016
K4E948	Uncharacterized protein	MP	-0.00167453	0.0621218	0.229834				0.614458	0.78968	0.478867	9.8083e-31	132290000	43174000	44916000	44196000	7.94136	7.94994	7.94493	K4E948	3	6	10.9	10.9	10.9	96.16
K4DQL4	Trans-sialidase, putative	ME	1.59493	1.71246	0.230818				1	0.790766	1	1.6763e-07	26748000	3959500	12428000	10361000	7.15596	7.35773	7.21451	K4DQL4	1	1	6.5	6.5	6.5	24.938
K4DUL5	Uncharacterized protein	MS	0.0284277	0.196859	0.231187				0.779634	0.791172	0.524677	1.217e-12	72379000	26842000	18052000	27486000	7.73502	7.65837	7.65219	K4DUL5	2	2	5.6	5.6	5.6	26.772
Q4DSL4	Uncharacterized protein	MK	-0.0771019	0.208018	0.234379				0.791234	0.794667	0.366593	4.8127e-10	4418400	1418100	1419700	1580500	6.47692	6.47715	6.45298	Q4DSL4	1	1	12.8	5.1	5.1	32.41
K4EBF6	Uncharacterized protein	MR	-0.0515486	0.0717627	0.236217				0.627524	0.796665	0.403864	9.2419e-60	405030000	136120000	128690000	140220000	8.44144	8.42961	8.42293	K4EBF6	4	18	25.2	25.2	25.2	95.19
K4E0J9	Uncharacterized protein	MR	-0.135586	0.0781998	0.236217				0.636168	0.796665	0.286339	1.6818e-15	148240000	41815000	50037000	56384000	7.99211	8.02703	7.96309	K4E0J9	3	5	23.3	23.3	23.3	23.212
K4EE21	Nucleoside phosphorylase, putative (Fragment)	MS	-0.187313	-0.106451	0.240009				0.378439	0.800747	0.223166	0.00018939	7055400	2608100	2064900	2382400	6.69814	6.6481	6.6696	K4EE21	3	2	19.1	19.1	19.1	24.523
K4E9B6	Glutamine synthetase, putative	MS	-0.0376065	0.0067647	0.245496				0.537345	0.806567	0.424598	7.0038e-09	22966000	7049500	6771000	9145300	7.20938	7.20184	7.14052	K4E9B6	3	2	6.8	6.8	6.8	42.822
Q4DQH6	Protein YIPF	MA	-0.277744	-0.137219	0.249263				0.337537	0.810502	0.134211	0.0017772	18604000	8013100	4998800	5592600	7.13372	7.02495	7.11434	Q4DQH6	3	1	3.7	3.7	3.7	40.219
Q4DIF6	69 kDa paraflagellar rod protein, putative	MS	-0.124991	0.0258793	0.250355				0.564285	0.811634	0.300253	5.5178e-107	920960000	329670000	271720000	319560000	8.8124	8.77179	8.77916	Q4DIF6	5	23	42.7	42.7	40.8	69.561
K4E0P3	Uncharacterized protein	MM	0.171719	0.203013	0.254352				0.786077	0.815739	0.728675	1.7362e-45	161110000	40596000	56876000	63637000	8.01801	8.08103	7.98888	K4E0P3	3	12	10.4	10.4	10.4	154.44
K4E2R8	Succinate dehydrogenase flavoprotein subunit	MG	-0.0510404	0.0669503	0.25882				0.621019	0.820262	0.404615	9.1335e-16	52851000	24468000	15992000	12391000	7.56654	7.45306	7.60703	K4E2R8	3	6	13.9	13.9	13.9	59.227
Q4CMT2	Microtubule-associated protein, putative (Fragment)	MG	-0.283193	-0.135174	0.261591				0.340204	0.823031	0.129765	5.1449e-47	1208200000	546520000	317100000	344570000	8.94992	8.82064	8.93632	Q4CMT2	2	7	85.1	85.1	85.1	85.213
K4EDC5	Neutral sphingomyelinase activation associated factor-like protein	ML	-0.249788	-0.0600062	0.262674				0.442702	0.824106	0.158655	4.6115e-162	1254800000	490700000	363720000	400380000	8.94992	8.88315	8.93167	K4EDC5	68	25	36.1	36.1	36.1	90.232
K4E390	Thioredoxin, putative	MK	-0.159138	0.0426443	0.263395				0.587675	0.824819	0.256554	2.5816e-07	11185000	5538200	2768200	2879100	6.92517	6.75184	6.91941	K4E390	3	2	6.6	6.6	6.6	48.636
K4DXV7	RNA-binding protein, putative	MN	-0.248673	-0.0194628	0.265197				0.500125	0.826594	0.159687	5.3424e-36	91750000	36289000	26909000	28552000	7.81185	7.74399	7.8007	K4DXV7	2	6	25.7	25.7	25.7	41.28
Q4D6M9	Uncharacterized protein	MS	-0.0640877	0.106884	0.271784				0.673797	0.832985	0.385442	1.8426e-14	19173000	6613000	7887800	4671700	7.05249	7.09897	7.16139	Q4D6M9	2	5	20.6	20.6	20.6	36.335
Q4E2V6	Syntaxin 5, putative	MV	-0.324509	-0.0157971	0.273337				0.505334	0.834469	0.0993618	0.0034963	6632100	2496200	2014100	2121800	6.66445	6.61657	6.65421	Q4E2V6	3	1	4.2	4.2	4.2	37.214
Q4CNE0	Uncharacterized protein	MF	0.00934718	0.0931545	0.281194				0.655978	0.841847	0.495639	1.3699e-07	43070000	16318000	14010000	12742000	7.4633	7.42736	7.48184	Q4CNE0	3	3	13.6	13.6	13.6	31.867
K4E5S4	Uncharacterized protein	MY	-0.0897278	-0.127636	0.283092				0.350099	0.843597	0.348608	2.4358e-10	19742000	5230500	9518600	4993000	7.0096	7.16172	7.16877	K4E5S4	4	3	10.5	10.5	10.5	52.661
K4DPK2	Uncharacterized protein	MN	-0.103193	0.0762854	0.292546				0.633604	0.85212	0.329796	4.6034e-28	129370000	43198000	39045000	47125000	7.9558	7.93536	7.9151	K4DPK2	2	4	25	25	18.4	38.31
Q4CYC6	Uncharacterized protein	ML	-0.024678	0.105946	0.300182				0.672592	0.858774	0.444015	7.0718e-13	25278000	8740700	7672600	8864300	7.24564	7.21845	7.2152	Q4CYC6	1	0	11.4	2.4	0	52.221
K4E6F3	Retrotransposon hot spot (RHS) protein, putative (Fragment)	MN	-0.395113	-0.325503	0.300768				0.137867	0.859275	0.0600116	7.7059e-13	19129000	7591300	4926300	6611400	7.15237	7.06212	7.09752	K4E6F3	3	1	25.9	19.4	6.5	23.365
Q4D579	Proteasome subunit beta type (EC 3.4.25.1)	MA	0.0371714	0.201383	0.308477				0.784381	0.865768	0.537949	2.551e-05	12183000	3605100	3514200	5063700	6.93796	6.93338	6.85244	Q4D579	2	1	10.1	10.1	10.1	24.212
Q4DKA4	Peptidylprolyl isomerase (EC 5.2.1.8)	MV	-0.196029	0.00403388	0.30871				0.533479	0.86596	0.213361	4.0004e-14	48358000	21645000	11393000	15321000	7.5678	7.42674	7.51901	Q4DKA4	2	3	29.9	29.9	29.9	12.633
K4ECX4	Surface glycoprotein, putative (Fragment)	SS	-0.156515	0.0539454	0.308827				0.603273	0.866057	0.25979	3.2425e-155	175840000	66650000	50200000	58991000	8.09913	8.03819	8.06763	K4ECX4	1	1	42.8	9.8	9.8	23.278
Q4CYI3	2-oxoglutarate dehydrogenase subunit, putative	MM	0.119688	-0.210262	0.343806				0.248439	0.892873	0.659178	4.4817e-05	9106700	2814700	3139000	3153000	6.77581	6.79879	6.77479	Q4CYI3	2	2	3.3	3.3	3.3	113.64
Q4DD49	Nascent polypeptide associated complex subunit, putative	MS	-0.0602919	0.161436	0.346758				0.74046	0.894945	0.390994	5.2703e-05	33567000	10405000	10083000	13079000	7.37077	7.36478	7.3115	Q4DD49	2	2	21	21	21	19.576
K4E957	Surface protease GP63, putative	MT	-0.532971	-0.207861	0.349931				0.251157	0.89714	0.0187236	2.521e-06	11439000	6689800	2577500	2171400	6.94749	6.67659	6.96695	K4E957	3	3	5.8	5.8	5.8	66.614
K4DIN0	Trans-sialidase, putative (Fragment)	MI	0.0578315	0.415975	0.358959				0.939616	0.9032	0.569116	6.7761e-37	148960000	43986000	48341000	56630000	8.00267	8.02107	7.96533	K4DIN0	1	4	27.6	20.9	20.9	25.603
Q4DG77	Uncharacterized protein	MF	0.130404	0.362105	0.361544				0.913029	0.904887	0.674048	7.1124e-21	45871000	14062000	19173000	12636000	7.42648	7.50255	7.5216	Q4DG77	3	6	32.4	32.4	32.4	30.547
K4DRJ2	2-oxoglutarate dehydrogenase E1 component, putative	MM	0.146394	0.424707	0.363115				0.943251	0.905901	0.695728	6.1672e-06	9260200	3337700	2367000	3555500	6.83842	6.77251	6.75623	K4DRJ2	3	2	3.1	3.1	3.1	112.7
K4E724	Uncharacterized protein	MS	-0.194922	0.240009	0.367036				0.822433	0.908397	0.214592	0.00020951	14156000	4505700	3888800	5761800	7.01146	6.98455	6.92399	K4E724	1	1	4.9	4.9	4.9	124.23
Q4DGV9	Trans-sialidase, putative	MP	0.0862402	0.415434	0.370388				0.939385	0.910492	0.611241	1.7856e-130	115450000	36543000	33187000	45723000	7.91522	7.89713	7.84342	Q4DGV9	6	0	23.4	2.1	0	78.066
Q4DA79	Uncharacterized protein	MF	-0.10981	0.433387	0.372952				0.946691	0.91207	0.320704	2.1262e-07	13512000	6746300	3474500	3290800	7.00161	6.83029	7.00948	Q4DA79	4	3	14.6	14.6	14.6	41.463
Q4DKI3	Uncharacterized protein	MN	0.0791561	0.216113	0.390668				0.79942	0.922412	0.600838	3.6628e-16	36473000	13290000	10857000	12325000	7.40849	7.36515	7.38286	Q4DKI3	3	4	8.3	8.3	8.3	66.123
O61066	Cathepsin B-like protease (Cysteine peptidase C (CPC))	MR	-0.212166	0.0692898	0.401849				0.624186	0.928447	0.195887	2.4085e-15	30500000	10975000	9030500	10495000	7.33183	7.2906	7.30115	O61066	1	1	5.1	5.1	5.1	36.773
Q4E1U3	Pyruvate kinase (EC 2.7.1.40)	MS	-0.343128	-0.0797829	0.404903				0.415048	0.930031	0.0875079	1.9393e-14	41829000	16986000	13454000	11390000	7.45295	7.39522	7.48344	Q4E1U3	3	5	14.4	14.4	14.4	54.673
Q4DXK5	Uncharacterized protein	MC	0.154972	0.431997	0.423417				0.946152	0.939062	0.707086	4.8992e-05	20596000	4084300	4740400	11771000	7.20017	7.21778	6.9457	Q4DXK5	3	2	6.3	6.3	6.3	42.641
Q4D3K2	Uncharacterized protein	MM	-0.354889	0.0243196	0.437441				0.562097	0.945276	0.0805848	2.9568e-10	55947000	19611000	17464000	18871000	7.58526	7.56033	7.56908	Q4D3K2	1	1	9.2	9.2	9.2	19.152
K4E3X7	Uncharacterized protein	MA	-0.0064778	0.547351	0.449007				0.978287	0.950014	0.471567	7.342e-06	23292000	7465200	6054700	9772200	7.23647	7.1994	7.13097	K4E3X7	2	2	2.5	2.5	2.5	89.37
K4DYM3	Uncharacterized protein	MY	-0.435671	-0.160943	0.454492				0.307232	0.952144	0.0436812	3.1011e-05	14678000	5494300	4072400	5111200	7.02553	6.96301	6.98076	K4DYM3	3	1	2.7	2.7	2.7	51.2
Q4DLM7	Trans-sialidase, putative	MP	-0.030575	0.305445	0.455229				0.876526	0.952424	0.435139	1.9604e-106	1287900000	426960000	380220000	480750000	8.95795	8.93499	8.90697	Q4DLM7	2	0	24.5	24.5	0	78.948
Q4D1I7	Uncharacterized protein (Fragment)	RM	-0.546519	-0.275105	0.50284				0.181303	0.967932	0.0164802	0.0012115	10156000	4184800	2688300	3282500	6.87316	6.77603	6.83715	Q4D1I7	3	1	3.6	3.6	3.6	25.465
K4DNC6	Surface protein TolT, putative	MP	0.0392789	0.285461	0.511468				0.861394	0.970237	0.541143	1.3507e-85	161200000	60018000	49752000	51430000	8.04707	8.0051	8.04048	K4DNC6	6	0	32.6	18.9	0	28.285
K4E3D5	Surface protein TolT, putative	MQ	-0.134825	0.244644	0.522658				0.826696	0.97302	0.287327	6.4971e-74	462950000	142620000	128320000	192010000	8.52456	8.5056	8.43287	K4E3D5	7	8	53.2	53.2	38.7	26.447
Q4D905	Uncharacterized protein	MP	-0.0545721	0.437973	0.544189				0.948441	0.977765	0.399401	1.6834e-07	21646000	10958000	3951400	6736300	7.24783	7.02888	7.17346	Q4D905	3	3	8.1	8.1	8.1	43.757
Q4CSI1	Trans-sialidase, putative	MS	-0.505287	0.0668125	0.630405				0.620832	0.990357	0.0241232	2.4879e-11	275240000	111990000	68929000	94321000	8.31452	8.21285	8.25748	Q4CSI1	3	3	5.7	3.3	3.3	88.897
K4DJ01	Trans-sialidase, putative (Fragment)	MP	-0.748093	-0.228469	0.667302				0.228356	0.993455	0.00185433	9.4151e-06	16818000	5542200	5768800	5506700	7.04332	7.05214	7.0535	K4DJ01	1	2	11.6	11.6	11.6	48.244
K4E869	Trans-sialidase, putative	MP	-0.691103	-0.12688	0.685088				0.351097	0.994605	0.00363284	7.0205e-109	37625000	16774000	8552500	12298000	7.46347	7.31912	7.40358	K4E869	3	0	25.7	2.6	0	51.405
K4EAM0	Surface protease GP63, putative	MF	-0.285618	0.184979	0.753519				0.766887	0.997535	0.12782	4.5194e-08	27772000	10316000	5872700	11583000	7.34042	7.24194	7.20921	K4EAM0	12	3	14.8	14.8	14.8	35.359
K4E2S6	Surface protease GP63, putative (Fragment)	MR	-0.463529	0.205893	0.760178				0.789053	0.997724	0.0346998	8.4854e-05	14263000	5279800	3462100	5520700	7.03344	6.95341	6.94161	K4E2S6	4	2	15.5	15.5	15.5	21.417
K4DRD9	Trans-sialidase, putative (Fragment)	MS	-0.666233	0.059909	0.762221				0.61144	0.997779	0.00480592	1.1158e-35	57598000	24001000	11592000	22005000	7.66281	7.5263	7.55136	K4DRD9	2	5	26.8	26.8	23.9	34.988
Q4CZ79	Trans-sialidase, putative	MG	-0.7071	-0.0112681	0.78115				0.51177	0.998236	0.00302118	2.5436e-94	92887000	41402000	25157000	26328000	7.83078	7.71168	7.82321	Q4CZ79	5	3	18.7	5.9	3.9	99.5
K4DUT8	Mitochondrial processing peptidase alpha subunit	ML	-0.214759	0.648557	0.844064				0.991347	0.999207	0.193162	1.414e-10	15789000	5723200	3538700	6527500	7.08816	7.00287	6.9667	K4DUT8	2	3	7.5	7.5	7.5	51.34
Q4CYS7	Beta-fructofuranosidase-like protein (Fragment)	MA	-0.557263	0.211012	0.857344				0.794284	0.999335	0.0148685	5.8261e-07	35556000	12327000	8459000	14769000	7.43291	7.36601	7.31777	Q4CYS7	2	3	6.3	6.3	6.3	53.583
K4E110	Trans-sialidase, putative	MN	-0.793607	-0.00319191	0.946282			+	0.523236	0.999807	0.00105021	1.5384e-45	183780000	81065000	27767000	74949000	8.19316	8.01164	8.03676	K4E110	2	11	16.4	16.4	14.9	81.155
Q4E663	Heat shock protein 20, putative	MW	NaN	NaN	NaN				1	1	1	1.9296e-07	32854000	12586000	7550100	12718000	7.40319	7.30681	7.30398	Q4E663	2	3	27.5	27.5	27.5	15.841
K4DIH1	Lipase, putative (Fragment)	MR	NaN	NaN	NaN				1	1	1	1.71e-08	14448000	7862000	3058300	3528200	7.05653	6.81865	7.03823	K4DIH1	11	2	9.1	9.1	9.1	24.224
Q4DG65	Isocitrate dehydrogenase [NADP] (EC 1.1.1.42)	MF	NaN	NaN	NaN				1	1	1	0.0042911	0	0	0	0				Q4DG65	2	1	3	3	3	48.745
K4DJ15	Retrotransposon hot spot (RHS) protein, putative	MS	NaN	NaN	NaN				1	1	1	0.00016084	2229100	0	0	2229100	6.34813	6.34813		K4DJ15	2	2	11.7	11.7	11.7	25
K4EDQ1	Dispersed gene family protein 1 (DGF-1), putative (Fragment)	MD	NaN	NaN	NaN				1	1	1	0.0077398	3636400	1426000	928350	1282000	6.43265	6.34446	6.37187	K4EDQ1	185	1	6	6	6	19.115
Q4CXJ4	Nuclear transcription factor, putative (EC 6.3.2.-)	ME	NaN	NaN	NaN				1	1	1	0.0032557	2338500	2338500	0	0	6.36894		6.36894	Q4CXJ4	2	1	2.2	2.2	2.2	59.1
K4DJG8	Hsc70-interacting protein, putative (Fragment)	MR	NaN	NaN	NaN				1	1	1	6.4042e-14	7223300	2215100	2560200	2448100	6.66868	6.69969	6.679	K4DJG8	1	1	15.8	7.7	7.7	31.144
Q4DWR6	Uncharacterized protein	MG	NaN	NaN	NaN				1	1	1	0.0086996	5127100	2284200	1311300	1531700	6.5816	6.45378	6.55576	Q4DWR6	3	1	4.1	4.1	4.1	55.495
Q4DW86	Uncharacterized protein	MS	NaN	NaN	NaN				1	1	1	0.000743	1923900	0	1923900	0		6.28418	6.28418	Q4DW86	3	2	7.9	7.9	7.9	30.664
K4DJV0	Surface protease GP63, putative (Fragment)	NV	NaN	NaN	NaN				1	1	1	0.00014572	3928600	1836100	1023100	1069500	6.46324	6.32069	6.45624	K4DJV0	17	2	13.8	13.8	13.8	24.937
Q4DCQ3	Superoxide dismutase (EC 1.15.1.1)	ML	NaN	NaN	NaN				1	1	1	0.0025951	12490000	12490000	0	0	7.09656		7.09656	Q4DCQ3	3	1	4.3	4.3	4.3	26.14
Q4DSP8	Uncharacterized protein	MF	NaN	NaN	NaN				1	1	1	0.00041049	5235100	0	4641700	593400	5.77335	6.71892	6.66668	Q4DSP8	3	2	5	5	5	59.645
Q4DSP9	Serine hydroxymethyltransferase (EC 2.1.2.1)	MS	NaN	NaN	NaN				1	1	1	0.002538	705120	0	0	705120	5.84826	5.84826		Q4DSP9	3	1	2.8	2.8	2.8	50.523
Q4DUK5	Elongation of fatty acids protein (EC 2.3.1.199) (Very-long-chain 3-oxoacyl-CoA synthase)	MA	NaN	NaN	NaN				1	1	1	0.0002722	5340300	619220	4028600	692400	6.11781	6.67403	6.66725	Q4DUK5	3	2	6	6	6	34.716
K4DK66	Elongation of fatty acids protein (EC 2.3.1.199) (Very-long-chain 3-oxoacyl-CoA synthase)	MF	NaN	NaN	NaN				1	1	1	0.0022149	0	0	0	0				K4DK66	1	1	4.3	4.3	4.3	31.847
K4DKE2	Uncharacterized protein	MH	NaN	NaN	NaN				1	1	1	1.5075e-13	5806000	1734600	1930300	2141100	6.58835	6.60974	6.56406	K4DKE2	1	1	17.7	5.2	5.2	34.698
K4DKV4	Uncharacterized protein	MK	NaN	NaN	NaN				1	1	1	0.00067134	6853200	0	4813200	2040000	6.30963	6.83589	6.68243	K4DKV4	2	1	6.6	6.6	6.6	25.159
Q4DPX8	NAD(P)-dependent oxidoreductase, putative	MS	NaN	NaN	NaN				1	1	1	0.0099409	1113900	0	0	1113900	6.04685	6.04685		Q4DPX8	3	1	3	3	3	28.132
Q4DF93	Uncharacterized protein	MM	NaN	NaN	NaN				1	1	1	8.9493e-06	11329000	1990800	485270	8852600	7.03517	6.97025	6.39376	Q4DF93	4	3	10.4	10.4	10.4	50.37
Q4CZK5	Uncharacterized protein	MF	NaN	NaN	NaN				1	1	1	0.0015956	966070	0	0	966070	5.98501	5.98501		Q4CZK5	3	1	5.1	5.1	5.1	30.401
Q4DRF1	Uncharacterized protein	MY	NaN	NaN	NaN				1	1	1	1.419e-06	5494800	3678200	690620	1126000	6.68162	6.25926	6.64036	Q4DRF1	2	3	4.5	4.5	4.5	90.558
Q4DBR3	Stress-inducible protein STI1-like, putative	MS	NaN	NaN	NaN				1	1	1	0.0056985	1530400	1530400	0	0	6.1848		6.1848	Q4DBR3	3	1	3.9	3.9	3.9	28.976
K4DM78	Uncharacterized protein	MQ	NaN	NaN	NaN				1	1	1	7.3084e-06	5713900	1420300	2821700	1471900	6.46123	6.63282	6.62757	K4DM78	2	2	8.8	8.8	8.8	33.326
K4DMC1	Trans-sialidase, putative (Fragment)	GV	NaN	NaN	NaN				1	1	1	6.3039e-88	6340600	3257100	3083500	0	6.51283	6.48904	6.80213	K4DMC1	1	1	48.9	5.4	5.4	31.25
Q4CQB1	Eukaryotic translation initiation factor 1A, putative (Fragment)	VY	NaN	NaN	NaN				1	1	1	0.0095815	4352400	1231000	1617400	1504000	6.43696	6.49435	6.4546	Q4CQB1	3	1	7	7	7	15.844
Q4DD43	Uncharacterized protein	ME	NaN	NaN	NaN				1	1	1	0.00063259	2570400	0	640830	1929600	6.28547	6.41001	5.80674	Q4DD43	3	2	3.5	3.5	3.5	56.836
K4DV36	Metacaspase, putative,cysteine peptidase, Clan CD, family C13, putative (Fragment)	GF	NaN	NaN	NaN				1	1	1	1.5548e-12	16717000	5724100	3559800	7433300	7.11917	7.04112	6.96773	K4DV36	2	2	15.8	9.3	9.3	31.598
K4DMK8	Uncharacterized protein	MM	NaN	NaN	NaN				1	1	1	0.00032257	2409900	498430	691230	1220300	6.23521	6.28138	6.07542	K4DMK8	3	2	1	1	1	237.68
Q4DAW1	Peroxin 14, putative	MN	NaN	NaN	NaN				1	1	1	1.6842e-05	8864000	2799900	3499900	2564200	6.7295	6.78277	6.79933	Q4DAW1	3	2	6.2	6.2	6.2	40.032
K4DNI6	Trans-sialidase, putative (Fragment)	MV	NaN	NaN	NaN				1	1	1	2.5613e-63	9070000	3369400	0	5700600	6.95761	6.75592	6.52755	K4DNI6	3	0	42.2	6.7	0	31.534
Q4DVM5	60S ribosomal protein L7, putative	MP	NaN	NaN	NaN				1	1	1	0.00034491	2035700	2035700	0	0	6.30871		6.30871	Q4DVM5	4	1	5.8	5.8	5.8	27.92
Q4DMN4	Uncharacterized protein	MF	NaN	NaN	NaN				1	1	1	0.0097677	1417400	457740	571360	388320	5.9274	5.98213	6.01246	Q4DMN4	3	1	1.2	1.2	1.2	108.37
Q4DDN0	Uncharacterized protein (Fragment)	KE	NaN	NaN	NaN				1	1	1	0.0026354	3094100	3094100	0	0	6.49053		6.49053	Q4DDN0	3	1	2.7	2.7	2.7	60.732
Q4DQM3	Protein tyrosine phosphatase-like protein, putative	ME	NaN	NaN	NaN				1	1	1	0.0035509	1496100	0	0	1496100	6.17496	6.17496		Q4DQM3	2	1	7.4	7.4	7.4	19.533
Q4DPI7	Uncharacterized protein	MT	NaN	NaN	NaN				1	1	1	3.1536e-06	3646000	1941500	819070	885370	6.45131	6.23158	6.441	Q4DPI7	3	1	5.1	5.1	5.1	35.695
Q4DSL2	Uncharacterized protein	MN	NaN	NaN	NaN				1	1	1	0.00012065	11256000	8539800	0	2715700	7.05136	6.43388	6.93145	Q4DSL2	3	1	5	5	5	31.88
K4DPP5	NUP-1 protein, putative (Fragment)	MR	NaN	NaN	NaN				1	1	1	1.2439e-08	9860400	6915500	1008000	1937000	6.94707	6.46909	6.89892	K4DPP5	2	4	15.2	15.2	15.2	31.963
K4E3N6	Trans-sialidase, putative	MF	NaN	NaN	NaN				1	1	1	3.4947e-07	15417000	7595600	3452900	4368100	7.07787	6.89326	7.0433	K4E3N6	3	1	12.9	12.9	12.9	21.679
K4DQB0	Trans-sialidase, putative (Fragment)	MV	NaN	NaN	NaN				1	1	1	6.287e-46	6223800	913560	867260	4442900	6.72888	6.72511	6.25062	K4DQB0	1	1	31.9	6	6	35.237
K4DR32	Uncharacterized protein	MG	NaN	NaN	NaN				1	1	1	4.6674e-13	22491000	16784000	4676300	1030000	7.25076	6.75635	7.33164	K4DR32	3	3	6.6	6.6	6.6	83.939
Q4DND9	Uncharacterized protein	MP	NaN	NaN	NaN				1	1	1	0.0017582	5642100	3226000	1086800	1329300	6.65852	6.38311	6.63476	Q4DND9	3	1	1.3	1.3	1.3	98.623
Q4DNE2	Uncharacterized protein	ML	NaN	NaN	NaN				1	1	1	0.0038809	4126000	1760400	2365600	0	6.24561	6.37394	6.61553	Q4DNE2	3	1	3.2	3.2	3.2	39.81
Q4DGA5	Methionine aminopeptidase 2 (MAP 2) (MetAP 2) (EC 3.4.11.18) (Peptidase M)	MP	NaN	NaN	NaN				1	1	1	0.00057924	2161200	2161200	0	0	6.33469		6.33469	Q4DGA5	3	1	2.1	2.1	2.1	52.782
Q4DLG3	2-methoxy-6-polyprenyl-1,4-benzoquinol methylase, mitochondrial (EC 2.1.1.201) (Ubiquinone biosynthesis methyltransferase COQ5)	ML	NaN	NaN	NaN				1	1	1	0.0049063	1022100	1022100	0	0	6.00949		6.00949	Q4DLG3	3	1	4.8	4.8	4.8	32.668
K4DRK9	Surface antigen TASV, putative,mucin-like glycoprotein, putative	MM	NaN	NaN	NaN				1	1	1	0.00013259	10102000	3137600	3691400	3273000	6.8069	6.84288	6.83436	K4DRK9	1	2	5.5	5.5	5.5	40.174
K4DRP2	Trans-sialidase, putative (Fragment)	VT	NaN	NaN	NaN				1	1	1	5.7719e-12	12265000	4307400	6044800	1913200	6.79383	6.9008	7.01503	K4DRP2	31	0	7.4	3.5	0	78.477
K4DRQ2	Uncharacterized protein	MR	NaN	NaN	NaN				1	1	1	0.00062799	692380	0	0	692380	5.84034	5.84034		K4DRQ2	1	1	1.1	1.1	1.1	135
Q4CM96	Uncharacterized protein (Fragment)	SA	NaN	NaN	NaN				1	1	1	4.825e-05	6313800	2407200	2399400	1507100	6.59265	6.59179	6.68184	Q4CM96	2	1	7.1	7.1	7.1	30.048
K4DT00	Trans-sialidase, putative	ML	NaN	NaN	NaN				1	1	1	2.6919e-15	0	0	0	0				K4DT00	1	0	4.9	1.9	0	83.922
Q4CWR4	Ubiquitin-like protein, putative	MS	NaN	NaN	NaN				1	1	1	2.6594e-08	24430000	9012400	8558700	6858800	7.20061	7.18801	7.2448	Q4CWR4	3	3	13.8	13.8	13.8	32.669
K4DT33	Uncharacterized protein	MP	NaN	NaN	NaN				1	1	1	1.3991e-06	9838300	3044800	3138700	3654800	6.82605	6.83209	6.79123	K4DT33	3	3	20.7	20.7	20.7	32.359
K4DTA2	Phosphatidylinositol-4-phosphate 5-kinase, putative	MG	NaN	NaN	NaN				1	1	1	2.3286e-45	2530200	2530200	0	0	6.40315		6.40315	K4DTA2	1	1	42	4.1	4.1	42.02
Q4E679	Enoyl-CoA hydratase, mitochondrial, putative (EC 4.2.1.17)	ML	NaN	NaN	NaN				1	1	1	0.00074839	6728600	975150	2431200	3322200	6.6332	6.75992	6.53229	Q4E679	3	2	9	9	9	28.789
K4DTE0	Adenosine kinase, putative	MN	NaN	NaN	NaN				1	1	1	1.4425e-05	5448300	3065900	1327100	1055300	6.61502	6.37701	6.64276	K4DTE0	2	2	6.7	6.7	6.7	35.244
K4DTP5	p1/s1 nuclease, putative	MP	NaN	NaN	NaN				1	1	1	0.0054668	3031000	3031000	0	0	6.48159		6.48159	K4DTP5	2	1	3.3	3.3	3.3	37.922
Q4CPW3	Aminopeptidase, putative (EC 3.4.-.-) (Fragment)	KA	NaN	NaN	NaN				1	1	1	0.0097725	0	0	0	0				Q4CPW3	3	1	3.3	3.3	3.3	27.378
K4DU64	40S ribosomal protein S3, putative (Fragment)	MG	NaN	NaN	NaN				1	1	1	0.00020483	6942900	3493400	1124200	2325400	6.76483	6.53777	6.66442	K4DU64	4	2	13.1	13.1	13.1	18.138
Q4D2Z8	Nucleosome assembly protein-like protein, putative	MQ	NaN	NaN	NaN				1	1	1	3.142e-06	11738000	2753600	6426400	2557700	6.7252	6.95347	6.96284	Q4D2Z8	3	3	7.6	7.6	7.6	50.331
K4DU98	Nucleolar protein, putative	MV	NaN	NaN	NaN				1	1	1	0.00053105	1696100	1696100	0	0	6.22945		6.22945	K4DU98	2	1	3.7	3.7	3.7	47.859
Q4D9M0	Uncharacterized protein	MG	NaN	NaN	NaN				1	1	1	1.8387e-12	28321000	26274000	1062700	984330	7.4355	6.31112	7.43675	Q4D9M0	3	6	27.5	27.5	27.5	28.964
Q4E4L7	Isocitrate dehydrogenase [NADP] (EC 1.1.1.42)	MQ	NaN	NaN	NaN				1	1	1	9.8361e-05	14374000	3379700	5654100	5340700	6.94054	7.04119	6.95587	Q4E4L7	2	1	3.1	3.1	3.1	46.858
Q4DBH2	Uncharacterized protein	MA	NaN	NaN	NaN				1	1	1	0.0053903	7150600	1918300	2829400	2402900	6.6356	6.71869	6.67648	Q4DBH2	3	1	3.1	3.1	3.1	38.456
Q4E0L9	Proteasome subunit beta type (EC 3.4.25.1)	MI	NaN	NaN	NaN				1	1	1	6.4669e-05	7859600	5908300	0	1951400	6.89541	6.29035	6.77146	Q4E0L9	3	2	7	7	7	30.819
Q4DW08	Proteasome regulatory ATPase subunit 3, putative	MT	NaN	NaN	NaN				1	1	1	1.4872e-06	4615700	2590700	930740	1094200	6.56643	6.30641	6.54672	Q4DW08	18	2	6.7	5	5	44.755
K4DUQ6	Uncharacterized protein	MR	NaN	NaN	NaN				1	1	1	0.00058674	8220900	4778100	0	3442700	6.91491	6.5369	6.67926	K4DUQ6	3	1	3.9	3.9	3.9	33.878
K4DUT3	Cysteine peptidase, putative,cysteine peptidase, clan CA, family C1, cathepsin L-like, putative	ML	NaN	NaN	NaN				1	1	1	3.3327e-07	7164100	2591600	2519300	2053200	6.66697	6.66015	6.7085	K4DUT3	2	0	7.8	2.7	0	31.313
K4DUU7	Uncharacterized protein	MR	NaN	NaN	NaN				1	1	1	0.0091984	2009500	2009500	0	0	6.30309		6.30309	K4DUU7	1	1	2.7	2.7	2.7	59.779
Q4DYI6	LA RNA binding protein, putative	MT	NaN	NaN	NaN				1	1	1	0.0063016	1159800	1159800	0	0	6.06438		6.06438	Q4DYI6	2	1	3.3	3.3	3.3	37.505
Q4E0X2	Uncharacterized protein	ML	NaN	NaN	NaN				1	1	1	1.2036e-05	2687300	491470	558370	1637400	6.32815	6.34159	6.02112	Q4E0X2	3	3	8.6	8.6	8.6	43.184
K4DV07	Mucin-associated surface protein (MASP), putative	MA	NaN	NaN	NaN				1	1	1	0.0012123	4683200	3088900	752610	841640	6.59445	6.20256	6.5845	K4DV07	3	1	4.7	4.7	4.7	30.353
Q4DWK7	Uncharacterized protein	MG	NaN	NaN	NaN				1	1	1	1.7711e-13	14288000	14288000	0	0	7.15497		7.15497	Q4DWK7	3	4	15.5	15.5	15.5	34.676
K4DV86	Subtilisin-like serine peptidase	MC	NaN	NaN	NaN				1	1	1	0.00018292	10103000	3995900	0	6107100	7.00445	6.78584	6.60161	K4DV86	1	1	3.9	3.9	3.9	33.525
Q4E549	Uncharacterized protein	MT	NaN	NaN	NaN				1	1	1	0.0078546	1820300	1820300	0	0	6.26014		6.26014	Q4E549	3	1	1.9	1.9	1.9	59.749
Q4E419	RNA-binding protein 5, putative	MG	NaN	NaN	NaN				1	1	1	7.4416e-05	1472700	1472700	0	0	6.16811		6.16811	Q4E419	3	1	8.8	8.8	8.8	25.753
Q4CPT0	Uncharacterized protein (Fragment)	MD	NaN	NaN	NaN				1	1	1	0.0020588	3911100	1544100	427570	1939400	6.54202	6.37419	6.29483	Q4CPT0	2	1	5.4	5.4	5.4	25.359
Q4E408	Heat shock protein HslVU, ATPase subunit HslU, putative	ML	NaN	NaN	NaN				1	1	1	3.2836e-07	4704400	2435800	818020	1450600	6.58955	6.35576	6.51239	Q4E408	3	2	4.9	4.9	4.9	54.643
K4DW40	Uncharacterized protein	ME	NaN	NaN	NaN				1	1	1	6.6536e-07	0	0	0	0				K4DW40	1	1	5.2	5.2	5.2	41.378
K4DW55	Uncharacterized protein	MM	NaN	NaN	NaN				1	1	1	3.8385e-08	8069700	1913300	3313900	2842500	6.67722	6.78933	6.71827	K4DW55	3	3	4.1	4.1	4.1	107.93
K4DW91	Uncharacterized protein	MS	NaN	NaN	NaN				1	1	1	7.8549e-09	6843500	1509600	3129100	2204800	6.56989	6.72704	6.6664	K4DW91	3	2	4.8	4.8	4.8	67.157
K4DWC1	Uncharacterized protein	MF	NaN	NaN	NaN				1	1	1	3.5727e-19	16761000	16761000	0	0	7.2243		7.2243	K4DWC1	1	3	11.2	11.2	11.2	49.647
K4DWE4	Uncharacterized protein	MG	NaN	NaN	NaN				1	1	1	6.0179e-13	18948000	16812000	981230	1155000	7.25448	6.32965	7.25025	K4DWE4	3	4	7.5	7.5	7.5	79.334
K4DWG8	Heat shock protein, putative	MS	NaN	NaN	NaN				1	1	1	2.0576e-11	10008000	5485400	1899100	2623900	6.90898	6.65543	6.86832	K4DWG8	3	4	5.6	5.6	5.6	93.459
K4DWQ0	Uncharacterized protein	MH	NaN	NaN	NaN				1	1	1	0.0054121	1311500	1311500	0	0	6.11777		6.11777	K4DWQ0	2	1	2.2	2.2	2.2	49.765
K4DWQ6	Uncharacterized protein	MP	NaN	NaN	NaN				1	1	1	1.1406e-08	5119200	1712300	1662900	1743900	6.5386	6.53235	6.5283	K4DWQ6	3	3	5.7	5.7	5.7	77.699
Q4D503	Uncharacterized protein	MQ	NaN	NaN	NaN				1	1	1	0.0026972	3550000	3550000	0	0	6.55023		6.55023	Q4D503	2	1	4.2	4.2	4.2	33.551
K4DWS3	Uncharacterized protein	MV	NaN	NaN	NaN				1	1	1	0.00043064	3076100	0	0	3076100	6.488	6.488		K4DWS3	2	1	4.4	4.4	4.4	34.739
Q4E5D0	Serine/threonine protein phosphatase type 5, putative (EC 3.1.3.16)	MT	NaN	NaN	NaN				1	1	1	0.0044883	1506900	0	0	1506900	6.17808	6.17808		Q4E5D0	2	1	2.1	2.1	2.1	53.614
K4DWV5	Acyl-CoA binding protein, putative	ML	NaN	NaN	NaN				1	1	1	0.00016184	1378200	0	0	1378200	6.13931	6.13931		K4DWV5	3	2	4.3	4.3	4.3	83.287
Q4DK31	Protein transport protein sec13, putative	ML	NaN	NaN	NaN				1	1	1	0.0039316	4799100	2320900	1044900	1433300	6.57452	6.39414	6.52709	Q4DK31	2	1	2.9	2.9	2.9	41.429
K4DWY2	Uncharacterized protein	MR	NaN	NaN	NaN				1	1	1	0.0041622	4312900	1210400	1331400	1771100	6.47443	6.49171	6.40514	K4DWY2	2	1	0.8	0.8	0.8	160.79
K4DX01	Uncharacterized protein	MG	NaN	NaN	NaN				1	1	1	1.4823e-07	16902000	14052000	1860100	989830	7.1773	6.45483	7.20173	K4DX01	3	3	11.9	11.9	11.9	24.284
K4DX17	Methionine aminopeptidase 1 (MAP 1) (MetAP 1) (EC 3.4.11.18) (Peptidase M 1)	MP	NaN	NaN	NaN				1	1	1	1.9037e-05	5426500	1810900	2137000	1478600	6.51713	6.55818	6.59637	K4DX17	3	2	9.9	9.9	9.9	43.458
Q4DH99	Uncharacterized protein	MN	NaN	NaN	NaN				1	1	1	0.0004105	28683000	13946000	1790000	12947000	7.42964	7.16841	7.19689	Q4DH99	3	2	8.1	8.1	8.1	27.229
Q4DIZ5	Fibrillarin, putative	MR	NaN	NaN	NaN				1	1	1	0.0016071	2604300	0	1053400	1550900	6.19058	6.41569	6.02259	Q4DIZ5	3	1	5.2	5.2	5.2	30.503
Q4DCC6	RNA-binding protein, putative	ML	NaN	NaN	NaN				1	1	1	9.9211e-09	10481000	1700800	7112500	1668000	6.52748	6.94352	6.94514	Q4DCC6	3	2	6.4	6.4	6.4	51.61
K4DXD8	3,2-trans-enoyl-CoA isomerase, mitochondrial, putative	MQ	NaN	NaN	NaN				1	1	1	4.5531e-09	39115000	32707000	0	6407800	7.59234	6.80671	7.51464	K4DXD8	3	3	21.5	21.5	21.5	25.142
K4DXE9	Uncharacterized protein	ME	NaN	NaN	NaN				1	1	1	2.0423e-07	5996800	3451200	2545500	0	6.53797	6.40577	6.77791	K4DXE9	2	3	7.2	7.2	7.2	58.231
Q4DHU5	Syntaxin, putative	MA	NaN	NaN	NaN				1	1	1	1.2684e-06	8191200	2491300	1351000	4348900	6.83507	6.75587	6.58459	Q4DHU5	3	2	10.9	10.9	10.9	35.495
Q4DS98	Uncharacterized protein	MG	NaN	NaN	NaN				1	1	1	0.00032363	1300000	1300000	0	0	6.11394		6.11394	Q4DS98	3	1	1.5	1.5	1.5	86.803
Q4DMD4	Palmitoyltransferase (EC 2.3.1.225)	ME	NaN	NaN	NaN				1	1	1	0.00066374	4541100	1890400	1875500	775240	6.4258	6.42337	6.57587	Q4DMD4	3	1	4.8	4.8	4.8	33.066
Q4D3E4	SPFH domain / Band 7 family protein, putative	ML	NaN	NaN	NaN				1	1	1	1.1041e-10	23665000	7933900	11691000	4039800	7.07823	7.19675	7.29281	Q4D3E4	3	5	11.9	11.9	11.9	44.122
Q4DRH6	14-3-3 protein, putative	MS	NaN	NaN	NaN				1	1	1	2.4751e-07	13882000	1863800	2652100	9366400	7.05039	7.07985	6.65474	Q4DRH6	3	4	13.9	13.9	13.9	29.104
Q4CQI2	Uncharacterized protein	MF	NaN	NaN	NaN				1	1	1	0.00093737	4094700	2430300	1664400	0	6.38566	6.22126	6.61222	Q4CQI2	3	2	5.8	5.8	5.8	46.991
Q4DTU3	Obg-like ATPase 1	MP	NaN	NaN	NaN				1	1	1	8.3618e-06	6516100	2727000	1595700	2193400	6.692	6.57854	6.63576	Q4DTU3	3	1	3.3	3.3	3.3	44.29
Q4D6M6	Uncharacterized protein	MS	NaN	NaN	NaN				1	1	1	2.7127e-06	14234000	8392300	1358600	4482600	7.10974	6.7665	6.98904	Q4D6M6	2	2	17.7	17.7	17.7	13.118
K4DYG2	Uncharacterized protein	MA	NaN	NaN	NaN				1	1	1	3.1129e-07	27007000	10682000	11132000	5193100	7.20072	7.21286	7.33874	K4DYG2	3	3	16.1	16.1	16.1	33.853
K4DYT4	Electron transfer flavoprotein, putative	MF	NaN	NaN	NaN				1	1	1	3.7024e-05	7357800	4700800	956040	1700900	6.8063	6.42438	6.75257	K4DYT4	2	2	12.7	12.7	12.7	29.767
Q4CL51	Uncharacterized protein (Fragment)	RL	NaN	NaN	NaN				1	1	1	0.0040794	3569300	3569300	0	0	6.55258		6.55258	Q4CL51	4	1	36.8	36.8	36.8	64.516
K4DZ06	Uncharacterized protein	MA	NaN	NaN	NaN				1	1	1	0.00020587	9032300	3155000	2451900	3425500	6.81826	6.76919	6.74872	K4DZ06	3	1	2.7	2.7	2.7	54.523
K4DZ08	Uncharacterized protein	MA	NaN	NaN	NaN				1	1	1	0.00016274	5136400	5136400	0	0	6.71066		6.71066	K4DZ08	1	1	5.1	5.1	5.1	30.917
Q4DMX9	3-hydroxyisobutyryl-CoA hydrolase, mitochondrial (EC 3.1.2.4) (3-hydroxyisobutyryl-coenzyme A hydrolase)	MR	NaN	NaN	NaN				1	1	1	4.4939e-06	9903100	3888400	2781500	3233300	6.85258	6.77922	6.82412	Q4DMX9	4	3	8.3	8.3	8.3	40.598
Q4D4S4	Uncharacterized protein (Fragment)	WT	NaN	NaN	NaN				1	1	1	0.00093721	965900	0	0	965900	5.98493	5.98493		Q4D4S4	3	1	6.5	6.5	6.5	27.095
K4DZV8	Trans-sialidase, putative	ML	NaN	NaN	NaN				1	1	1	0.0005407	4367700	1607100	1445900	1314800	6.46567	6.44102	6.48473	K4DZV8	1	1	4.5	4.5	4.5	38.163
Q4DIE1	ATP-dependent DEAD/H RNA helicase, putative	MS	NaN	NaN	NaN				1	1	1	0.00012114	13454000	6151400	1648900	5653900	7.07208	6.86349	6.89211	Q4DIE1	2	2	7.6	7.6	7.6	46.751
K4E088	Uncharacterized protein	MT	NaN	NaN	NaN				1	1	1	0.0016556	3572100	3572100	0	0	6.55292		6.55292	K4E088	1	1	2	2	2	110.14
Q4DZ41	40S ribosomal protein S3a-2	MT	NaN	NaN	NaN				1	1	1	1.9532e-23	26350000	10425000	5215200	10709000	7.32498	7.20206	7.19424	Q4DZ41	4	3	18.8	18.8	18.8	29.854
K4E0Q3	Nitrilase, putative	MS	NaN	NaN	NaN				1	1	1	2.2817e-14	14146000	4622700	3178700	6344900	7.04011	6.9788	6.89217	K4E0Q3	3	4	21.4	21.4	21.4	30.818
Q4D9I0	Phosphoribosylpyrophosphate synthetase, putative (EC 2.7.6.1)	MS	NaN	NaN	NaN				1	1	1	1.9224e-05	0	0	0	0				Q4D9I0	3	2	5.9	5.9	5.9	42.315
K4E0V6	Uncharacterized protein	MS	NaN	NaN	NaN				1	1	1	0.00022978	3073100	1219300	1018700	835100	6.31269	6.26806	6.34986	K4E0V6	1	1	4.4	4.4	4.4	47.902
Q4DZP1	Uncharacterized protein	MV	NaN	NaN	NaN				1	1	1	0.00017784	4717100	864420	2466500	1386200	6.3523	6.58577	6.52256	Q4DZP1	2	1	5.7	5.7	5.7	29.872
Q4CT41	Uncharacterized protein	MK	NaN	NaN	NaN				1	1	1	0.0011047	1334700	0	0	1334700	6.12538	6.12538		Q4CT41	3	1	6.9	6.9	6.9	21.514
K4E185	Chaperone DNAJ protein, putative	MG	NaN	NaN	NaN				1	1	1	2.3833e-19	31884000	21018000	8167400	2699000	7.37506	7.03609	7.46517	K4E185	3	3	21.9	21.9	21.9	36.478
K4E196	Uncharacterized protein	MA	NaN	NaN	NaN				1	1	1	4.9098e-06	5868500	1924700	2325200	1618600	6.54941	6.59591	6.62838	K4E196	1	1	5.6	5.6	5.6	33.237
K4E1B3	PIF1 helicase-like protein	MG	NaN	NaN	NaN				1	1	1	6.8015e-122	144890000	139610000	4114300	1173500	8.14855	6.72328	8.15753	K4E1B3	1	6	43.1	43.1	43.1	35.81
Q4DIJ8	Adenylyl cyclase-associated protein	MP	NaN	NaN	NaN				1	1	1	9.9056e-09	3040700	3040700	0	0	6.48297		6.48297	Q4DIJ8	2	1	7.2	7.2	7.2	28.986
Q4DP22	Thioredoxin, putative	MK	NaN	NaN	NaN				1	1	1	9.6795e-06	19319000	10700000	2685100	5934300	7.221	6.93548	7.12662	Q4DP22	3	2	8	8	8	27.646
K4E1V8	Splicing factor ptsr1 interacting protein, putative	MR	NaN	NaN	NaN				1	1	1	0.00069106	3341100	2206100	1135000	0	6.34363	6.055	6.52389	K4E1V8	1	1	4.7	4.7	4.7	36.662
Q4DHM0	Isoleucyl-tRNA synthetase, putative (EC 6.1.1.5) (Fragment)	IQ	NaN	NaN	NaN				1	1	1	5.4416e-05	1210700	1210700	0	0	6.08304		6.08304	Q4DHM0	3	1	9.7	9.7	9.7	17.612
Q4CV69	Elongation initiation factor 2 alpha subunit, putative (Fragment)	MA	NaN	NaN	NaN				1	1	1	0.0060819	3229900	0	1514700	1715200	6.23431	6.50919	6.18033	Q4CV69	3	1	5.5	5.5	5.5	22.724
Q4DNL0	ADP-ribosylation factor GTPase activating protein 1, putative	MS	NaN	NaN	NaN				1	1	1	0.0009228	4774500	1301600	3472800	0	6.11448	6.54068	6.67892	Q4DNL0	2	1	4.6	4.6	4.6	34.088
Q4D8M9	Uncharacterized protein	MA	NaN	NaN	NaN				1	1	1	0.00047994	11668000	4362600	4390000	2915800	6.86204	6.86367	6.94214	Q4D8M9	2	1	6.7	6.7	6.7	37.872
K4E2W5	Uncharacterized protein (Fragment)	MR	NaN	NaN	NaN				1	1	1	1.662e-07	5447900	915220	2595200	1937400	6.45524	6.65635	6.54536	K4E2W5	1	2	6	6	6	47.374
Q4D8M8	NAD+ synthase, putative (EC 6.3.5.1)	MS	NaN	NaN	NaN				1	1	1	0.0016165	0	0	0	0				Q4D8M8	3	1	5.1	5.1	5.1	32.67
Q4E5B2	Dual specificity protein phosphatase, putative (EC 3.1.3.48)	MG	NaN	NaN	NaN				1	1	1	1.3934e-06	7538600	4677600	0	2861000	6.87729	6.45652	6.67002	Q4E5B2	3	2	1.9	1.9	1.9	143.06
Q4DUS7	High mobility group protein, putative	MS	NaN	NaN	NaN				1	1	1	0.00056519	5529300	2238500	1815700	1475100	6.5698	6.5173	6.60791	Q4DUS7	3	2	8.5	8.5	8.5	30.542
Q4E573	Uncharacterized protein	ML	NaN	NaN	NaN				1	1	1	0.00029783	3409700	757340	789550	1862800	6.41832	6.42363	6.18946	Q4E573	2	2	3	3	3	108.75
K4E3V0	Trans-sialidase, putative (Fragment)	RA	NaN	NaN	NaN				1	1	1	2.8031e-07	15754000	12393000	1621200	1740500	7.15025	6.52656	7.14657	K4E3V0	3	3	9.9	9.9	9.9	21.857
Q4DPV3	RuvB-like helicase (EC 3.6.4.12)	MT	NaN	NaN	NaN				1	1	1	0.0051678	3070200	0	0	3070200	6.48717	6.48717		Q4DPV3	2	1	2.3	2.3	2.3	52.701
Q4DK65	Uncharacterized protein	MR	NaN	NaN	NaN				1	1	1	6.5542e-09	100150000	97871000	964050	1317400	7.99646	6.35821	7.99491	Q4DK65	3	2	6.2	6.2	6.2	47.091
Q4CUC8	Ribosomal protein S7, putative	MS	NaN	NaN	NaN				1	1	1	6.651e-05	5845400	1249100	1987200	2609100	6.58638	6.66241	6.51005	Q4CUC8	3	2	8.4	8.4	8.4	23.914
Q4CLR8	Ribosomal P protein AGP2beta-1, putative (Fragment)	EV	NaN	NaN	NaN				1	1	1	6.973e-05	4520400	891240	1322000	2307200	6.50494	6.55981	6.34503	Q4CLR8	5	2	17.6	17.6	17.6	14.633
Q4CSC4	S-adenosylmethionine synthase (EC 2.5.1.6)	MS	NaN	NaN	NaN				1	1	1	0.00014718	16582000	4451900	8880800	3249800	6.88659	7.08388	7.12492	Q4CSC4	2	2	6.1	6.1	6.1	43.494
Q4D7G6	UV excision repair RAD23-like protein, putative	MK	NaN	NaN	NaN				1	1	1	1.4558e-07	10858000	966350	5312300	4578900	6.74392	6.99525	6.79787	Q4D7G6	3	2	8.3	8.3	8.3	38.893
Q4CVX9	60S ribosomal protein L9, putative	MK	NaN	NaN	NaN				1	1	1	8.7606e-05	3930600	3930600	0	0	6.59446		6.59446	Q4CVX9	4	2	14.8	14.8	14.8	21.909
Q4DZ77	Uncharacterized protein	MG	NaN	NaN	NaN				1	1	1	0.00076106	6145300	0	6145300	0		6.78854	6.78854	Q4DZ77	3	1	1.6	1.6	1.6	91.014
K4E557	Uncharacterized protein	MV	NaN	NaN	NaN				1	1	1	2.9103e-18	39174000	11334000	20983000	6857800	7.25988	7.44468	7.50943	K4E557	2	8	14.1	14.1	14.1	79.789
K4E5B4	Trans-sialidase, putative (Fragment)	AG	NaN	NaN	NaN				1	1	1	3.4556e-58	11859000	7712800	2039400	2107100	6.99211	6.61768	6.9891	K4E5B4	3	1	34.4	4.7	4.7	40.026
K4E5J3	Calpain-like cysteine peptidase, putative,cysteine peptidase, Clan CA, family C2, putative	MC	NaN	NaN	NaN				1	1	1	2.2008e-05	3382400	3382400	0	0	6.52922		6.52922	K4E5J3	3	2	3.2	3.2	3.2	88.111
Q4DLU4	Uncharacterized protein	MR	NaN	NaN	NaN				1	1	1	4.1849e-05	2740000	1692700	0	1047300	6.43775	6.02007	6.22858	Q4DLU4	2	2	0.9	0.9	0.9	323.97
K4E5M8	FtsJ cell division protein, putative	MY	NaN	NaN	NaN				1	1	1	0.0013758	0	0	0	0				K4E5M8	1	1	4.6	4.6	4.6	31.914
K4E5S2	Uncharacterized protein	ML	NaN	NaN	NaN				1	1	1	6.1437e-15	21433000	15477000	5955100	0	7.18969	6.77489	7.33106	K4E5S2	3	6	8.1	8.1	8.1	116.3
Q4DLU3	Uncharacterized protein	MS	NaN	NaN	NaN				1	1	1	0.0075883	4543100	1729700	1344800	1468600	6.50492	6.44923	6.48777	Q4DLU3	2	1	2.2	2.2	2.2	60.334
Q4DAZ9	Uncharacterized protein	MA	NaN	NaN	NaN				1	1	1	2.5198e-12	10252000	1866300	6840000	1546100	6.53306	6.92356	6.93983	Q4DAZ9	2	2	11.9	11.9	11.9	30.452
Q4DJT8	Mevalonate kinase, putative (EC 2.7.1.36)	MR	NaN	NaN	NaN				1	1	1	0.0015249	1374100	0	0	1374100	6.13802	6.13802		Q4DJT8	3	1	4.3	4.3	4.3	35.274
Q4DX97	Uncharacterized protein (Fragment)	RQ	NaN	NaN	NaN				1	1	1	0.0002307	938010	0	0	938010	5.97221	5.97221		Q4DX97	3	1	4	4	4	36.149
Q4CR55	Uncharacterized protein	MT	NaN	NaN	NaN				1	1	1	0.005855	5942900	1950200	1775900	2216800	6.61982	6.60127	6.57125	Q4CR55	4	1	4.2	4.2	4.2	60.458
K4E630	Uncharacterized protein	MR	NaN	NaN	NaN				1	1	1	0.0016384	4989200	1999600	1244200	1745400	6.57345	6.47561	6.51105	K4E630	1	1	4.7	4.7	4.7	39.901
Q4DB00	Uncharacterized protein	MD	NaN	NaN	NaN				1	1	1	0.0069652	1872600	741870	0	1130700	6.27244	6.05335	5.87033	Q4DB00	2	1	3.6	3.6	3.6	31.623
K4E691	Per-hexamer repeat protein 5, putative	MG	NaN	NaN	NaN				1	1	1	4.8161e-10	26358000	19307000	3102200	3948500	7.36653	6.84823	7.35043	K4E691	1	3	28.4	28.4	28.4	24.274
Q4DK44	Acyl-CoA dehydrogenase, putative	MF	NaN	NaN	NaN				1	1	1	0.0013373	1423000	714120	708870	0	5.85377	5.85057	6.1532	Q4DK44	2	1	1.4	1.4	1.4	68.669
Q4CNI4	Uncharacterized protein	MY	NaN	NaN	NaN				1	1	1	4.751e-05	2241700	0	2241700	0		6.35058	6.35058	Q4CNI4	4	2	4	4	4	65.457
K4E6P0	Alkyl-dihydroxyacetone phosphate synthase, putative	ML	NaN	NaN	NaN				1	1	1	0.00096032	0	0	0	0				K4E6P0	1	1	2	2	2	69.316
Q4DXC3	Protein kinase, putative	MG	NaN	NaN	NaN				1	1	1	0.00026811	0	0	0	0				Q4DXC3	2	1	1	1	1	148.55
K4E6Q8	Uncharacterized protein	MG	NaN	NaN	NaN				1	1	1	0.00039902	1079900	0	1079900	0		6.03338	6.03338	K4E6Q8	1	1	1.8	1.8	1.8	81.473
K4E6V6	Hexosyltransferase (EC 2.4.1.-)	MA	NaN	NaN	NaN				1	1	1	8.4628e-05	4862400	1757100	1830000	1275300	6.48179	6.4921	6.55474	K4E6V6	1	1	3.7	3.7	3.7	42.369
K4E6W5	Mitochondrial DEAD box protein, putative	MR	NaN	NaN	NaN				1	1	1	1.503e-05	4272300	728130	2810100	734020	6.16499	6.54951	6.54879	K4E6W5	3	3	7.7	7.7	7.7	61.192
Q4DXC9	Replication factor A, 51kDa subunit, putative	MQ	NaN	NaN	NaN				1	1	1	0.00076112	6747700	0	4956000	1791700	6.25327	6.82916	6.69513	Q4DXC9	2	1	2.4	2.4	2.4	51.94
Q4CLM5	Uncharacterized protein (Fragment)	MG	NaN	NaN	NaN				1	1	1	0.001085	3769800	1217600	1452000	1100200	6.36508	6.40691	6.42645	Q4CLM5	3	1	6.2	6.2	6.2	26.598
K4E725	Uncharacterized protein	MH	NaN	NaN	NaN				1	1	1	0.0011761	14749000	0	7418500	7330900	6.86516	7.16877	6.87032	K4E725	1	1	3.4	3.4	3.4	32.596
Q4DRR8	Uncharacterized protein	MR	NaN	NaN	NaN				1	1	1	0.00093266	811850	0	0	811850	5.90948	5.90948		Q4DRR8	3	2	8.8	8.8	8.8	34.817
Q4DCA4	Uncharacterized protein (Fragment)	TL	NaN	NaN	NaN				1	1	1	0.008175	1244900	338230	263190	643520	5.992	5.95747	5.77918	Q4DCA4	3	1	5.2	5.2	5.2	30.885
K4E7B4	Protein kinase, putative	MI	NaN	NaN	NaN				1	1	1	0.00046745	9974100	0	0	9974100	6.99887	6.99887		K4E7B4	2	1	1.4	1.4	1.4	97.972
Q4DFB7	Uncharacterized protein	MN	NaN	NaN	NaN				1	1	1	0.0072654	6288200	2245100	2230600	1812400	6.60826	6.6067	6.65086	Q4DFB7	3	1	5.8	5.8	5.8	27.761
K4E7F4	Uncharacterized protein	ME	NaN	NaN	NaN				1	1	1	1.9765e-06	8496800	3819000	4677800	0	6.58195	6.67004	6.92926	K4E7F4	4	2	1.8	1.8	1.8	231.41
Q4CLW3	Trifunctional enzyme alpha subunit, mitochondrial-like protein, putative (Fragment)	II	NaN	NaN	NaN				1	1	1	0.0037079	8639800	2516900	1749900	4373000	6.83821	6.78696	6.6301	Q4CLW3	3	1	1.3	1.3	1.3	75.686
Q4CNU0	Lysosomal/endosomal membrane protein p67, putative	MR	NaN	NaN	NaN				1	1	1	1.5956e-06	12717000	7989100	1852400	2875400	7.03601	6.67466	6.99306	Q4CNU0	2	3	4.2	4.2	4.2	72.756
Q4D4M4	Uncharacterized protein	MP	NaN	NaN	NaN				1	1	1	3.2916e-05	6625200	1602200	1826500	3196500	6.68112	6.70096	6.53513	Q4D4M4	2	1	4.9	4.9	4.9	31.016
Q4D4M5	Uncharacterized protein	MP	NaN	NaN	NaN				1	1	1	0.0049407	13623000	0	0	13623000	7.13427	7.13427		Q4D4M5	3	1	2.3	2.3	2.3	64.112
K4E8R4	Uncharacterized protein	MY	NaN	NaN	NaN				1	1	1	0.00043116	123510000	0	122340000	1168600	6.06767	8.0917	8.08757	K4E8R4	3	2	13.1	13.1	13.1	25.338
Q4DZE4	Uncharacterized protein	MH	NaN	NaN	NaN				1	1	1	0.0040379	9565600	2527500	1905200	5133000	6.88426	6.84746	6.64667	Q4DZE4	3	1	2.2	2.2	2.2	51.629
Q4DFM2	Uncharacterized protein	MQ	NaN	NaN	NaN				1	1	1	6.0201e-06	1002500	0	1002500	0		6.00108	6.00108	Q4DFM2	2	2	3.5	3.5	3.5	67.566
Q4E0P7	Uncharacterized protein	MS	NaN	NaN	NaN				1	1	1	3.2081e-05	9852400	4190600	4053900	1607900	6.76332	6.75295	6.91616	Q4E0P7	2	2	15.7	15.7	15.7	27.654
K4E9C8	Aminopeptidase, putative,metallo-peptidase, Clan MF, Family M17, putative	MT	NaN	NaN	NaN				1	1	1	5.049e-25	3768600	0	0	3768600	6.57618	6.57618		K4E9C8	1	1	26.7	9.7	9.7	23.511
K4E9D0	Lectin, putative	MS	NaN	NaN	NaN				1	1	1	0.0084963	0	0	0	0				K4E9D0	2	1	2.9	2.9	2.9	38.466
Q4DLS7	Uncharacterized protein	MM	NaN	NaN	NaN				1	1	1	0.00093865	1506000	0	0	1506000	6.17782	6.17782		Q4DLS7	3	1	1	1	1	101.71
K4E9M0	Electron-transfer-flavoprotein, alpha polypeptide, putative	ML	NaN	NaN	NaN				1	1	1	4.7298e-06	8504500	4002000	1379900	3122600	6.85276	6.65345	6.73094	K4E9M0	3	3	13.4	13.4	13.4	33.48
Q4DZK3	Amino acid permease/transporter, putative	MS	NaN	NaN	NaN				1	1	1	0.0019217	15102000	4321900	4722000	6057800	7.01618	7.03261	6.95636	Q4DZK3	3	1	2.4	2.4	2.4	55.733
K4E9S6	Uncharacterized protein	MM	NaN	NaN	NaN				1	1	1	0.0044626	0	0	0	0				K4E9S6	1	1	2.2	2.2	2.2	55.62
K4E9U2	Small GTP-binding protein RAB6, putative	MP	NaN	NaN	NaN				1	1	1	3.9898e-05	1982800	1982800	0	0	6.29728		6.29728	K4E9U2	2	2	13.3	13.3	13.3	24.708
Q4DZ14	Deoxyribose-phosphate aldolase, putative (EC 4.1.2.4)	MT	NaN	NaN	NaN				1	1	1	0.0095116	0	0	0	0				Q4DZ14	2	1	4.7	4.7	4.7	29.396
Q4DS32	Uncharacterized protein	MK	NaN	NaN	NaN				1	1	1	0.0010524	4990800	2996200	1239500	755120	6.57418	6.29986	6.62693	Q4DS32	3	1	5.6	5.6	5.6	29.399
Q4DRX1	Fumarate hydratase, putative	ML	NaN	NaN	NaN				1	1	1	2.8206e-06	8848900	4677300	2286800	1884800	6.81704	6.6203	6.84286	Q4DRX1	3	2	4.5	4.5	4.5	60.832
Q4CW17	Transketolase, putative (Fragment)	TY	NaN	NaN	NaN				1	1	1	4.2023e-08	12784000	8338900	2997500	1447800	6.99064	6.6479	7.05448	Q4CW17	3	2	6.7	6.7	6.7	57.87
Q4DU76	Uncharacterized protein	MT	NaN	NaN	NaN				1	1	1	0.0014072	11044000	2690300	5375500	2978600	6.7535	6.9219	6.90665	Q4DU76	3	2	9.8	9.8	9.8	29.829
Q4CSP6	Aminopeptidase P, putative (Fragment)	MH	NaN	NaN	NaN				1	1	1	2.5329e-07	7906700	2192700	1902600	3811500	6.77846	6.75695	6.61229	Q4CSP6	3	1	5.8	5.8	5.8	44.469
Q4DVG8	Uncharacterized protein	ML	NaN	NaN	NaN				1	1	1	6.6771e-05	15020000	3507300	11513000	0	6.54497	7.06119	7.17668	Q4DVG8	3	2	8.3	8.3	8.3	52.575
K4EB64	Uncharacterized protein	MS	NaN	NaN	NaN				1	1	1	0.006616	891810	891810	0	0	5.95027		5.95027	K4EB64	1	1	4.3	4.3	4.3	45.9
Q4D5L0	ADP-ribosylation factor, putative	MG	NaN	NaN	NaN				1	1	1	2.5459e-13	54913000	45834000	6670600	2408600	7.68343	6.95805	7.7202	Q4D5L0	3	5	21.2	21.2	21.2	21.98
Q4DJZ3	COP-coated vesicle membrane protein gp25L, putative	MR	NaN	NaN	NaN				1	1	1	2.5636e-10	21974000	6001400	10999000	4973500	7.0404	7.20337	7.23046	Q4DJZ3	3	2	10.7	10.7	10.7	24.874
Q4DEQ3	Prohibitin, putative	MA	NaN	NaN	NaN				1	1	1	0.0017832	3351200	1885000	853590	612590	6.39752	6.16619	6.43753	Q4DEQ3	3	1	3.3	3.3	3.3	33.233
K4EBM7	Trans-sialidase, putative	ML	NaN	NaN	NaN				1	1	1	1.2901e-15	20885000	5319900	8451100	7113600	7.09459	7.19214	7.13897	K4EBM7	1	1	13.2	6.1	6.1	37.683
K4EBN3	Peptidyl-prolyl cis-trans isomerase (PPIase) (EC 5.2.1.8)	MP	NaN	NaN	NaN				1	1	1	3.3598e-19	9264000	3041200	1886100	4336600	6.86793	6.79398	6.69261	K4EBN3	1	1	28.1	6.7	6.7	24.175
K4EBN5	Trans-sialidase, putative (Fragment)	TK	NaN	NaN	NaN				1	1	1	1.3879e-15	1563500	0	1563500	0		6.1941	6.1941	K4EBN5	1	1	12.4	12.4	12.4	21.277
K4EBN6	3'a2rel-related protein, putative	MG	NaN	NaN	NaN				1	1	1	0.0034595	1414700	1414700	0	0	6.15066		6.15066	K4EBN6	1	1	8.1	8.1	8.1	32.138
K4EC81	Uncharacterized protein	MG	NaN	NaN	NaN				1	1	1	2.9639e-07	10884000	9082700	0	1801400	7.03679	6.25561	6.95821	K4EC81	1	1	1.5	1.5	1.5	157.76
K4EC94	NADH-dependent fumarate reductase, putative (Fragment)	ES	NaN	NaN	NaN				1	1	1	2.5736e-06	5890700	2869100	1741300	1280300	6.61799	6.48024	6.66374	K4EC94	5	0	18	18	0	21.743
K4EC97	Uncharacterized protein	MG	NaN	NaN	NaN				1	1	1	9.0139e-09	24136000	6832900	16317000	986110	6.89315	7.23812	7.36455	K4EC97	3	4	6.1	6.1	6.1	91.174
Q4D0Q5	Uncharacterized protein	MM	NaN	NaN	NaN				1	1	1	0.0013086	2411600	2411600	0	0	6.38231		6.38231	Q4D0Q5	3	1	2.5	2.5	2.5	58.012
K4ECJ8	Trans-sialidase, putative (Fragment)	MV	NaN	NaN	NaN				1	1	1	1.7595e-14	3410000	811940	1752800	845300	6.21939	6.41466	6.40904	K4ECJ8	2	2	22.1	9.6	9.6	33.497
Q4DSC7	V-type proton ATPase subunit a	MP	NaN	NaN	NaN				1	1	1	0.00052278	2714500	0	0	2714500	6.43369	6.43369		Q4DSC7	3	1	1.7	1.7	1.7	87.926
Q4DDF3	Chaperonin/T-complex protein 1 gamma subunit, putative (Fragment)	YY	NaN	NaN	NaN				1	1	1	0.0035184	7492700	2842200	2631300	2019200	6.68676	6.6675	6.73827	Q4DDF3	3	1	4.9	4.9	4.9	26.324
Q4DDF0	Uncharacterized protein	MR	NaN	NaN	NaN				1	1	1	0.00010002	8081100	2709700	2862200	2509100	6.71757	6.73008	6.746	Q4DDF0	3	1	2.2	2.2	2.2	69.146
P60712	Actin, cytoplasmic 1 (Beta-actin) [Cleaved into: Actin, cytoplasmic 1, N-terminally processed]	MD	NaN	NaN	NaN				1	1	1	9.6627e-08	17095000	17095000	0	0	7.23287		7.23287	P60712	1	2	7.7	7.7	7.7	41.736
Q4CKT7	Amastin, putative (Fragment)	MG	NaN	NaN	NaN				1	1	1	0.0020437	22753000	10093000	8376400	4283400	7.15765	7.10243	7.26645	Q4CKT7	2	1	10.4	10.4	10.4	10.393
Q4CV29	ADP-ribosylation factor, putative	MG	NaN	NaN	NaN				1	1	1	4.8822e-08	9716000	9716000	0	0	6.98749		6.98749	Q4CV29	3	3	26.5	26.5	26.5	21.235
Q4CMU6	Cysteine peptidase, putative	MS	NaN	NaN	NaN				1	1	1	6.474e-08	8078100	2483400	4067700	1527000	6.60319	6.74778	6.81631	Q4CMU6	1	0	5.8	2.6	0	49.958
Q4CRK8	Uncharacterized protein	MP	NaN	NaN	NaN				1	1	1	1.6648e-20	15306000	5635000	5456900	4213900	6.99339	6.98546	7.04501	Q4CRK8	5	1	4.3	1.6	1.6	52.855
Q4CN26	Trans-sialidase, putative (Fragment)	GN	NaN	NaN	NaN				1	1	1	1.1694e-24	31140000	3879000	9309900	17952000	7.33907	7.43556	7.12021	Q4CN26	27	0	10.6	4.7	0	67.685
Q4CNF4	60S ribosomal protein L11, putative	ME	NaN	NaN	NaN				1	1	1	1.5486e-13	9317800	2196600	5057400	2063800	6.62945	6.85255	6.86058	Q4CNF4	1	2	12	12	12	22.259
Q4DE73	(H+)-ATPase G subunit, putative (EC 3.6.3.14)	MP	NaN	NaN	NaN				1	1	1	6.6998e-08	5699300	3489100	2210200	0	6.54271	6.34443	6.75582	Q4DE73	2	2	23.4	23.4	23.4	12.77
Q4CS87	Calpain cysteine peptidase, putative (Fragment)	LL	NaN	NaN	NaN				1	1	1	1.6875e-06	12210000	6143400	3488800	2578200	6.9406	6.78297	6.98373	Q4CS87	4	2	7.1	7.1	7.1	145.23
Q4CPQ7	Uncharacterized protein (Fragment)	MH	NaN	NaN	NaN				1	1	1	0.00017387	3506000	2798400	452170	255440	6.48485	5.84979	6.51196	Q4CPQ7	3	2	4.3	4.3	4.3	79.85
Q4CQ38	Trans-sialidase, putative	ML	NaN	NaN	NaN				1	1	1	5.4669e-18	5771000	1767100	2212400	1791600	6.55129	6.60249	6.59983	Q4CQ38	4	0	7.1	2.5	0	82.749
Q4CQJ6	Uncharacterized protein	MA	NaN	NaN	NaN				1	1	1	0.0063159	4948300	2016500	1569100	1362700	6.52881	6.46713	6.55456	Q4CQJ6	2	1	3.1	3.1	3.1	39.813
Q4CQP5	Trans-sialidase, putative	MH	NaN	NaN	NaN				1	1	1	9.0829e-19	43418000	11518000	18834000	13066000	7.39065	7.50379	7.48219	Q4CQP5	73	0	5.5	1.1	0	81.065
Q4CQQ9	Ribosomal protein S6, putative	MT	NaN	NaN	NaN				1	1	1	4.3834e-11	9406200	2289600	3713500	3403100	6.75532	6.85227	6.77838	Q4CQQ9	1	1	14.3	14.3	14.3	13.5
Q4CQZ7	Trans-sialidase, putative	MP	NaN	NaN	NaN				1	1	1	9.3057e-79	35115000	17369000	4217300	13530000	7.48994	7.24913	7.33418	Q4CQZ7	1	0	16.8	2.2	0	76.664
Q4CR36	Uncharacterized protein	MG	NaN	NaN	NaN				1	1	1	0.0032676	0	0	0	0				Q4CR36	1	1	5	5	5	22.874
Q4D568	p21 antigen protein, putative	MM	NaN	NaN	NaN				1	1	1	0.0031739	5592300	2275200	1523600	1793400	6.60944	6.52075	6.57965	Q4D568	2	1	10.9	10.9	10.9	21.266
Q4D137	Calmodulin	MA	NaN	NaN	NaN				1	1	1	1.4398e-10	12466000	2825900	3125700	6514800	6.97038	6.9841	6.77463	Q4D137	4	3	24.8	24.8	24.8	16.834
Q4CT35	Ubiquinol-cytochrome C reductase, putative (Ubiquinol-cytochrome-C-reductase, putative)	MS	NaN	NaN	NaN				1	1	1	4.5592e-10	34513000	12457000	8607700	13449000	7.4134	7.34354	7.32356	Q4CT35	1	2	47.9	47.9	47.9	8.2634
Q4DHW6	Uncharacterized protein (Fragment)	LR	NaN	NaN	NaN				1	1	1	0.0008644	0	0	0	0				Q4DHW6	4	1	10.5	10.5	10.5	12.829
Q4CTB4	Uncharacterized protein	MA	NaN	NaN	NaN				1	1	1	0.0015709	5488300	1977600	1700800	1809900	6.57835	6.54539	6.56566	Q4CTB4	2	2	19.4	19.4	19.4	15.462
Q4CV43	Uncharacterized protein	MG	NaN	NaN	NaN				1	1	1	1.1334e-20	39760000	38517000	1243200	0	7.58565	6.09454	7.59945	Q4CV43	2	2	17.4	17.4	17.4	18.846
Q4CVL1	Amastin, putative	MS	NaN	NaN	NaN				1	1	1	6.3797e-07	14446000	6042000	4710000	3693900	6.98838	6.92448	7.03149	Q4CVL1	2	3	20.2	20.2	20.2	19.588
Q4CVQ8	Uncharacterized protein	ME	NaN	NaN	NaN				1	1	1	0.0043609	4996600	1681900	3314700	0	6.2258	6.52044	6.69867	Q4CVQ8	1	1	4.4	4.4	4.4	24.896
Q4CW61	Uncharacterized protein	MG	NaN	NaN	NaN				1	1	1	2.4066e-06	8404900	8404900	0	0	6.92453		6.92453	Q4CW61	1	2	32.4	32.4	32.4	15.162
Q4CW88	Kinetoplast DNA-associated protein, putative	MK	NaN	NaN	NaN				1	1	1	1.329e-14	9121900	0	4567000	4554900	6.65848	6.96009	6.65963	Q4CW88	1	1	3.3	2	2	91.328
Q4CWH7	Uncharacterized protein	ML	NaN	NaN	NaN				1	1	1	0.0001937	11070000	3259200	3451000	4360100	6.88192	6.89271	6.82674	Q4CWH7	1	2	13.3	13.3	13.3	20.165
Q4CWX8	Uncharacterized protein	MG	NaN	NaN	NaN				1	1	1	0.0023779	0	0	0	0				Q4CWX8	1	1	3.6	3.6	3.6	40.079
Q4CXE5	Uncharacterized protein	MG	NaN	NaN	NaN				1	1	1	7.2102e-05	12867000	5645900	3888900	3332200	6.95318	6.8586	6.97931	Q4CXE5	1	2	3.3	3.3	3.3	137.7
Q4DNI4	Kinetoplast DNA-associated protein, putative	ML	NaN	NaN	NaN				1	1	1	0.00038993	3110500	1082600	1146400	881540	6.29317	6.30706	6.34811	Q4DNI4	2	1	7	7	7	21.245
Q4DEC3	Uncharacterized protein	MS	NaN	NaN	NaN				1	1	1	0.0035287	7591900	2428300	3042800	2120900	6.65794	6.71296	6.73807	Q4DEC3	2	1	13.3	13.3	13.3	16.49
Q4D7C8	40S ribosomal protein S33, putative	ML	NaN	NaN	NaN				1	1	1	9.3595e-09	10935000	0	10935000	0		7.03882	7.03882	Q4D7C8	4	1	10.7	10.7	10.7	12.41
Q4CY03	Uncharacterized protein	MA	NaN	NaN	NaN				1	1	1	0.0004662	3997500	0	1872700	2124800	6.32732	6.60179	6.27247	Q4CY03	2	2	9.8	9.8	9.8	23.285
Q4CY60	Uncharacterized protein	MM	NaN	NaN	NaN				1	1	1	2.2215e-17	55789000	15416000	24903000	15471000	7.48978	7.6061	7.60551	Q4CY60	2	1	24	3.6	3.6	21.3
Q4CY61	Kinetoplast DNA-associated protein, putative	ML	NaN	NaN	NaN				1	1	1	3.9752e-07	38306000	1405400	26759000	10142000	7.06248	7.56704	7.4497	Q4CY61	1	2	15.6	10.2	10.2	14.595
Q4CZE9	Histone H2A (Fragment)	MS	NaN	NaN	NaN				1	1	1	0.0049442	23736000	0	7807200	15929000	7.20219	7.37541	6.8925	Q4CZE9	2	1	7.4	7.4	7.4	12.355
Q4D5E2	Pterin-4-alpha-carbinolamine dehydratase, putative	MR	NaN	NaN	NaN				1	1	1	0.00033815	2941000	0	0	2941000	6.4685	6.4685		Q4D5E2	2	1	11.4	11.4	11.4	13.27
Q4CYS0	Protein YIPF	MA	NaN	NaN	NaN				1	1	1	3.959e-05	5118200	1815500	1250000	2052700	6.58751	6.51887	6.4865	Q4CYS0	1	1	12.8	12.8	12.8	20.628
Q4CYW1	Trans-sialidase, putative	MP	NaN	NaN	NaN				1	1	1	5.0386e-91	27425000	13151000	14274000	0	7.11896	7.15455	7.43815	Q4CYW1	1	0	20.5	2.9	0	78.859
Q4CZ65	Trans-sialidase, putative	ML	NaN	NaN	NaN				1	1	1	1.2402e-20	13407000	6156100	7251400	0	6.78931	6.86042	7.12735	Q4CZ65	1	0	5.1	1.2	0	79.169
Q4D0J4	Uncharacterized protein	MT	NaN	NaN	NaN				1	1	1	9.9959e-05	701360	701360	0	0	5.84594		5.84594	Q4D0J4	2	1	4.2	4.2	4.2	31.319
Q4DJ63	Uncharacterized protein	MA	NaN	NaN	NaN				1	1	1	9.8996e-08	16274000	5734100	5591300	4948800	7.02869	7.02284	7.05405	Q4DJ63	2	1	22.9	22.9	22.9	10.072
Q4DM91	Uncharacterized protein	ML	NaN	NaN	NaN				1	1	1	0.0063606	5191100	1934900	1326400	1929800	6.58712	6.51271	6.51339	Q4DM91	2	1	7.8	7.8	7.8	20.366
Q4D006	Uncharacterized protein	ML	NaN	NaN	NaN				1	1	1	3.8741e-07	10023000	2220400	2191700	5611200	6.89385	6.89226	6.64465	Q4D006	3	2	2.5	2.5	2.5	129.2
Q4DAR1	Uncharacterized protein	MP	NaN	NaN	NaN				1	1	1	0.0012457	7388200	1145100	4977200	1265900	6.3822	6.7954	6.78691	Q4DAR1	2	1	15.1	15.1	15.1	9.9073
Q4DAV7	V-type proton ATPase proteolipid subunit	MG	NaN	NaN	NaN				1	1	1	0.0045867	9931800	1869100	3618100	4444600	6.80028	6.90648	6.73935	Q4DAV7	2	1	7.7	7.7	7.7	19.809
Q4D3G6	Uncharacterized protein	MR	NaN	NaN	NaN				1	1	1	0.010114	3920100	3920100	0	0	6.5933		6.5933	Q4D3G6	1	1	2.4	2.4	2.4	44.742
Q4D3Z6	Uncharacterized protein	MR	NaN	NaN	NaN				1	1	1	0.0001743	2418000	2418000	0	0	6.38346		6.38346	Q4D3Z6	1	1	8.3	8.3	8.3	18.212
Q4D439	Ubiquitin-conjugating enzyme-like, putative	MV	NaN	NaN	NaN				1	1	1	6.3549e-09	35721000	15240000	6094700	14386000	7.47167	7.31134	7.32909	Q4D439	1	2	18.8	18.8	18.8	15.765
Q4DSJ7	40S ribosomal protein S9, putative	MR	NaN	NaN	NaN				1	1	1	0.00077718	4519000	0	4519000	0		6.65504	6.65504	Q4DSJ7	2	1	5.8	5.8	5.8	22.133
Q4D5K5	Trans-sialidase, putative	ML	NaN	NaN	NaN				1	1	1	9.728e-08	3725100	1232600	1053800	1438700	6.42672	6.39664	6.35915	Q4D5K5	2	1	2.5	1.5	1.5	86.758
Q4DSA3	Uncharacterized protein	MY	NaN	NaN	NaN				1	1	1	4.4367e-05	13603000	13603000	0	0	7.13363		7.13363	Q4DSA3	2	2	13.2	13.2	13.2	21.587
Q4D6I5	40S ribosomal protein S14, putative	MS	NaN	NaN	NaN				1	1	1	5.0088e-10	17029000	6709400	7755700	2564200	6.96725	7.01368	7.16032	Q4D6I5	1	3	11.8	11.8	11.8	15.568
Q4D6T8	Universal minicircle sequence binding protein (UMSBP), putative	MA	NaN	NaN	NaN				1	1	1	9.1485e-150	189790000	58506000	71356000	59931000	8.07349	8.11822	8.11348	Q4D6T8	1	0	75.1	6.7	0	20.417
Q4D6W5	Uncharacterized protein	MS	NaN	NaN	NaN				1	1	1	0.00076578	15787000	6731200	2621500	6433900	7.11942	6.95691	6.97094	Q4D6W5	1	1	10.7	10.7	10.7	12.26
Q4D898	Uncharacterized protein	MT	NaN	NaN	NaN				1	1	1	0.00018037	936740	0	0	936740	5.97162	5.97162		Q4D898	1	1	10.9	10.9	10.9	15.043
Q4D8R0	Retrotransposon hot spot (RHS) protein, putative	MW	NaN	NaN	NaN				1	1	1	3.2297e-14	4458700	2265500	796080	1397100	6.56379	6.34107	6.48595	Q4D8R0	34	1	3.4	1.2	1.2	113.08
Q4D991	60S acidic ribosomal protein, putative	MS	NaN	NaN	NaN				1	1	1	2.9445e-06	5642700	2110800	2016400	1515500	6.55946	6.54801	6.61566	Q4D991	1	1	23.9	9.2	9.2	10.754
Q4DY78	Uncharacterized protein	MV	NaN	NaN	NaN				1	1	1	0.0010528	1559100	1559100	0	0	6.19287		6.19287	Q4DY78	2	1	14.2	14.2	14.2	11.969
Q4DA56	Nitrate reductase, putative (EC 1.7.1.1)	MG	NaN	NaN	NaN				1	1	1	0	21219000	11835000	6518400	2864800	7.16731	6.97235	7.26372	Q4DA56	1	2	34.5	5	5	52.357
Q4DAL7	Uncharacterized protein	MF	NaN	NaN	NaN				1	1	1	0.0043201	6342800	0	2739200	3603600	6.55674	6.80228	6.43762	Q4DAL7	1	1	15.1	15.1	15.1	17.257
Q4DAZ6	Heat shock 70 kDa protein, putative (Fragment)	MS	NaN	NaN	NaN				1	1	1	1.6414e-93	46541000	21209000	8545700	16787000	7.57974	7.40368	7.47356	Q4DAZ6	2	2	28.9	9.9	9.9	30.147
Q4DN72	60S ribosomal protein L34, putative	MA	NaN	NaN	NaN				1	1	1	8.6667e-06	23871000	14231000	3749700	5890700	7.30366	6.9841	7.25481	Q4DN72	3	2	10.6	10.6	10.6	19.48
Q4DI23	Uncharacterized protein	MR	NaN	NaN	NaN				1	1	1	4.2618e-05	6645200	1113600	2152400	3379100	6.65251	6.74284	6.51402	Q4DI23	2	2	13.7	13.7	13.7	21.137
Q4DXQ7	Uncharacterized protein	MT	NaN	NaN	NaN				1	1	1	0.0013996	9962200	2757900	4566200	2638100	6.73207	6.85759	6.86475	Q4DXQ7	2	1	11.8	11.8	11.8	9.677
Q4DRF7	Uncharacterized protein	ML	NaN	NaN	NaN				1	1	1	0.001245	3302200	0	0	3302200	6.5188	6.5188		Q4DRF7	2	1	13.1	13.1	13.1	11.84
Q4DD10	Uncharacterized protein	MP	NaN	NaN	NaN				1	1	1	0.004061	2242400	2242400	0	0	6.35071		6.35071	Q4DD10	1	1	1.3	1.3	1.3	74.847
Q4DZN3	60S ribosomal protein L22, putative	MV	NaN	NaN	NaN				1	1	1	9.766e-13	13758000	9662200	0	4096100	7.13856	6.61237	6.98508	Q4DZN3	2	2	13.8	13.8	13.8	15.275
Q4DDY3	Vacuolar transporter chaperone, putative	MS	NaN	NaN	NaN				1	1	1	0.0087257	0	0	0	0				Q4DDY3	1	1	7.2	7.2	7.2	20.016
Q4DFT9	Uncharacterized protein	MP	NaN	NaN	NaN				1	1	1	2.0531e-16	12308000	2812800	6458100	3037500	6.76718	6.97752	6.96712	Q4DFT9	1	2	11.4	1.7	1.7	52.909
Q4DG60	Folate/pteridine transporter, putative	MA	NaN	NaN	NaN				1	1	1	0.0002821	3930000	1778400	769260	1382300	6.49978	6.33275	6.40614	Q4DG60	4	2	2.9	2.9	2.9	69.638
Q4DGZ5	40S ribosomal protein S15, putative	MT	NaN	NaN	NaN				1	1	1	3.9187e-06	33468000	1433200	11192000	20843000	7.34784	7.50562	7.10124	Q4DGZ5	1	2	15.8	15.8	15.8	17.517
Q4DHA2	Uncharacterized protein	MS	NaN	NaN	NaN				1	1	1	1.0185e-18	11002000	5224600	2698300	3078900	6.91926	6.76172	6.89888	Q4DHA2	1	1	13.2	4.2	4.2	42.843
Q4DHQ3	Flagellar radial spoke protein-like, putative	ME	NaN	NaN	NaN				1	1	1	0.010045	6199500	2168000	2229500	1802000	6.59879	6.60547	6.64321	Q4DHQ3	1	1	2.4	2.4	2.4	65.862
Q4DKQ2	Acyl carrier protein	MP	NaN	NaN	NaN				1	1	1	1.0624e-05	11513000	4566400	6946100	0	6.65957	6.84174	7.06117	Q4DKQ2	1	1	8.2	8.2	8.2	19.124
Q4DPJ5	Uncharacterized protein	MD	NaN	NaN	NaN				1	1	1	2.9126e-11	71002000	27899000	25411000	17692000	7.65888	7.63451	7.72681	Q4DPJ5	2	4	22.8	22.8	22.8	21.533
Q4DLK4	Uncharacterized protein	MV	NaN	NaN	NaN				1	1	1	7.0963e-05	5226700	742470	4484300	0	5.87068	6.65169	6.71823	Q4DLK4	2	2	17.4	17.4	17.4	20.41
Q4DQM4	Protein tyrosine phosphatase, putative	MD	NaN	NaN	NaN				1	1	1	4.5187e-10	14791000	8830900	4999000	960680	6.99085	6.77522	7.14082	Q4DQM4	4	3	21.7	21.7	21.7	19.69
Q4DM75	Protein translation factor SUI1 homolog, putative (Translation factor SUI1, putative)	ML	NaN	NaN	NaN				1	1	1	3.1813e-05	2926200	1203500	840670	881970	6.3192	6.23619	6.31052	Q4DM75	1	2	22.9	22.9	22.9	12.56
Q4DMI9	Uncharacterized protein	MF	NaN	NaN	NaN				1	1	1	5.3187e-08	26551000	26551000	0	0	7.42408		7.42408	Q4DMI9	1	1	6.2	6.2	6.2	12.835
Q4DQL2	Uncharacterized protein	MF	NaN	NaN	NaN				1	1	1	0.0017308	0	0	0	0				Q4DQL2	2	2	19	19	19	11.089
Q4DMP3	Uncharacterized protein	MA	NaN	NaN	NaN				1	1	1	0.0028138	4431200	1453900	920120	2057200	6.54544	6.47383	6.37548	Q4DMP3	1	1	6.8	6.8	6.8	16.829
Q4DN83	Uncharacterized protein	MM	NaN	NaN	NaN				1	1	1	0.0013161	29431000	7110300	14237000	8083400	7.18166	7.3487	7.32934	Q4DN83	1	1	6.8	6.8	6.8	11.315
Q4DQS9	Uncharacterized protein (Fragment)	EN	NaN	NaN	NaN				1	1	1	1.9951e-13	25615000	21048000	1802900	2764700	7.37681	6.65969	7.3589	Q4DQS9	4	2	18.1	18.1	18.1	143.83
Q4DR16	Trans-sialidase, putative	ML	NaN	NaN	NaN				1	1	1	2.2287e-08	14792000	4857100	5450700	4483800	6.97039	6.99715	7.01317	Q4DR16	9	0	7	1.2	0	82.29
Q4DS11	Uncharacterized protein	ML	NaN	NaN	NaN				1	1	1	0.0077911	1385100	0	1385100	0		6.14148	6.14148	Q4DS11	1	1	18.8	18.8	18.8	8.974
Q4DXH9	ADP-ribosylation factor-like protein, putative	ML	NaN	NaN	NaN				1	1	1	1.7155e-09	5051600	2377600	1392000	1281900	6.56342	6.42715	6.5763	Q4DXH9	2	1	10.3	10.3	10.3	20.568
Q4DUC1	Uncharacterized protein	MP	NaN	NaN	NaN				1	1	1	0.00049492	11261000	6558400	2477300	2225500	6.94369	6.67236	6.95596	Q4DUC1	1	2	14.2	14.2	14.2	13.204
Q4DUD2	Uncharacterized protein	MA	NaN	NaN	NaN				1	1	1	1.131e-06	9711500	4992900	2305600	2413000	6.86958	6.67381	6.86323	Q4DUD2	1	3	28.2	28.2	28.2	17.217
Q4DV43	Triosephosphate isomerase (EC 5.3.1.1)	MA	NaN	NaN	NaN				1	1	1	2.7742e-06	12980000	3577500	4171200	5230900	6.9449	6.97322	6.88923	Q4DV43	2	3	13.5	13.5	13.5	27.305
Q4DV74	Trans-sialidase, putative	MC	NaN	NaN	NaN				1	1	1	5.1634e-37	94919000	0	56793000	38126000	7.58122	7.97735	7.75429	Q4DV74	1	0	19.7	2.6	0	41.842
Q4E672	60S ribosomal protein L39, putative	MG	NaN	NaN	NaN				1	1	1	0.003568	2886800	0	0	2886800	6.46042	6.46042		Q4E672	2	1	19.6	19.6	19.6	6.5328
Q4DW89	Lipophosphoglycan biosynthetic protein, putative	MA	NaN	NaN	NaN				1	1	1	2.5662e-05	5061400	1244500	1219700	2597200	6.58452	6.58171	6.39168	Q4DW89	2	2	2.9	2.9	2.9	87.021
Q4E544	Mitochondrial RNA-binding protein 2, putative	ML	NaN	NaN	NaN				1	1	1	4.7147e-07	14093000	4987800	2925600	6179200	7.04794	6.95927	6.89836	Q4E544	2	3	12.4	12.4	12.4	25.353
Q4DWS5	Hsc70-interacting protein, putative	MR	NaN	NaN	NaN				1	1	1	1.5632e-09	84317000	27766000	24847000	31704000	7.7743	7.75244	7.72109	Q4DWS5	3	2	14	14	8.2	41.608
Q4DX90	Uncharacterized protein	MG	NaN	NaN	NaN				1	1	1	0.00010175	2574800	2574800	0	0	6.41074		6.41074	Q4DX90	1	1	8.8	8.8	8.8	17.793
Q4DXR7	Uncharacterized protein	MQ	NaN	NaN	NaN				1	1	1	0.00027252	4850100	2787000	870670	1192400	6.59982	6.31451	6.5632	Q4DXR7	1	1	13.7	13.7	13.7	11.697
Q4E5J1	Uncharacterized protein	MF	NaN	NaN	NaN				1	1	1	0.0069481	0	0	0	0				Q4E5J1	2	1	9.8	9.8	9.8	10.465
Q4DYC7	Trans-sialidase, putative	ML	NaN	NaN	NaN				1	1	1	7.3316e-15	2006200	2006200	0	0	6.30237		6.30237	Q4DYC7	1	1	4.7	1.4	1.4	80.983
Q4DYI4	Uncharacterized protein	MN	NaN	NaN	NaN				1	1	1	0.0026698	8536400	2669500	2898800	2968100	6.75109	6.76841	6.74572	Q4DYI4	1	1	13.5	13.5	13.5	10.914
Q4DYN7	Uncharacterized protein	MY	NaN	NaN	NaN				1	1	1	0.00014711	5824800	2735800	3089000	0	6.43708	6.48982	6.76528	Q4DYN7	1	1	20.5	12.5	12.5	10.379
Q4DZ05	Uncharacterized protein	MG	NaN	NaN	NaN				1	1	1	5.1746e-07	6891600	0	0	6891600	6.83832	6.83832		Q4DZ05	1	1	2.4	1.5	1.5	113.49
Q4E088	40S ribosomal protein S10, putative	MA	NaN	NaN	NaN				1	1	1	8.6612e-09	11403000	7411200	2557300	1434300	6.94672	6.60115	6.99863	Q4E088	1	3	14.9	14.9	14.9	18.249
Q4E0A5	Trans-sialidase, putative	ML	NaN	NaN	NaN				1	1	1	1.024e-23	9008200	533390	635750	7839100	6.92285	6.92813	6.06787	Q4E0A5	6	4	9.1	6.1	6.1	78.502
Q4E120	Uncharacterized protein	MR	NaN	NaN	NaN				1	1	1	0.0011954	1122800	1122800	0	0	6.0503		6.0503	Q4E120	1	1	6.4	6.4	6.4	21.091
Q4E1N5	RNA-binding protein, putative	MS	NaN	NaN	NaN				1	1	1	1.7513e-43	16752000	8103400	3947700	4700500	7.10734	6.93693	7.08103	Q4E1N5	1	1	20.1	3.6	3.6	24.92
Q4E2Q5	Uncharacterized protein	ML	NaN	NaN	NaN				1	1	1	8.3256e-13	40946000	15460000	6777900	18708000	7.53362	7.4063	7.34709	Q4E2Q5	1	2	9.8	9.8	2.7	45.896
Q4E457	Mucin-associated surface protein (MASP), putative	MA	NaN	NaN	NaN				1	1	1	0.000763	0	0	0	0				Q4E457	1	1	4	4	4	42.306
Q4E645	Uncharacterized protein	MC	NaN	NaN	NaN				1	1	1	0.0068615	19619000	4945200	5470000	9203300	7.15071	7.16653	7.01767	Q4E645	1	1	9.5	9.5	9.5	13.262

## Sheet: Table S5
Table S5	Functional analysis of consistently enriched proteins
Proteins enriched in at least two experimental designs.
UniProt Accession	Protein names	First 2 aa	Possible missanotation	CL-Brener gene	Gene 2	Gene 3	Gene 4	Reported N-myristoylation in other organisms	Notes
K4EE92	5'-AMP-activated protein kinase subunit beta, putative	KG	Yes, in Tcs	TcCLB.509331.90	TcCLB.504427.50			M. musculus [PMID:20974912]
K4DYH4	Uncharacterized protein	MF		TcCLB.511295.50	TcCLB.506481.20				MitoProt P= 0.8952; cleavage site 27
Q4D7Y8	ADP-ribosylation factor 1, putative	MG		TcCLB.508415.40	TcCLB.508415.50	TcCLB.510755.50	TcCLB.510755.60	T. brucei [PMID:17182848]
Q4DPJ1	ADP-ribosylation factor, putative	MG		TcCLB.506513.60	TcCLB.508919.60			T. brucei [PMID:15687105]
Q4DZM9	ADP-ribosylation factor-like protein, putative	MG		TcCLB.504147.160
K4DUN8	Calpain cysteine peptidase, putative,cysteine peptidase, Clan CA, family C2, putative	MG		TcCLB.508999.220..pep	TcCLB.506563.200..pep
Q4CV42	Calpain-like cysteine peptidase, putative	MG		TcCLB.509001.40				L. major [PMID:15342784]
Q4CW64	Calpain-like cysteine peptidase, putative	MG		TcCLB.509003.30				L. major [PMID:15342784]
K4E5Y1	Cytoskeleton-associated protein CAP5.5, putative,cysteine peptidase, Clan CA, family C2, putative	MG		TcCLB.509237.130	TcCLB.508555.60	TcCLB.511333.4
K4DT87	Dynein heavy chain, putative	MG		TcCLB.509837.20
K4E5P0	Fatty acyl CoA synthetase 2, putative	MG		TcCLB.506829.110	TcCLB.510151.19 ?
K4E595	Nitrate reductase, putative	MG		TcCLB.507019.20
K4DQW3	Per-hexamer repeat protein 5, putative	MG		TcCLB.509703.10	TcCLB.509705.10
K4E583	Phosphatase 2C, putative	MG		TcCLB.511491.100
Q4D0B9	Proteasome regulatory ATPase subunit 2, putative	MG		TcCLB.511047.50	TcCLB.511859.180			S. cerevisiae [PMID:23102099] T.brucei [PMID:27331140]
K4DTB6	Protein phosphatase 2C, putative	MG		TcCLB.510291.30
Q4E4N2	Protein phosphatase, putative	MG		TcCLB.506925.150
K4DVI8	Ubiquitin hydrolase, putative,cysteine peptidase, Clan CA, family C19, putative	MG		TcCLB.511367.260
K4DJS2	Uncharacterized protein	MG		TcCLB.507063.290	TcCLB.507803.30
K4DQN8	Uncharacterized protein	MG		Not found
K4DTI6	Uncharacterized protein	MG		TcCLB.504209.10	TcCLB.511427.19
K4DTV5	Uncharacterized protein	MG		TcCLB.510579.50	TcCLB.510241.90
K4DV27	Uncharacterized protein	MG		TcCLB.504255.30	TcCLB.510575.239
K4DWF7	Uncharacterized protein	MG		TcCLB.511261.90	TcCLB.503455.20
K4DWR5	Uncharacterized protein	MG		TcCLB.509805.80	TcCLB.503939.120
K4DXD3	Uncharacterized protein	MG		TcCLB.507081.50
K4DZS1	Uncharacterized protein	MG		TcCLB.507681.210
K4E189	Uncharacterized protein	MG		TcCLB.504105.180	TcCLB.503697.120
K4E1X7	Uncharacterized protein	MG		TcCLB.504147.90
K4E3U8	Uncharacterized protein	MG		TcCLB.505193.60	TcCLB.503409.10
K4E5N2	Uncharacterized protein	MG		TcCLB.504933.30	TcCLB.510839.20
K4E6H0	Uncharacterized protein	MG		TcCLB.511389.50
K4E6H6	Uncharacterized protein	MG		TcCLB.511389.70
K4E818	Uncharacterized protein	MG		TcCLB.508881.150	TcCLB.506287.100
K4E8V8	Uncharacterized protein	MG		TcCLB.508175.50	TcCLB.506825.150
K4E943	Uncharacterized protein	MG		TcCLB.506681.40	TcCLB.506825.40
K4E955	Uncharacterized protein	MG		TcCLB.508175.60	TcCLB.506825.160
K4EC97	Uncharacterized protein	MG		TcCLB.508961.10	TcCLB.508839.50
Q4CZT4	Uncharacterized protein	MG		TcCLB.506507.20	TcCLB.506341.20
Q4D708	Uncharacterized protein	MG		TcCLB.509641.10	TcCLB.507711.130
Q4DDD2	Uncharacterized protein	MG		TcCLB.507485.80	TcCLB.507159.14
Q4DLX6	Uncharacterized protein	MG		TcCLB.506753.150	TcCLB.510357.40
Q4DPA5	Uncharacterized protein	MG		TcCLB.510357.40	TcCLB.509647.130
Q4DRI6	Uncharacterized protein	MG		TcCLB.507491.140	TcCLB.509393.10
Q4DVL2	Uncharacterized protein	MG		TcCLB.508207.210	TcCLB.509509.50
Q4DXG4	Uncharacterized protein	MG		TcCLB.510355.200	TcCLB.506753.40
Q4E2Z0	Uncharacterized protein	MG		TcCLB.508175.39	TcCLB.506825.140
K4DXT8	Zinc finger protein, putative	MG		TcCLB.507005.40	cCLB.507011.80
Q4CWV8	Uncharacterized protein	ML		TcCLB.503465.30	TcCLB.511181.30				MitoProt P= 0.940; clevage site 30
K4E0P3	Uncharacterized protein	MM		TcCLB.507709.120	TcCLB.506577.150				MitoProt P= 0.9796; cleavage site 21
K4E8Y0	I/6 autoantigen, putative	MP		TcCLB.508323.100	TcCLB.511825.80				MitoProt P= 0.04
K4E0J9	Uncharacterized protein	MR		TcCLB.506311.30	TcCLB.509105.10				MitoProt P= 0.9660; cleavage site 27
K4EEE5	Oxidoreductase, putative	MS	Yes, in Tcs	TcCLB.507623.50	TcCLB.505943.20
K4DX27	Uncharacterized protein	MS	Yes, in Tcs	TcCLB.511291.50	TcCLB.507683.34
Q4DEA8	Uncharacterized protein	MS		TcCLB.510519.80	TcCLB.506869.34				MitoProt p= 0.15
K4E3X3	Uncharacterized protein	MY	Yes, in Tcs	TcCLB.505193.20	TcCLB.503407.10				MitoProt P= 0.002

## Sheet: Table S7
Table S7. Identifying orthologs of N-myristoylated proteins from similar enrichments from Plasmodium falciparum and Leishmania major
UniProt accession	T. cruzi protein	Gene names	UniProt accession	Lowest E-value	Gene ID	Leishmania Protein	Uniprot accession	Lowest E-value	Gene ID	Plasmodium protein	Uniprot accession	Lowest E-value	Gene ID	T. brucei Protein
K4DJS2	Uncharacterized protein	TCSYLVIO_010602	K4DJS2				K4DJS2				K4DJS2
K4DQN8	Uncharacterized protein	TCSYLVIO_008442 TCSYLVIO_008468	K4DQN8				K4DQN8	0.25	PF3D7_1213800	proline-tRNA ligase (PRS) protein	K4DQN8
K4DT87	Dynein heavy chain,	TCSYLVIO_007632	K4DT87				K4DT87				K4DT87	0.54	Tb927.9.4190	fatty acyl CoA syntetase 1 (ACS1) protein
K4DTB6	Protein phosphatase 2C,	TCSYLVIO_007482	K4DTB6	2.97e-110	LdBPK_360560.1	Protein phosphatase 2C-like protein	K4DTB6	4.43e-34	PF3D7_1138500	protein phosphatase 2C (PP2C) protein	K4DTB6	1.94e-41	Tb927.11.760	protein phosphatase 2C, putative protein
K4DTI6	Uncharacterized protein	TCSYLVIO_007302	K4DTI6	3.52e-44	LdBPK_200770.1	Conserved protein, unknown unction	K4DTI6				K4DTI6	1.1e-95	Tb927.1.1500	conserved protein, unknown function protein
K4DTV5	Uncharacterized protein	TCSYLVIO_007175	K4DTV5				K4DTV5	0.19	PF3D7_1359800	ADP-ribosylation factor, putative protein	K4DTV5	1.56e-64	Tb927.9.8180	hypothetical protein, conserved protein
K4DUN8	Calpain cysteine peptidase, Clan CA, family C2,	TCSYLVIO_007344	K4DUN8	5.53e-127	LdBPK_310450.1	Ccytoskeleton-associated protein CAP5.5	K4DUN8				K4DUN8	0	Tb927.1.2120	Calpain-like protein CALP1.3 (CALP1.3) protein
K4DV27	Uncharacterized protein	TCSYLVIO_007184	K4DV27				K4DV27	0.26	PF3D7_1349200	glutamate--tRNA ligase, putative protein	K4DV27	0	Tb927.9.8350	hypothetical protein, conserved protein
K4DVI8	Ubiquitin hydrolase, Clan CA, family C19,	TCSYLVIO_006843	K4DVI8				K4DVI8				K4DVI8	0.64	Tb927.10.530	Plasma-membrane choline transporter, putative protein
K4DWF7	Uncharacterized protein	TCSYLVIO_006284	K4DWF7				K4DWF7	0.01	PF3D7_1451700	protein phosphatase 2b regulatory subunit, putative (CNB) protein	K4DWF7	4.37e-101	Tb927.10.12630	hypothetical protein, conserved protein
K4DWR5	Uncharacterized protein	TCSYLVIO_006250	K4DWR5	1.52e-122	LdBPK_181160.1	Hypothetical protein, conserved	K4DWR5	2.16e-16	PF3D7_0215100	RING zinc finger protein, putative protein	K4DWR5	9.52e-113	Tb927.10.12940	predicted zinc finger protein protein
K4DX27	Uncharacterized protein	TCSYLVIO_006052	K4DX27				K4DX27				K4DX27	0.4	Tb927.4.4860	amino acid transporter 8, putative (AATP8) protein
K4DXD3	Uncharacterized protein	TCSYLVIO_006396	K4DXD3	0.00176	LdBPK_300380.1	Protein hosphatase 2C	K4DXD3				K4DXD3	0.02	Tb927.6.1800	protein phosphatase 2C, putative protein
K4DXT8	Zinc finger protein,	TCSYLVIO_005798	K4DXT8				K4DXT8				K4DXT8
K4DYH4	Uncharacterized protein	TCSYLVIO_006002	K4DYH4				K4DYH4				K4DYH4
K4DZS1	Uncharacterized protein	TCSYLVIO_005055	K4DZS1				K4DZS1				K4DZS1
K4E0J9	Uncharacterized protein	TCSYLVIO_004827	K4E0J9				K4E0J9				K4E0J9	0.13	Tb927.5.630	acidic phosphatase, putative protein
K4E0P3	Uncharacterized protein	TCSYLVIO_004867	K4E0P3				K4E0P3	0.04	PF3D7_1129000	spermidine synthase (SpdSyn) protein	K4E0P3
K4E189	Uncharacterized protein	TCSYLVIO_004540	K4E189				K4E189				K4E189
K4E1X7	Uncharacterized protein	TCSYLVIO_004759	K4E1X7				K4E1X7	0.32	PF3D7_0601600	tetratricopeptide repeat protein, putative protein	K4E1X7
K4E3U8	Uncharacterized protein	TCSYLVIO_003600	K4E3U8	0.00129	LdBPK_321900.1	Protein kinase	K4E3U8	0.00205	PF3D7_0217500	calcium-dependent protein kinase 1 (CDPK1) protein	K4E3U8
K4E3X3	Uncharacterized protein	TCSYLVIO_003602	K4E3X3				K4E3X3				K4E3X3
K4E583	Phosphatase 2C,	TCSYLVIO_003097	K4E583	1.54e-156	LdBPK_300380.1	Protein phosphatase 2C	K4E583	5.67e-20	PF3D7_1138500	protein phosphatase 2C (PP2C) protein	K4E583	0	Tb927.6.1800	protein phosphatase 2C, putative protein
K4E595	Nitrate reductase,	TCSYLVIO_003124	K4E595				K4E595				K4E595	0.13	Tb927.1.700	phosphoglycerate kinase (PGKC) protein
K4E5N2	Uncharacterized protein	TCSYLVIO_002996	K4E5N2				K4E5N2				K4E5N2
K4E5P0	Fatty acyl CoA synthetase 2,	TCSYLVIO_003437	K4E5P0	0	LdBPK_030220.1	Long chain fatty Acyl CoA synthetase	K4E5P0				K4E5P0	0	Tb927.9.4210	fatty acyl CoA synthetase 3 (ACS3) protein
K4E5Y1	Cytoskeleton-associated protein CAP5.5,	TCSYLVIO_002991	K4E5Y1	4.13e-165	LdBPK_310450.1	Cytoskeleton-associated protein CAP5.5	K4E5Y1				K4E5Y1	0	Tb927.8.8330	calpain, putative protein
K4DQW3	Per-hexamer repeat protein 5, putative	TCSYLVIO_008545	K4DQW3				K4DQW3				K4E681	0.67	Tb927.10.2890	enolase protein
K4E6H0	Uncharacterized protein	TCSYLVIO_002914	K4E6H0	0.000394	LdBPK_200770.1	conserved protein, unknown function	K4E6H0				K4E6H0	1.4e-16	Tb927.4.4580	hypothetical protein, conserved protein
K4E6H6	Uncharacterized protein	TCSYLVIO_002913	K4E6H6	0.00203	LdBPK_200770.1	conserved protein, unknown function	K4E6H6				K4E6H6	1.19e-14	Tb927.4.4580	hypothetical protein, conserved protein
K4E818	Uncharacterized protein	TCSYLVIO_002267	K4E818	1.04e-66	LdBPK_261380.1	hypothetical protein, conserved	K4E818	2.27e-08	PF3D7_0826700	receptor for activated c kinase (RACK) protein	K4E818	6.94e-110	Tb927.7.550	WD domain, G-beta repeat, putative protein
K4E8V8	Uncharacterized protein	TCSYLVIO_001838	K4E8V8				K4E8V8				K4E8V8	0.27	Tb927.11.7510	luminal binding protein 1 (BiP), putative (BiP) protein
K4E8Y0	I/6 autoantigen,	TCSYLVIO_001806	K4E8Y0	8.17e-40	LdBPK_221310.1	i/6 autoantigen-like protein protein	K4E8Y0				K4E8Y0	4.06e-52	Tb927.7.3440	I/6 autoantigen protein
K4E943	Uncharacterized protein	TCSYLVIO_001846	K4E943	1.19e-12	LdBPK_310950.1	sodium stibogluconate resistance protein	K4E943				K4E943	1.13e-139	Tb927.7.5340	hypothetical protein, conserved protein
K4E955	Uncharacterized protein	TCSYLVIO_001837	K4E955				K4E955				K4E955
K4EC97	Uncharacterized protein	TCSYLVIO_001019	K4EC97				K4EC97				K4EC97
K4EE92	Uncharacterized protein (Fragment)	TCSYLVIO_000038	K4EE92				K4EE92				K4EE92	1.96e-75	Tb927.8.2450	5'-AMP-activated protein kinase subunit beta (AMPKB) protein
K4EEE5	Oxidoreductase,	TCSYLVIO_000010	K4EEE5				K4EEE5				K4EEE5	1.21e-132	Tb927.8.3970	oxidoreductase, putative protein
Q4CV42	Calpain-like cysteine peptidase,	Tc00.1047053509001.40	Q4CV42	3.86e-37	LdBPK_201350.1	calpain-like cysteine peptidase	Q4CV42				Q4CV42	4.26e-28	Tb927.1.2230	calpain-like protein fragment, putative protein
Q4CW64	Calpain-like cysteine peptidase,	Tc00.1047053509003.30	Q4CW64	1.3e-65	LdBPK_201350.1	calpain-like cysteine peptidase	Q4CW64				Q4CW64	7.27e-61	Tb927.1.2230	calpain-like protein fragment, putative protein
Q4CWV8	Uncharacterized protein	Tc00.1047053503465.30	Q4CWV8				Q4CWV8				Q4CWV8	0.69	Tb927.10.530	Plasma-membrane choline transporter, putative protein
Q4CZT4	Uncharacterized protein	Tc00.1047053506507.20	Q4CZT4				Q4CZT4				Q4CZT4
Q4D0B9	Proteasome regulatory ATPase subunit 2,	Tc00.1047053511047.50 Tc00.1047053511859.180	Q4D0B9	0	LdBPK_130990.1	proteasome regulatory ATPase subunit 2	Q4D0B9	0	PF3D7_1008400	26S protease regulatory subunit 4, putative (RPT2) protein	Q4D0B9	0	Tb927.11.3740	proteasome regulatory ATPase subunit 2 (RPT2) protein
Q4D708	Uncharacterized protein	Tc00.1047053507711.130 Tc00.1047053509641.10	Q4D708				Q4D708				Q4D708
Q4D7Y8	ADP-ribosylation factor 1,	Tc00.1047053508415.40 Tc00.1047053510755.50 Tc00.1047053510755.60	Q4D7Y8	6.49e-114	LdBPK_312890.1	ADP-ribosylation factor	Q4D7Y8	1.48e-97	PF3D7_1020900	ADP-ribosylation factor (ARF1) protein	Q4D7Y8	3.28e-130	Tb927.9.13740	ADP-ribosylation factor, putative protein
Q4DDD2	Uncharacterized protein	Tc00.1047053507485.80	Q4DDD2				Q4DDD2				Q4DDD2
Q4DEA8	Uncharacterized protein	Tc00.1047053510519.80	Q4DEA8	0.31	LdBPK_291890.1	paraflagellar rod protein 1D	Q4DEA8				Q4DEA8	0.4	Tb927.9.6530	hypothetical protein protein
Q4DLX6	Uncharacterized protein	Tc00.1047053506753.150	Q4DLX6				Q4DLX6				Q4DLX6	1.27e-56	Tb927.11.13610	rhodanese-like domain containing protein, putative protein
Q4DPA5	Uncharacterized protein	Tc00.1047053509647.130	Q4DPA5				Q4DPA5				Q4DPA5
Q4DPJ1	ADP-ribosylation factor,	Tc00.1047053506513.60	Q4DPJ1	3.84e-91	LdBPK_170080.1	ADP-ribosylation factor	Q4DPJ1	1.52e-61	PF3D7_1034700	ADP-ribosylation factor, putative protein	Q4DPJ1	1.07e-106	Tb927.7.6230	ADP-ribosylation factor, putative (ARF3) protein
Q4DRI6	Uncharacterized protein	Tc00.1047053507491.140	Q4DRI6				Q4DRI6	0.07	PF3D7_1457300	conserved Plasmodium protein, unknown function protein	Q4DRI6
Q4DVL2	Uncharacterized protein	Tc00.1047053508207.210	Q4DVL2				Q4DVL2				Q4DVL2	6.44e-60	Tb927.7.1630	hypothetical protein, conserved protein
Q4DXG4	Uncharacterized protein	Tc00.1047053510355.200	Q4DXG4				Q4DXG4				Q4DXG4
Q4DZM9	ADP-ribosylation factor-like protein,	Tc00.1047053504147.160	Q4DZM9	1.82e-35	LdBPK_312350.1	ADP-ribosylation factor	Q4DZM9	7.52e-44	PF3D7_1034700	ADP-ribosylation factor, putative protein	Q4DZM9	2.39e-35	Tb927.9.13740	ADP-ribosylation factor, putative protein
Q4E2Z0	Uncharacterized protein	Tc00.1047053508175.39	Q4E2Z0				Q4E2Z0				Q4E2Z0	0.33	Tb927.6.2090	pdz domain containing protein, putative protein
Q4E4N2	Protein phosphatase,	Tc00.1047053506925.150	Q4E4N2	0	LdBPK_250780.1	protein phosphatase	Q4E4N2	1.18e-23	PF3D7_1138500	protein phosphatase 2C (PP2C) protein	Q4E4N2	0	Tb927.11.760	protein phosphatase 2C, putative protein
